# Supplementary material for: Behind the screen: drug discovery using the big data of phenotypic analysis
Source: Front Educ (Lausanne). Author manuscript; Available in PMC 2024 Sep 5. (PMC11376653; doi:10.3389/feduc.2024.1342378)
Supplement: Table 1 [file NIHMS1969654-supplement-Table_1.xlsx]

## Sheet: Z plate map
	1	2	3	4	5	6	7	8	9	10	11	12	13	14	15	16	17	18	19	20	21	22	23	24
A
B
C
D
E
F
G
H
I
J
K
L
M
N
O
P
	Untreated ALT+ cells (SK-N-FI)		Treated ALT+ cells																				ALT - cells (SH-SY5Y)

## Sheet: Z raw data telomeric DNA plate
Block Type	384-Well Block
Chemistry	SYBR_GREEN
Experiment Type	Comparative Cт (ΔΔCт)
Instrument Type	ViiA 7
Passive Reference	ROX
Quantification Cycle Method	Ct
Well	Well Position	Omit	Sample Name	Target Name	Task	Reporter	Quencher	Quantity	Quantity Mean	Quantity SD	RQ	RQ Min	RQ Max	CT	Ct Mean	Ct SD	Delta Ct	Delta Ct Mean	Delta Ct SE	Delta Delta Ct	Automatic Ct Threshold	Tm1	Ct Threshold	Tm2	Automatic Baseline	Tm3	Baseline Start	Baseline End	Comments	Custom1	Custom2	Custom3	Custom4	Custom5	Custom6	AMPNC	HIGHSD	PRFDROP
1	A1	FALSE	SK-N-FI	Telomeric DNA	UNKNOWN	SYBR	None							12.5041	11.885	0.605					TRUE	80.994	0.094		TRUE		1	40								N	Y	N
2	A2	FALSE	SK-N-FI	Telomeric DNA	UNKNOWN	SYBR	None							12.744	11.885	0.605					TRUE	80.725	0.094		TRUE		1	40								N	Y	N
3	A3	FALSE	Compound 1	Telomeric DNA	UNKNOWN	SYBR	None							12.1587							TRUE	80.994	0.094		TRUE		1	40								N	Y	N
4	A4	FALSE	Compound 2	Telomeric DNA	UNKNOWN	SYBR	None							11.7831							TRUE	81.128	0.094		TRUE		1	40								N	Y	N
5	A5	FALSE	Compound 3	Telomeric DNA	UNKNOWN	SYBR	None							12.5927							TRUE	81.128	0.094		TRUE		1	40								N	Y	N
6	A6	FALSE	Compound 4	Telomeric DNA	UNKNOWN	SYBR	None							12.4521							TRUE	81.128	0.094		TRUE		1	40								N	Y	N
7	A7	FALSE	Compound 5	Telomeric DNA	UNKNOWN	SYBR	None							11.5509							TRUE	81.128	0.094		TRUE		1	40								N	Y	N
8	A8	FALSE	Compound 6	Telomeric DNA	UNKNOWN	SYBR	None							11.6325							TRUE	81.128	0.094		TRUE		1	40								N	Y	N
9	A9	FALSE	Compound 7	Telomeric DNA	UNKNOWN	SYBR	None							10.7355							TRUE	81.262	0.094		TRUE		1	40								N	Y	N
10	A10	FALSE	Compound 8	Telomeric DNA	UNKNOWN	SYBR	None							11.3956							TRUE	81.396	0.094		TRUE		1	40								N	Y	N
11	A11	FALSE	Compound 9	Telomeric DNA	UNKNOWN	SYBR	None							11.7404							TRUE	81.128	0.094		TRUE		1	40								N	Y	N
12	A12	FALSE	Compound 10	Telomeric DNA	UNKNOWN	SYBR	None							12.0727							TRUE	81.396	0.094		TRUE		1	40								N	Y	N
13	A13	FALSE	Compound 11	Telomeric DNA	UNKNOWN	SYBR	None							11.1573							TRUE	79.248	0.094		TRUE		1	40								N	Y	N
14	A14	FALSE	Compound 12	Telomeric DNA	UNKNOWN	SYBR	None							11.2792							TRUE	78.98	0.094		TRUE		1	40								N	Y	N
15	A15	FALSE	Compound 13	Telomeric DNA	UNKNOWN	SYBR	None							9.86737							TRUE	79.517	0.094		TRUE		1	40								N	Y	N
16	A16	FALSE	Compound 14	Telomeric DNA	UNKNOWN	SYBR	None							12.1045							TRUE	79.383	0.094		TRUE		1	40								N	Y	N
17	A17	FALSE	Compound 15	Telomeric DNA	UNKNOWN	SYBR	None							10.5984							TRUE	79.517	0.094		TRUE		1	40								N	Y	N
18	A18	FALSE	Compound 16	Telomeric DNA	UNKNOWN	SYBR	None							11.6857							TRUE	78.98	0.094		TRUE		1	40								N	Y	N
19	A19	FALSE	Compound 17	Telomeric DNA	UNKNOWN	SYBR	None							10.8583							TRUE	80.322	0.094		TRUE		1	40								N	Y	N
20	A20	FALSE	Compound 18	Telomeric DNA	UNKNOWN	SYBR	None							11.6732							TRUE	80.322	0.094		TRUE		1	40								N	Y	N
21	A21	FALSE	Compound 19	Telomeric DNA	UNKNOWN	SYBR	None							10.5968							TRUE	79.785	0.094		TRUE		1	40								N	Y	N
22	A22	FALSE	Compound 20	Telomeric DNA	UNKNOWN	SYBR	None							10.7497							TRUE	79.785	0.094		TRUE		1	40								N	Y	N
23	A23	FALSE	SH-SY5Y	Telomeric DNA	UNKNOWN	SYBR	None							15.6379	15.408	0.952					TRUE	79.92	0.094		TRUE		1	40								N	Y	N
24	A24	FALSE	SH-SY5Y	Telomeric DNA	UNKNOWN	SYBR	None							16.2356	15.408	0.952					TRUE	80.054	0.094		TRUE		1	40								N	Y	N
25	B1	FALSE	SK-N-FI	Telomeric DNA	UNKNOWN	SYBR	None							12.1276	11.885	0.605					TRUE	80.859	0.094		TRUE		1	40								N	Y	N
26	B2	FALSE	SK-N-FI	Telomeric DNA	UNKNOWN	SYBR	None							11.9587	11.885	0.605					TRUE	80.994	0.094		TRUE		1	40								N	Y	N
27	B3	FALSE	Compound 21	Telomeric DNA	UNKNOWN	SYBR	None							11.2876							TRUE	80.994	0.094		TRUE		1	40								N	Y	N
28	B4	FALSE	Compound 22	Telomeric DNA	UNKNOWN	SYBR	None							12.1088							TRUE	81.128	0.094		TRUE		1	40								N	Y	N
29	B5	FALSE	Compound 23	Telomeric DNA	UNKNOWN	SYBR	None							11.3869							TRUE	81.128	0.094		TRUE		1	40								N	Y	N
30	B6	FALSE	Compound 24	Telomeric DNA	UNKNOWN	SYBR	None							10.9779							TRUE	81.128	0.094		TRUE		1	40								N	Y	N
31	B7	FALSE	Compound 25	Telomeric DNA	UNKNOWN	SYBR	None							11.7486							TRUE	81.262	0.094		TRUE		1	40								N	Y	N
32	B8	FALSE	Compound 26	Telomeric DNA	UNKNOWN	SYBR	None							11.9296							TRUE	81.128	0.094		TRUE		1	40								N	Y	N
33	B9	FALSE	Compound 27	Telomeric DNA	UNKNOWN	SYBR	None							12.6437							TRUE	81.262	0.094		TRUE		1	40								N	Y	N
34	B10	FALSE	Compound 28	Telomeric DNA	UNKNOWN	SYBR	None							11.9638							TRUE	81.396	0.094		TRUE		1	40								N	Y	N
35	B11	FALSE	Compound 29	Telomeric DNA	UNKNOWN	SYBR	None							10.3694							TRUE	81.262	0.094		TRUE		1	40								N	Y	N
36	B12	FALSE	Compound 30	Telomeric DNA	UNKNOWN	SYBR	None							10.7408							TRUE	81.262	0.094		TRUE		1	40								N	Y	N
37	B13	FALSE	Compound 31	Telomeric DNA	UNKNOWN	SYBR	None							10.4077							TRUE	80.188	0.094		TRUE		1	40								N	Y	N
38	B14	FALSE	Compound 32	Telomeric DNA	UNKNOWN	SYBR	None							11.8468							TRUE	78.98	0.094		TRUE		1	40								N	Y	N
39	B15	FALSE	Compound 33	Telomeric DNA	UNKNOWN	SYBR	None							10.9293							TRUE	80.054	0.094		TRUE		1	40								N	Y	N
40	B16	FALSE	Compound 34	Telomeric DNA	UNKNOWN	SYBR	None							9.93409							TRUE	80.054	0.094		TRUE		1	40								N	Y	N
41	B17	FALSE	Compound 35	Telomeric DNA	UNKNOWN	SYBR	None							11.8556							TRUE	80.188	0.094		TRUE		1	40								N	Y	N
42	B18	FALSE	Compound 36	Telomeric DNA	UNKNOWN	SYBR	None							11.1489							TRUE	78.98	0.094		TRUE		1	40								N	Y	N
43	B19	FALSE	Compound 37	Telomeric DNA	UNKNOWN	SYBR	None							12.1981							TRUE	79.92	0.094		TRUE		1	40								N	Y	N
44	B20	FALSE	Compound 38	Telomeric DNA	UNKNOWN	SYBR	None							11.2054							TRUE	79.651	0.094		TRUE		1	40								N	Y	N
45	B21	FALSE	Compound 39	Telomeric DNA	UNKNOWN	SYBR	None							10.726							TRUE	80.322	0.094		TRUE		1	40								N	Y	N
46	B22	FALSE	Compound 40	Telomeric DNA	UNKNOWN	SYBR	None							11.356							TRUE	80.322	0.094		TRUE		1	40								N	Y	N
47	B23	FALSE	SH-SY5Y	Telomeric DNA	UNKNOWN	SYBR	None							15.0202	15.408	0.952					TRUE	79.114	0.094		TRUE		1	40								N	Y	N
48	B24	FALSE	SH-SY5Y	Telomeric DNA	UNKNOWN	SYBR	None							13.3596	15.408	0.952					TRUE	79.248	0.094		TRUE		1	40								N	Y	N
49	C1	FALSE	SK-N-FI	Telomeric DNA	UNKNOWN	SYBR	None							11.9778	11.885	0.605					TRUE	81.128	0.094		TRUE		1	40								N	Y	N
50	C2	FALSE	SK-N-FI	Telomeric DNA	UNKNOWN	SYBR	None							11.8787	11.885	0.605					TRUE	80.994	0.094		TRUE		1	40								N	Y	N
51	C3	FALSE	Compound 41	Telomeric DNA	UNKNOWN	SYBR	None							11.9692							TRUE	81.262	0.094		TRUE		1	40								N	Y	N
52	C4	FALSE	Compound 42	Telomeric DNA	UNKNOWN	SYBR	None							11.0235							TRUE	80.994	0.094		TRUE		1	40								N	Y	N
53	C5	FALSE	Compound 43	Telomeric DNA	UNKNOWN	SYBR	None							11.8913							TRUE	81.262	0.094		TRUE		1	40								N	Y	N
54	C6	FALSE	Compound 44	Telomeric DNA	UNKNOWN	SYBR	None							10.621							TRUE	81.128	0.094		TRUE		1	40								N	Y	N
55	C7	FALSE	Compound 45	Telomeric DNA	UNKNOWN	SYBR	None							11.6504							TRUE	81.128	0.094		TRUE		1	40								N	Y	N
56	C8	FALSE	Compound 46	Telomeric DNA	UNKNOWN	SYBR	None							10.8339							TRUE	80.994	0.094		TRUE		1	40								N	Y	N
57	C9	FALSE	Compound 47	Telomeric DNA	UNKNOWN	SYBR	None							11.7154							TRUE	81.262	0.094		TRUE		1	40								N	Y	N
58	C10	FALSE	Compound 48	Telomeric DNA	UNKNOWN	SYBR	None							11.0631							TRUE	81.262	0.094		TRUE		1	40								N	Y	N
59	C11	FALSE	Compound 49	Telomeric DNA	UNKNOWN	SYBR	None							11.8496							TRUE	81.128	0.094		TRUE		1	40								N	Y	N
60	C12	FALSE	Compound 50	Telomeric DNA	UNKNOWN	SYBR	None							11.9258							TRUE	80.994	0.094		TRUE		1	40								N	Y	N
61	C13	FALSE	Compound 51	Telomeric DNA	UNKNOWN	SYBR	None							10.9588							TRUE	80.457	0.094		TRUE		1	40								N	Y	N
62	C14	FALSE	Compound 52	Telomeric DNA	UNKNOWN	SYBR	None							11.7129							TRUE	80.188	0.094		TRUE		1	40								N	Y	N
63	C15	FALSE	Compound 53	Telomeric DNA	UNKNOWN	SYBR	None							11.4257							TRUE	79.517	0.094		TRUE		1	40								N	Y	N
64	C16	FALSE	Compound 54	Telomeric DNA	UNKNOWN	SYBR	None							12.0172							TRUE	80.457	0.094		TRUE		1	40								N	Y	N
65	C17	FALSE	Compound 55	Telomeric DNA	UNKNOWN	SYBR	None							12.8299							TRUE	79.785	0.094		TRUE		1	40								N	Y	N
66	C18	FALSE	Compound 56	Telomeric DNA	UNKNOWN	SYBR	None							10.9363							TRUE	79.651	0.094		TRUE		1	40								N	Y	N
67	C19	FALSE	Compound 57	Telomeric DNA	UNKNOWN	SYBR	None							11.2698							TRUE	80.457	0.094		TRUE		1	40								N	Y	N
68	C20	FALSE	Compound 58	Telomeric DNA	UNKNOWN	SYBR	None							12.6491							TRUE	80.322	0.094		TRUE		1	40								N	Y	N
69	C21	FALSE	Compound 59	Telomeric DNA	UNKNOWN	SYBR	None							11.8754							TRUE	80.322	0.094		TRUE		1	40								N	Y	N
70	C22	FALSE	Compound 60	Telomeric DNA	UNKNOWN	SYBR	None							11.8399							TRUE	80.322	0.094		TRUE		1	40								N	Y	N
71	C23	FALSE	SH-SY5Y	Telomeric DNA	UNKNOWN	SYBR	None							16.1613	15.408	0.952					TRUE	79.114	0.094		TRUE		1	40								N	Y	N
72	C24	FALSE	SH-SY5Y	Telomeric DNA	UNKNOWN	SYBR	None							16.0537	15.408	0.952					TRUE	78.98	0.094		TRUE		1	40								N	Y	N
73	D1	FALSE	SK-N-FI	Telomeric DNA	UNKNOWN	SYBR	None							12.0632	11.885	0.605					TRUE	80.994	0.094		TRUE		1	40								N	Y	N
74	D2	FALSE	SK-N-FI	Telomeric DNA	UNKNOWN	SYBR	None							12.4553	11.885	0.605					TRUE	80.994	0.094		TRUE		1	40								N	Y	N
75	D3	FALSE	Compound 61	Telomeric DNA	UNKNOWN	SYBR	None							11.7315							TRUE	81.128	0.094		TRUE		1	40								N	Y	N
76	D4	FALSE	Compound 62	Telomeric DNA	UNKNOWN	SYBR	None							12.2154							TRUE	81.128	0.094		TRUE		1	40								N	Y	N
77	D5	FALSE	Compound 63	Telomeric DNA	UNKNOWN	SYBR	None							11.6717							TRUE	81.262	0.094		TRUE		1	40								N	Y	N
78	D6	FALSE	Compound 64	Telomeric DNA	UNKNOWN	SYBR	None							11.6212							TRUE	81.262	0.094		TRUE		1	40								N	Y	N
79	D7	FALSE	Compound 65	Telomeric DNA	UNKNOWN	SYBR	None							12.0761							TRUE	81.262	0.094		TRUE		1	40								N	Y	N
80	D8	FALSE	Compound 66	Telomeric DNA	UNKNOWN	SYBR	None							10.7008							TRUE	81.262	0.094		TRUE		1	40								N	Y	N
81	D9	FALSE	Compound 67	Telomeric DNA	UNKNOWN	SYBR	None							12.1307							TRUE	81.262	0.094		TRUE		1	40								N	Y	N
82	D10	FALSE	Compound 68	Telomeric DNA	UNKNOWN	SYBR	None							11.0359							TRUE	81.396	0.094		TRUE		1	40								N	Y	N
83	D11	FALSE	Compound 69	Telomeric DNA	UNKNOWN	SYBR	None							11.8731							TRUE	81.262	0.094		TRUE		1	40								N	Y	N
84	D12	FALSE	Compound 70	Telomeric DNA	UNKNOWN	SYBR	None							12.5408							TRUE	81.128	0.094		TRUE		1	40								N	Y	N
85	D13	FALSE	Compound 71	Telomeric DNA	UNKNOWN	SYBR	None							11.9991							TRUE	79.114	0.094		TRUE		1	40								N	Y	N
86	D14	FALSE	Compound 72	Telomeric DNA	UNKNOWN	SYBR	None							11.0962							TRUE	80.591	0.094		TRUE		1	40								N	Y	Y
87	D15	FALSE	Compound 73	Telomeric DNA	UNKNOWN	SYBR	None							11.2766							TRUE	80.322	0.094		TRUE		1	40								N	Y	N
88	D16	FALSE	Compound 74	Telomeric DNA	UNKNOWN	SYBR	None							11.7267							TRUE	80.457	0.094		TRUE		1	40								N	Y	N
89	D17	FALSE	Compound 75	Telomeric DNA	UNKNOWN	SYBR	None							13.2112							TRUE	79.383	0.094		TRUE		1	40								N	Y	N
90	D18	FALSE	Compound 76	Telomeric DNA	UNKNOWN	SYBR	None							11.939							TRUE	80.322	0.094		TRUE		1	40								N	Y	N
91	D19	FALSE	Compound 77	Telomeric DNA	UNKNOWN	SYBR	None							11.8018							TRUE	80.591	0.094		TRUE		1	40								N	Y	N
92	D20	FALSE	Compound 78	Telomeric DNA	UNKNOWN	SYBR	None							13.3148							TRUE	80.457	0.094		TRUE		1	40								N	Y	N
93	D21	FALSE	Compound 79	Telomeric DNA	UNKNOWN	SYBR	None							11.8263							TRUE	80.457	0.094		TRUE		1	40								N	Y	N
94	D22	FALSE	Compound 80	Telomeric DNA	UNKNOWN	SYBR	None							12.4852							TRUE	79.785	0.094		TRUE		1	40								N	Y	N
95	D23	FALSE	SH-SY5Y	Telomeric DNA	UNKNOWN	SYBR	None							15.9317	15.408	0.952					TRUE	79.114	0.094		TRUE		1	40								N	Y	N
96	D24	FALSE	SH-SY5Y	Telomeric DNA	UNKNOWN	SYBR	None							15.0291	15.408	0.952					TRUE	79.114	0.094		TRUE		1	40								N	Y	N
97	E1	FALSE	SK-N-FI	Telomeric DNA	UNKNOWN	SYBR	None							12.035	11.885	0.605					TRUE	80.859	0.094		TRUE		1	40								N	Y	N
98	E2	FALSE	SK-N-FI	Telomeric DNA	UNKNOWN	SYBR	None							11.7497	11.885	0.605					TRUE	81.262	0.094		TRUE		1	40								N	Y	N
99	E3	FALSE	Compound 81	Telomeric DNA	UNKNOWN	SYBR	None							11.287							TRUE	81.128	0.094		TRUE		1	40								N	Y	N
100	E4	FALSE	Compound 82	Telomeric DNA	UNKNOWN	SYBR	None							12.2168							TRUE	81.128	0.094		TRUE		1	40								N	Y	N
101	E5	FALSE	Compound 83	Telomeric DNA	UNKNOWN	SYBR	None							12.0501							TRUE	81.262	0.094		TRUE		1	40								N	Y	N
102	E6	FALSE	Compound 84	Telomeric DNA	UNKNOWN	SYBR	None							11.2074							TRUE	81.262	0.094		TRUE		1	40								N	Y	N
103	E7	FALSE	Compound 85	Telomeric DNA	UNKNOWN	SYBR	None							12.3439							TRUE	81.262	0.094		TRUE		1	40								N	Y	N
104	E8	FALSE	Compound 86	Telomeric DNA	UNKNOWN	SYBR	None							11.704							TRUE	81.128	0.094		TRUE		1	40								N	Y	N
105	E9	FALSE	Compound 87	Telomeric DNA	UNKNOWN	SYBR	None							12.4818							TRUE	81.262	0.094		TRUE		1	40								N	Y	N
106	E10	FALSE	Compound 88	Telomeric DNA	UNKNOWN	SYBR	None							12.0487							TRUE	81.396	0.094		TRUE		1	40								N	Y	N
107	E11	FALSE	Compound 89	Telomeric DNA	UNKNOWN	SYBR	None							12.3293							TRUE	81.128	0.094		TRUE		1	40								N	Y	N
108	E12	FALSE	Compound 90	Telomeric DNA	UNKNOWN	SYBR	None							12.0555							TRUE	81.262	0.094		TRUE		1	40								N	Y	N
109	E13	FALSE	Compound 91	Telomeric DNA	UNKNOWN	SYBR	None							12.0414							TRUE	79.517	0.094		TRUE		1	40								N	Y	N
110	E14	FALSE	Compound 92	Telomeric DNA	UNKNOWN	SYBR	None							12.0224							TRUE	79.383	0.094		TRUE		1	40								N	Y	N
111	E15	FALSE	Compound 93	Telomeric DNA	UNKNOWN	SYBR	None							11.7803							TRUE	79.383	0.094		TRUE		1	40								N	Y	N
112	E16	FALSE	Compound 94	Telomeric DNA	UNKNOWN	SYBR	None							10.9943							TRUE	80.457	0.094		TRUE		1	40								N	Y	N
113	E17	FALSE	Compound 95	Telomeric DNA	UNKNOWN	SYBR	None							11.9865							TRUE	80.054	0.094		TRUE		1	40								N	Y	N
114	E18	FALSE	Compound 96	Telomeric DNA	UNKNOWN	SYBR	None							12.1503							TRUE	80.457	0.094		TRUE		1	40								N	Y	N
115	E19	FALSE	Compound 97	Telomeric DNA	UNKNOWN	SYBR	None							12.4477							TRUE	80.725	0.094		TRUE		1	40								N	Y	N
116	E20	FALSE	Compound 98	Telomeric DNA	UNKNOWN	SYBR	None							13.0074							TRUE	80.322	0.094		TRUE		1	40								N	Y	N
117	E21	FALSE	Compound 99	Telomeric DNA	UNKNOWN	SYBR	None							12.5819							TRUE	80.591	0.094		TRUE		1	40								N	Y	N
118	E22	FALSE	Compound 100	Telomeric DNA	UNKNOWN	SYBR	None							12.5065							TRUE	79.785	0.094		TRUE		1	40								N	Y	N
119	E23	FALSE	SH-SY5Y	Telomeric DNA	UNKNOWN	SYBR	None							14.7569	15.408	0.952					TRUE	80.725	0.094		TRUE		1	40								N	Y	N
120	E24	FALSE	SH-SY5Y	Telomeric DNA	UNKNOWN	SYBR	None							14.3202	15.408	0.952					TRUE	80.322	0.094		TRUE		1	40								N	Y	N
121	F1	FALSE	SK-N-FI	Telomeric DNA	UNKNOWN	SYBR	None							11.5731	11.885	0.605					TRUE	81.128	0.094		TRUE		1	40								N	Y	N
122	F2	FALSE	SK-N-FI	Telomeric DNA	UNKNOWN	SYBR	None							10.394	11.885	0.605					TRUE	81.262	0.094		TRUE		1	40								N	Y	N
123	F3	FALSE	Compound 101	Telomeric DNA	UNKNOWN	SYBR	None							11.6675							TRUE	81.262	0.094		TRUE		1	40								N	Y	N
124	F4	FALSE	Compound 102	Telomeric DNA	UNKNOWN	SYBR	None							12.215							TRUE	81.262	0.094		TRUE		1	40								N	Y	N
125	F5	FALSE	Compound 103	Telomeric DNA	UNKNOWN	SYBR	None							11.9851							TRUE	81.396	0.094		TRUE		1	40								N	Y	N
126	F6	FALSE	Compound 104	Telomeric DNA	UNKNOWN	SYBR	None							12.2528							TRUE	81.396	0.094		TRUE		1	40								N	Y	N
127	F7	FALSE	Compound 105	Telomeric DNA	UNKNOWN	SYBR	None							12.2983							TRUE	81.396	0.094		TRUE		1	40								N	Y	N
128	F8	FALSE	Compound 106	Telomeric DNA	UNKNOWN	SYBR	None							13.9381							TRUE	81.262	0.094		TRUE		1	40								N	Y	N
129	F9	FALSE	Compound 107	Telomeric DNA	UNKNOWN	SYBR	None							12.2983							TRUE	81.396	0.094		TRUE		1	40								N	Y	N
130	F10	FALSE	Compound 108	Telomeric DNA	UNKNOWN	SYBR	None							12.2917							TRUE	81.396	0.094		TRUE		1	40								N	Y	N
131	F11	FALSE	Compound 109	Telomeric DNA	UNKNOWN	SYBR	None							13.5284							TRUE	81.396	0.094		TRUE		1	40								N	Y	N
132	F12	FALSE	Compound 110	Telomeric DNA	UNKNOWN	SYBR	None							13.4068							TRUE	81.396	0.094		TRUE		1	40								N	Y	N
133	F13	FALSE	Compound 111	Telomeric DNA	UNKNOWN	SYBR	None							12.1533							TRUE	80.322	0.094		TRUE		1	40								N	Y	N
134	F14	FALSE	Compound 112	Telomeric DNA	UNKNOWN	SYBR	None							11.572							TRUE	80.725	0.094		TRUE		1	40								N	Y	N
135	F15	FALSE	Compound 113	Telomeric DNA	UNKNOWN	SYBR	None							11.7115							TRUE	79.92	0.094		TRUE		1	40								N	Y	N
136	F16	FALSE	Compound 114	Telomeric DNA	UNKNOWN	SYBR	None							12.7424							TRUE	80.859	0.094		TRUE		1	40								N	Y	N
137	F17	FALSE	Compound 115	Telomeric DNA	UNKNOWN	SYBR	None							12.6068							TRUE	80.725	0.094		TRUE		1	40								N	Y	N
138	F18	FALSE	Compound 116	Telomeric DNA	UNKNOWN	SYBR	None							12.1336							TRUE	80.859	0.094		TRUE		1	40								N	Y	N
139	F19	FALSE	Compound 117	Telomeric DNA	UNKNOWN	SYBR	None							11.5168							TRUE	80.859	0.094		TRUE		1	40								N	Y	N
140	F20	FALSE	Compound 118	Telomeric DNA	UNKNOWN	SYBR	None							12.0365							TRUE	80.725	0.094		TRUE		1	40								N	Y	N
141	F21	FALSE	Compound 119	Telomeric DNA	UNKNOWN	SYBR	None							11.4138							TRUE	80.859	0.094		TRUE		1	40								N	Y	Y
142	F22	FALSE	Compound 120	Telomeric DNA	UNKNOWN	SYBR	None							11.4116							TRUE	80.725	0.094		TRUE		1	40								N	Y	N
143	F23	FALSE	SH-SY5Y	Telomeric DNA	UNKNOWN	SYBR	None							15.6501	15.408	0.952					TRUE	80.994	0.094		TRUE		1	40								N	Y	N
144	F24	FALSE	SH-SY5Y	Telomeric DNA	UNKNOWN	SYBR	None							15.4853	15.408	0.952					TRUE	79.114	0.094		TRUE		1	40								N	Y	N
145	G1	FALSE	SK-N-FI	Telomeric DNA	UNKNOWN	SYBR	None							10.287	11.885	0.605					TRUE	81.128	0.094		TRUE		1	40								N	Y	N
146	G2	FALSE	SK-N-FI	Telomeric DNA	UNKNOWN	SYBR	None							12.0125	11.885	0.605					TRUE	81.262	0.094		TRUE		1	40								N	Y	N
147	G3	FALSE	Compound 121	Telomeric DNA	UNKNOWN	SYBR	None							11.3205							TRUE	81.262	0.094		TRUE		1	40								N	Y	N
148	G4	FALSE	Compound 122	Telomeric DNA	UNKNOWN	SYBR	None							11.576							TRUE	81.262	0.094		TRUE		1	40								N	Y	N
149	G5	FALSE	Compound 123	Telomeric DNA	UNKNOWN	SYBR	None							12.1017							TRUE	81.396	0.094		TRUE		1	40								N	Y	N
150	G6	FALSE	Compound 124	Telomeric DNA	UNKNOWN	SYBR	None							11.5748							TRUE	81.396	0.094		TRUE		1	40								N	Y	N
151	G7	FALSE	Compound 125	Telomeric DNA	UNKNOWN	SYBR	None							12.5479							TRUE	81.396	0.094		TRUE		1	40								N	Y	N
152	G8	FALSE	Compound 126	Telomeric DNA	UNKNOWN	SYBR	None							11.9938							TRUE	81.396	0.094		TRUE		1	40								N	Y	N
153	G9	FALSE	Compound 127	Telomeric DNA	UNKNOWN	SYBR	None							11.6864							TRUE	81.128	0.094		TRUE		1	40								N	Y	N
154	G10	FALSE	Compound 128	Telomeric DNA	UNKNOWN	SYBR	None							12.5025							TRUE	81.531	0.094		TRUE		1	40								N	Y	N
155	G11	FALSE	Compound 129	Telomeric DNA	UNKNOWN	SYBR	None							12.9288							TRUE	81.262	0.094		TRUE		1	40								N	Y	N
156	G12	FALSE	Compound 130	Telomeric DNA	UNKNOWN	SYBR	None							11.9939							TRUE	81.262	0.094		TRUE		1	40								N	Y	N
157	G13	FALSE	Compound 131	Telomeric DNA	UNKNOWN	SYBR	None							11.4303							TRUE	80.188	0.094		TRUE		1	40								N	Y	N
158	G14	FALSE	Compound 132	Telomeric DNA	UNKNOWN	SYBR	None							11.2194							TRUE	78.98	0.094		TRUE		1	40								N	Y	N
159	G15	FALSE	Compound 133	Telomeric DNA	UNKNOWN	SYBR	None							12.7039							TRUE	80.859	0.094		TRUE		1	40								N	Y	N
160	G16	FALSE	Compound 134	Telomeric DNA	UNKNOWN	SYBR	None							12.0886							TRUE	80.859	0.094		TRUE		1	40								N	Y	N
161	G17	FALSE	Compound 135	Telomeric DNA	UNKNOWN	SYBR	None							12.569							TRUE	79.517	0.094		TRUE		1	40								N	Y	N
162	G18	FALSE	Compound 136	Telomeric DNA	UNKNOWN	SYBR	None							12.0127							TRUE	80.859	0.094		TRUE		1	40								N	Y	N
163	G19	FALSE	Compound 137	Telomeric DNA	UNKNOWN	SYBR	None							10.9156							TRUE	80.859	0.094		TRUE		1	40								N	Y	N
164	G20	FALSE	Compound 138	Telomeric DNA	UNKNOWN	SYBR	None							11.7732							TRUE	80.725	0.094		TRUE		1	40								N	Y	N
165	G21	FALSE	Compound 139	Telomeric DNA	UNKNOWN	SYBR	None							12.1198							TRUE	80.859	0.094		TRUE		1	40								N	Y	Y
166	G22	FALSE	Compound 140	Telomeric DNA	UNKNOWN	SYBR	None							12.6155							TRUE	80.725	0.094		TRUE		1	40								N	Y	N
167	G23	FALSE	SH-SY5Y	Telomeric DNA	UNKNOWN	SYBR	None							15.8234	15.408	0.952					TRUE	80.994	0.094		TRUE		1	40								N	Y	N
168	G24	FALSE	SH-SY5Y	Telomeric DNA	UNKNOWN	SYBR	None							16.0579	15.408	0.952					TRUE	80.725	0.094		TRUE		1	40								N	Y	N
169	H1	FALSE	SK-N-FI	Telomeric DNA	UNKNOWN	SYBR	None							12.1988	11.885	0.605					TRUE	81.262	0.094		TRUE		1	40								N	Y	N
170	H2	FALSE	SK-N-FI	Telomeric DNA	UNKNOWN	SYBR	None							11.5911	11.885	0.605					TRUE	81.396	0.094		TRUE		1	40								N	Y	N
171	H3	FALSE	Compound 141	Telomeric DNA	UNKNOWN	SYBR	None							13.3944							TRUE	81.262	0.094		TRUE		1	40								N	Y	N
172	H4	FALSE	Compound 142	Telomeric DNA	UNKNOWN	SYBR	None							11.0177							TRUE	81.262	0.094		TRUE		1	40								N	Y	N
173	H5	FALSE	Compound 143	Telomeric DNA	UNKNOWN	SYBR	None							12.7491							TRUE	81.531	0.094		TRUE		1	40								N	Y	N
174	H6	FALSE	Compound 144	Telomeric DNA	UNKNOWN	SYBR	None							11.6107							TRUE	81.531	0.094		TRUE		1	40								N	Y	N
175	H7	FALSE	Compound 145	Telomeric DNA	UNKNOWN	SYBR	None							12.0634							TRUE	81.396	0.094		TRUE		1	40								N	Y	N
176	H8	FALSE	Compound 146	Telomeric DNA	UNKNOWN	SYBR	None							11.5527							TRUE	81.396	0.094		TRUE		1	40								N	Y	N
177	H9	FALSE	Compound 147	Telomeric DNA	UNKNOWN	SYBR	None							13.0115							TRUE	81.531	0.094		TRUE		1	40								N	Y	N
178	H10	FALSE	Compound 148	Telomeric DNA	UNKNOWN	SYBR	None							11.547							TRUE	81.396	0.094		TRUE		1	40								N	Y	N
179	H11	FALSE	Compound 149	Telomeric DNA	UNKNOWN	SYBR	None							13.1597							TRUE	81.396	0.094		TRUE		1	40								N	Y	N
180	H12	FALSE	Compound 150	Telomeric DNA	UNKNOWN	SYBR	None							10.3225							TRUE	81.396	0.094		TRUE		1	40								N	Y	N
181	H13	FALSE	Compound 151	Telomeric DNA	UNKNOWN	SYBR	None							11.9826							TRUE	79.383	0.094		TRUE		1	40								N	Y	N
182	H14	FALSE	Compound 152	Telomeric DNA	UNKNOWN	SYBR	None							12.2091							TRUE	79.383	0.094		TRUE		1	40								N	Y	N
183	H15	FALSE	Compound 153	Telomeric DNA	UNKNOWN	SYBR	None							11.9556							TRUE	80.322	0.094		TRUE		1	40								N	Y	N
184	H16	FALSE	Compound 154	Telomeric DNA	UNKNOWN	SYBR	None							11.1669							TRUE	80.859	0.094		TRUE		1	40								N	Y	N
185	H17	FALSE	Compound 155	Telomeric DNA	UNKNOWN	SYBR	None							11.4795							TRUE	80.994	0.094		TRUE		1	40								N	Y	N
186	H18	FALSE	Compound 156	Telomeric DNA	UNKNOWN	SYBR	None							12.0572							TRUE	80.859	0.094		TRUE		1	40								N	Y	N
187	H19	FALSE	Compound 157	Telomeric DNA	UNKNOWN	SYBR	None							11.3714							TRUE	80.994	0.094		TRUE		1	40								N	Y	N
188	H20	FALSE	Compound 158	Telomeric DNA	UNKNOWN	SYBR	None							11.8139							TRUE	80.725	0.094		TRUE		1	40								N	Y	N
189	H21	FALSE	Compound 159	Telomeric DNA	UNKNOWN	SYBR	None							11.1364							TRUE	80.859	0.094		TRUE		1	40								N	Y	Y
190	H22	FALSE	Compound 160	Telomeric DNA	UNKNOWN	SYBR	None							11.5013							TRUE	80.725	0.094		TRUE		1	40								N	Y	Y
191	H23	FALSE	SH-SY5Y	Telomeric DNA	UNKNOWN	SYBR	None							13.3596	15.408	0.952					TRUE	80.994	0.094		TRUE		1	40								N	Y	N
192	H24	FALSE	SH-SY5Y	Telomeric DNA	UNKNOWN	SYBR	None							16.3304	15.408	0.952					TRUE	78.98	0.094		TRUE		1	40								N	Y	N
193	I1	FALSE	SK-N-FI	Telomeric DNA	UNKNOWN	SYBR	None							11.7027	11.885	0.605					TRUE	80.859	0.094		TRUE		1	40								N	Y	N
194	I2	FALSE	SK-N-FI	Telomeric DNA	UNKNOWN	SYBR	None							11.3018	11.885	0.605					TRUE	81.531	0.094		TRUE		1	40								N	Y	N
195	I3	FALSE	Compound 161	Telomeric DNA	UNKNOWN	SYBR	None							11.0975							TRUE	81.262	0.094		TRUE		1	40								N	Y	N
196	I4	FALSE	Compound 162	Telomeric DNA	UNKNOWN	SYBR	None							12.5068							TRUE	81.128	0.094		TRUE		1	40								N	Y	N
197	I5	FALSE	Compound 163	Telomeric DNA	UNKNOWN	SYBR	None							12.7904							TRUE	81.262	0.094		TRUE		1	40								N	Y	N
198	I6	FALSE	Compound 164	Telomeric DNA	UNKNOWN	SYBR	None							12.3714							TRUE	81.262	0.094		TRUE		1	40								N	Y	N
199	I7	FALSE	Compound 165	Telomeric DNA	UNKNOWN	SYBR	None							14.12							TRUE	81.262	0.094		TRUE		1	40								N	Y	N
200	I8	FALSE	Compound 166	Telomeric DNA	UNKNOWN	SYBR	None							11.585							TRUE	81.262	0.094		TRUE		1	40								N	Y	N
201	I9	FALSE	Compound 167	Telomeric DNA	UNKNOWN	SYBR	None							13.7703							TRUE	81.396	0.094		TRUE		1	40								N	Y	N
202	I10	FALSE	Compound 168	Telomeric DNA	UNKNOWN	SYBR	None							10.8751							TRUE	81.531	0.094		TRUE		1	40								N	Y	N
203	I11	FALSE	Compound 169	Telomeric DNA	UNKNOWN	SYBR	None							11.7822							TRUE	81.262	0.094		TRUE		1	40								N	Y	N
204	I12	FALSE	Compound 170	Telomeric DNA	UNKNOWN	SYBR	None							12.4499							TRUE	81.262	0.094		TRUE		1	40								N	Y	N
205	I13	FALSE	Compound 171	Compound 181	UNKNOWN	SYBR	None							12.1489							TRUE	79.383	0.094		TRUE		1	40								N	Y	N
206	I14	FALSE	Compound 172	Telomeric DNA	UNKNOWN	SYBR	None							12.3713							TRUE	79.785	0.094		TRUE		1	40								N	Y	N
207	I15	FALSE	Compound 173	Telomeric DNA	UNKNOWN	SYBR	None							11.9816							TRUE	79.383	0.094		TRUE		1	40								N	Y	N
208	I16	FALSE	Compound 174	Telomeric DNA	UNKNOWN	SYBR	None							12.256							TRUE	80.725	0.094		TRUE		1	40								N	Y	N
209	I17	FALSE	Compound 175	Telomeric DNA	UNKNOWN	SYBR	None							11.4681							TRUE	80.725	0.094		TRUE		1	40								N	Y	N
210	I18	FALSE	Compound 176	Telomeric DNA	UNKNOWN	SYBR	None							11.3389							TRUE	80.859	0.094		TRUE		1	40								N	Y	N
211	I19	FALSE	Compound 177	Telomeric DNA	UNKNOWN	SYBR	None							11.357							TRUE	80.725	0.094		TRUE		1	40								N	Y	N
212	I20	FALSE	Compound 178	Telomeric DNA	UNKNOWN	SYBR	None							10.8308							TRUE	80.725	0.094		TRUE		1	40								N	Y	N
213	I21	FALSE	Compound 179	Telomeric DNA	UNKNOWN	SYBR	None							12.4602							TRUE	80.725	0.094		TRUE		1	40								N	Y	N
214	I22	FALSE	Compound 180	Telomeric DNA	UNKNOWN	SYBR	None							13.5017							TRUE	79.114	0.094		TRUE		1	40								N	Y	N
215	I23	FALSE	SH-SY5Y	Telomeric DNA	UNKNOWN	SYBR	None							15.3596	15.408	0.952					TRUE	80.859	0.094		TRUE		1	40								N	Y	N
216	I24	FALSE	SH-SY5Y	Telomeric DNA	UNKNOWN	SYBR	None							16.4534	15.408	0.952					TRUE	79.383	0.094		TRUE		1	40								N	Y	N
217	J1	FALSE	SK-N-FI	Telomeric DNA	UNKNOWN	SYBR	None							12.3395	11.885	0.605					TRUE	80.725	0.094		TRUE		1	40								N	Y	N
218	J2	FALSE	SK-N-FI	Telomeric DNA	UNKNOWN	SYBR	None							12.5851	11.885	0.605					TRUE	80.725	0.094		TRUE		1	40								N	Y	N
219	J3	FALSE	Compound 181	Telomeric DNA	UNKNOWN	SYBR	None							12.9792							TRUE	81.128	0.094		TRUE		1	40								N	Y	N
220	J4	FALSE	Compound 182	Telomeric DNA	UNKNOWN	SYBR	None							12.7605							TRUE	81.262	0.094		TRUE		1	40								N	Y	N
221	J5	FALSE	Compound 183	Telomeric DNA	UNKNOWN	SYBR	None							12.0269							TRUE	81.262	0.094		TRUE		1	40								N	Y	N
222	J6	FALSE	Compound 184	Telomeric DNA	UNKNOWN	SYBR	None							13.2623							TRUE	81.262	0.094		TRUE		1	40								N	Y	N
223	J7	FALSE	Compound 185	Telomeric DNA	UNKNOWN	SYBR	None							13.5161							TRUE	81.128	0.094		TRUE		1	40								N	Y	N
224	J8	FALSE	Compound 186	Telomeric DNA	UNKNOWN	SYBR	None							12.3088							TRUE	81.396	0.094		TRUE		1	40								N	Y	N
225	J9	FALSE	Compound 187	Telomeric DNA	UNKNOWN	SYBR	None							11.5405							TRUE	81.262	0.094		TRUE		1	40								N	Y	N
226	J10	FALSE	Compound 188	Telomeric DNA	UNKNOWN	SYBR	None							12.094							TRUE	81.396	0.094		TRUE		1	40								N	Y	N
227	J11	FALSE	Compound 189	Telomeric DNA	UNKNOWN	SYBR	None							10.9406							TRUE	81.262	0.094		TRUE		1	40								N	Y	N
228	J12	FALSE	Compound 190	Telomeric DNA	UNKNOWN	SYBR	None							11.7488							TRUE	81.262	0.094		TRUE		1	40								N	Y	N
229	J13	FALSE	Compound 191	Telomeric DNA	UNKNOWN	SYBR	None							11.5118							TRUE	79.248	0.094		TRUE		1	40								N	Y	N
230	J14	FALSE	Compound 192	Telomeric DNA	UNKNOWN	SYBR	None							10.9971							TRUE	78.98	0.094		TRUE		1	40								N	Y	N
231	J15	FALSE	Compound 193	Telomeric DNA	UNKNOWN	SYBR	None							11.0676							TRUE	80.859	0.094		TRUE		1	40								N	Y	N
232	J16	FALSE	Compound 194	Telomeric DNA	UNKNOWN	SYBR	None							10.9734							TRUE	80.725	0.094		TRUE		1	40								N	Y	N
233	J17	FALSE	Compound 195	Telomeric DNA	UNKNOWN	SYBR	None							10.7278							TRUE	80.725	0.094		TRUE		1	40								N	Y	N
234	J18	FALSE	Compound 196	Telomeric DNA	UNKNOWN	SYBR	None							12.2348							TRUE	80.859	0.094		TRUE		1	40								N	Y	N
235	J19	FALSE	Compound 197	Telomeric DNA	UNKNOWN	SYBR	None							11.5571							TRUE	80.725	0.094		TRUE		1	40								N	Y	N
236	J20	FALSE	Compound 198	Telomeric DNA	UNKNOWN	SYBR	None							12.3474							TRUE	79.651	0.094		TRUE		1	40								N	Y	N
237	J21	FALSE	Compound 199	Telomeric DNA	UNKNOWN	SYBR	None							10.7751							TRUE	80.457	0.094		TRUE		1	40								N	Y	N
238	J22	FALSE	Compound 200	Telomeric DNA	UNKNOWN	SYBR	None							11.7482							TRUE	78.98	0.094		TRUE		1	40								N	Y	N
239	J23	FALSE	SH-SY5Y	Telomeric DNA	UNKNOWN	SYBR	None							16.3296	15.408	0.952					TRUE	80.725	0.094		TRUE		1	40								N	Y	N
240	J24	FALSE	SH-SY5Y	Telomeric DNA	UNKNOWN	SYBR	None							15.9317	15.408	0.952					TRUE	80.054	0.094		TRUE		1	40								N	Y	N
241	K1	FALSE	SK-N-FI	Telomeric DNA	UNKNOWN	SYBR	None							11.7452	11.885	0.605					TRUE	80.994	0.094		TRUE		1	40								N	Y	N
242	K2	FALSE	SK-N-FI	Telomeric DNA	UNKNOWN	SYBR	None							11.9524	11.885	0.605					TRUE	81.262	0.094		TRUE		1	40								N	Y	N
243	K3	FALSE	Compound 201	Telomeric DNA	UNKNOWN	SYBR	None							12.8963							TRUE	81.128	0.094		TRUE		1	40								N	Y	N
244	K4	FALSE	Compound 202	Telomeric DNA	UNKNOWN	SYBR	None							12.9714							TRUE	81.128	0.094		TRUE		1	40								N	Y	N
245	K5	FALSE	Compound 203	Telomeric DNA	UNKNOWN	SYBR	None							14.9008							TRUE	81.262	0.094		TRUE		1	40								N	Y	N
246	K6	FALSE	Compound 204	Telomeric DNA	UNKNOWN	SYBR	None							12.6413							TRUE	81.262	0.094		TRUE		1	40								N	Y	N
247	K7	FALSE	Compound 205	Telomeric DNA	UNKNOWN	SYBR	None							12.1102							TRUE	80.994	0.094		TRUE		1	40								N	Y	N
248	K8	FALSE	Compound 206	Telomeric DNA	UNKNOWN	SYBR	None							12.3231							TRUE	81.128	0.094		TRUE		1	40								N	Y	N
249	K9	FALSE	Compound 207	Telomeric DNA	UNKNOWN	SYBR	None							11.9629							TRUE	81.262	0.094		TRUE		1	40								N	Y	N
250	K10	FALSE	Compound 208	Telomeric DNA	UNKNOWN	SYBR	None							10.9197							TRUE	81.396	0.094		TRUE		1	40								N	Y	N
251	K11	FALSE	Compound 209	Telomeric DNA	UNKNOWN	SYBR	None							11.5966							TRUE	81.262	0.094		TRUE		1	40								N	Y	N
252	K12	FALSE	Compound 210	Telomeric DNA	UNKNOWN	SYBR	None							11.5465							TRUE	81.396	0.094		TRUE		1	40								N	Y	N
253	K13	FALSE	Compound 211	Telomeric DNA	UNKNOWN	SYBR	None							11.9021							TRUE	79.114	0.094		TRUE		1	40								N	Y	N
254	K14	FALSE	Compound 212	Telomeric DNA	UNKNOWN	SYBR	None							11.6338							TRUE	79.651	0.094		TRUE		1	40								N	Y	N
255	K15	FALSE	Compound 213	Telomeric DNA	UNKNOWN	SYBR	None							11.6072							TRUE	80.457	0.094		TRUE		1	40								N	Y	N
256	K16	FALSE	Compound 214	Telomeric DNA	UNKNOWN	SYBR	None							12.1344							TRUE	80.591	0.094		TRUE		1	40								N	Y	N
257	K17	FALSE	Compound 215	Telomeric DNA	UNKNOWN	SYBR	None							12.6808							TRUE	80.591	0.094		TRUE		1	40								N	Y	N
258	K18	FALSE	Compound 216	Telomeric DNA	UNKNOWN	SYBR	None							12.3975							TRUE	80.725	0.094		TRUE		1	40								N	Y	N
259	K19	FALSE	Compound 217	Telomeric DNA	UNKNOWN	SYBR	None							12.4974							TRUE	80.725	0.094		TRUE		1	40								N	Y	N
260	K20	FALSE	Compound 218	Telomeric DNA	UNKNOWN	SYBR	None							10.9169							TRUE	80.457	0.094		TRUE		1	40								N	Y	N
261	K21	FALSE	Compound 219	Telomeric DNA	UNKNOWN	SYBR	None							10.7656							TRUE	79.785	0.094		TRUE		1	40								N	Y	N
262	K22	FALSE	Compound 220	Telomeric DNA	UNKNOWN	SYBR	None							11.0669							TRUE	78.98	0.094		TRUE		1	40								N	Y	N
263	K23	FALSE	SH-SY5Y	Telomeric DNA	UNKNOWN	SYBR	None							16.4936	15.408	0.952					TRUE	80.725	0.094		TRUE		1	40								N	Y	N
264	K24	FALSE	SH-SY5Y	Telomeric DNA	UNKNOWN	SYBR	None							14.0791	15.408	0.952					TRUE	79.114	0.094		TRUE		1	40								N	Y	N
265	L1	FALSE	SK-N-FI	Telomeric DNA	UNKNOWN	SYBR	None							11.6884	11.885	0.605					TRUE	81.262	0.094		TRUE		1	40								N	Y	N
266	L2	FALSE	SK-N-FI	Telomeric DNA	UNKNOWN	SYBR	None							13.2341	11.885	0.605					TRUE	81.128	0.094		TRUE		1	40								N	Y	N
267	L3	FALSE	Compound 221	Telomeric DNA	UNKNOWN	SYBR	None							12.3147							TRUE	81.128	0.094		TRUE		1	40								N	Y	N
268	L4	FALSE	Compound 222	Telomeric DNA	UNKNOWN	SYBR	None							11.4156							TRUE	81.128	0.094		TRUE		1	40								N	Y	N
269	L5	FALSE	Compound 223	Telomeric DNA	UNKNOWN	SYBR	None							9.77873							TRUE	81.128	0.094		TRUE		1	40								N	Y	Y
270	L6	FALSE	Compound 224	Telomeric DNA	UNKNOWN	SYBR	None							11.6072							TRUE	81.262	0.094		TRUE		1	40								N	Y	N
271	L7	FALSE	Compound 225	Telomeric DNA	UNKNOWN	SYBR	None							13.0436							TRUE	80.994	0.094		TRUE		1	40								N	Y	N
272	L8	FALSE	Compound 226	Telomeric DNA	UNKNOWN	SYBR	None							12.0129							TRUE	81.262	0.094		TRUE		1	40								N	Y	N
273	L9	FALSE	Compound 227	Telomeric DNA	UNKNOWN	SYBR	None							11.0712							TRUE	81.262	0.094		TRUE		1	40								N	Y	N
274	L10	FALSE	Compound 228	Telomeric DNA	UNKNOWN	SYBR	None							11.1597							TRUE	81.396	0.094		TRUE		1	40								N	Y	N
275	L11	FALSE	Compound 229	Telomeric DNA	UNKNOWN	SYBR	None							11.0947							TRUE	81.262	0.094		TRUE		1	40								N	Y	N
276	L12	FALSE	Compound 230	Telomeric DNA	UNKNOWN	SYBR	None							11.7407							TRUE	81.262	0.094		TRUE		1	40								N	Y	N
277	L13	FALSE	Compound 231	Telomeric DNA	UNKNOWN	SYBR	None							9.92872							TRUE	79.114	0.094		TRUE		1	40								N	Y	N
278	L14	FALSE	Compound 232	Telomeric DNA	UNKNOWN	SYBR	None							9.97685							TRUE	80.322	0.094		TRUE		1	40								N	Y	N
279	L15	FALSE	Compound 233	Telomeric DNA	UNKNOWN	SYBR	None							11.987							TRUE	80.725	0.094		TRUE		1	40								N	Y	N
280	L16	FALSE	Compound 234	Telomeric DNA	UNKNOWN	SYBR	None							11.5422							TRUE	80.591	0.094		TRUE		1	40								N	Y	N
281	L17	FALSE	Compound 235	Telomeric DNA	UNKNOWN	SYBR	None							12.3599							TRUE	79.517	0.094		TRUE		1	40								N	Y	N
282	L18	FALSE	Compound 236	Telomeric DNA	UNKNOWN	SYBR	None							11.4197							TRUE	80.457	0.094		TRUE		1	40								N	Y	N
283	L19	FALSE	Compound 237	Telomeric DNA	UNKNOWN	SYBR	None							10.9476							TRUE	80.322	0.094		TRUE		1	40								N	Y	N
284	L20	FALSE	Compound 238	Telomeric DNA	UNKNOWN	SYBR	None							12.1732							TRUE	80.188	0.094		TRUE		1	40								N	Y	N
285	L21	FALSE	Compound 239	Telomeric DNA	UNKNOWN	SYBR	None							10.3735							TRUE	80.322	0.094		TRUE		1	40								N	Y	N
286	L22	FALSE	Compound 240	Telomeric DNA	UNKNOWN	SYBR	None							10.8886							TRUE	79.248	0.094		TRUE		1	40								N	Y	N
287	L23	FALSE	SH-SY5Y	Telomeric DNA	UNKNOWN	SYBR	None							16.3668	15.408	0.952					TRUE	80.457	0.094		TRUE		1	40								N	Y	N
288	L24	FALSE	SH-SY5Y	Telomeric DNA	UNKNOWN	SYBR	None							15.6501	15.408	0.952					TRUE	80.322	0.094		TRUE		1	40								N	Y	N
289	M1	FALSE	SK-N-FI	Telomeric DNA	UNKNOWN	SYBR	None							11.431	11.885	0.605					TRUE	80.725	0.094		TRUE		1	40								N	Y	N
290	M2	FALSE	SK-N-FI	Telomeric DNA	UNKNOWN	SYBR	None							11.7818	11.885	0.605					TRUE	81.396	0.094		TRUE		1	40								N	Y	N
291	M3	FALSE	Compound 241	Telomeric DNA	UNKNOWN	SYBR	None							10.6102							TRUE	81.128	0.094		TRUE		1	40								N	Y	N
292	M4	FALSE	Compound 242	Telomeric DNA	UNKNOWN	SYBR	None							14.632							TRUE	80.859	0.094		TRUE		1	40								N	Y	N
293	M5	FALSE	Compound 243	Telomeric DNA	UNKNOWN	SYBR	None							12.2467							TRUE	80.994	0.094		TRUE		1	40								N	Y	N
294	M6	FALSE	Compound 244	Telomeric DNA	UNKNOWN	SYBR	None							12.4628							TRUE	81.128	0.094		TRUE		1	40								N	Y	N
295	M7	FALSE	Compound 245	Telomeric DNA	UNKNOWN	SYBR	None							13.7311							TRUE	80.994	0.094		TRUE		1	40								N	Y	N
296	M8	FALSE	Compound 246	Telomeric DNA	UNKNOWN	SYBR	None							11.4975							TRUE	81.128	0.094		TRUE		1	40								N	Y	N
297	M9	FALSE	Compound 247	Telomeric DNA	UNKNOWN	SYBR	None							11.1786							TRUE	80.994	0.094		TRUE		1	40								N	Y	N
298	M10	FALSE	Compound 248	Telomeric DNA	UNKNOWN	SYBR	None							11.3656							TRUE	81.262	0.094		TRUE		1	40								N	Y	N
299	M11	FALSE	Compound 249	Telomeric DNA	UNKNOWN	SYBR	None							11.4899							TRUE	81.128	0.094		TRUE		1	40								N	Y	N
300	M12	FALSE	Compound 250	Telomeric DNA	UNKNOWN	SYBR	None							11.5292							TRUE	81.128	0.094		TRUE		1	40								N	Y	N
301	M13	FALSE	Compound 251	Telomeric DNA	UNKNOWN	SYBR	None							11.3083							TRUE	79.248	0.094		TRUE		1	40								N	Y	N
302	M14	FALSE	Compound 252	Telomeric DNA	UNKNOWN	SYBR	None							11.1452							TRUE	80.188	0.094		TRUE		1	40								N	Y	N
303	M15	FALSE	Compound 253	Telomeric DNA	UNKNOWN	SYBR	None							10.9732							TRUE	80.591	0.094		TRUE		1	40								N	Y	N
304	M16	FALSE	Compound 254	Telomeric DNA	UNKNOWN	SYBR	None							10.9625							TRUE	79.517	0.094		TRUE		1	40								N	Y	N
305	M17	FALSE	Compound 255	Telomeric DNA	UNKNOWN	SYBR	None							10.9433							TRUE	80.322	0.094		TRUE		1	40								N	Y	N
306	M18	FALSE	Compound 256	Telomeric DNA	UNKNOWN	SYBR	None							12.4417							TRUE	80.591	0.094		TRUE		1	40								N	Y	N
307	M19	FALSE	Compound 257	Telomeric DNA	UNKNOWN	SYBR	None							11.5937							TRUE	80.322	0.094		TRUE		1	40								N	Y	N
308	M20	FALSE	Compound 258	Telomeric DNA	UNKNOWN	SYBR	None							11.4336							TRUE	80.322	0.094		TRUE		1	40								N	Y	N
309	M21	FALSE	Compound 259	Telomeric DNA	UNKNOWN	SYBR	None							11.0533							TRUE	80.457	0.094		TRUE		1	40								N	Y	N
310	M22	FALSE	Compound 260	Telomeric DNA	UNKNOWN	SYBR	None							12.1197							TRUE	79.383	0.094		TRUE		1	40								N	Y	N
311	M23	FALSE	SH-SY5Y	Telomeric DNA	UNKNOWN	SYBR	None							15.0202	15.408	0.952					TRUE	79.92	0.094		TRUE		1	40								N	Y	N
312	M24	FALSE	SH-SY5Y	Telomeric DNA	UNKNOWN	SYBR	None							13.3596	15.408	0.952					TRUE	78.846	0.094		TRUE		1	40								Y	N	N
313	N1	FALSE	SK-N-FI	Telomeric DNA	UNKNOWN	SYBR	None							11.1088	11.885	0.605					TRUE	80.457	0.094		TRUE		1	40								N	Y	N
314	N2	FALSE	SK-N-FI	Telomeric DNA	UNKNOWN	SYBR	None							11.8424	11.885	0.605					TRUE	81.128	0.094		TRUE		1	40								N	Y	N
315	N3	FALSE	Compound 261	Telomeric DNA	UNKNOWN	SYBR	None							11.5578							TRUE	80.994	0.094		TRUE		1	40								N	Y	N
316	N4	FALSE	Compound 262	Telomeric DNA	UNKNOWN	SYBR	None							12.6877							TRUE	80.994	0.094		TRUE		1	40								N	Y	N
317	N5	FALSE	Compound 263	Telomeric DNA	UNKNOWN	SYBR	None							11.4678							TRUE	80.994	0.094		TRUE		1	40								N	Y	N
318	N6	FALSE	Compound 264	Telomeric DNA	UNKNOWN	SYBR	None							11.5447							TRUE	81.128	0.094		TRUE		1	40								N	Y	N
319	N7	FALSE	Compound 265	Telomeric DNA	UNKNOWN	SYBR	None							13.3039							TRUE	80.859	0.094		TRUE		1	40								N	Y	N
320	N8	FALSE	Compound 266	Telomeric DNA	UNKNOWN	SYBR	None							11.09							TRUE	81.128	0.094		TRUE		1	40								N	Y	N
321	N9	FALSE	Compound 267	Telomeric DNA	UNKNOWN	SYBR	None							11.3238							TRUE	81.262	0.094		TRUE		1	40								N	Y	N
322	N10	FALSE	Compound 268	Telomeric DNA	UNKNOWN	SYBR	None							12.5461							TRUE	81.262	0.094		TRUE		1	40								N	Y	N
323	N11	FALSE	Compound 269	Telomeric DNA	UNKNOWN	SYBR	None							11.6816							TRUE	81.262	0.094		TRUE		1	40								N	Y	N
324	N12	FALSE	Compound 270	Telomeric DNA	UNKNOWN	SYBR	None							10.6092							TRUE	81.128	0.094		TRUE		1	40								N	Y	N
325	N13	FALSE	Compound 271	Telomeric DNA	UNKNOWN	SYBR	None							12.6938							TRUE	79.517	0.094		TRUE		1	40								N	Y	N
326	N14	FALSE	Compound 272	Telomeric DNA	UNKNOWN	SYBR	None							11.6238							TRUE	79.383	0.094		TRUE		1	40								N	Y	N
327	N15	FALSE	Compound 273	Telomeric DNA	UNKNOWN	SYBR	None							10.5015							TRUE	78.98	0.094		TRUE		1	40								N	Y	N
328	N16	FALSE	Compound 274	Telomeric DNA	UNKNOWN	SYBR	None							11.0949							TRUE	79.785	0.094		TRUE		1	40								N	Y	N
329	N17	FALSE	Compound 275	Telomeric DNA	UNKNOWN	SYBR	None							11.3836							TRUE	79.785	0.094		TRUE		1	40								N	Y	N
330	N18	FALSE	Compound 276	Telomeric DNA	UNKNOWN	SYBR	None							11.9949							TRUE	80.457	0.094		TRUE		1	40								N	Y	N
331	N19	FALSE	Compound 277	Telomeric DNA	UNKNOWN	SYBR	None							11.0307							TRUE	80.591	0.094		TRUE		1	40								N	Y	N
332	N20	FALSE	Compound 278	Telomeric DNA	UNKNOWN	SYBR	None							12.4111							TRUE	80.322	0.094		TRUE		1	40								N	Y	N
333	N21	FALSE	Compound 279	Telomeric DNA	UNKNOWN	SYBR	None							12.9148							TRUE	80.457	0.094		TRUE		1	40								N	Y	N
334	N22	FALSE	Compound 280	Telomeric DNA	UNKNOWN	SYBR	None							12.5606							TRUE	78.98	0.094		TRUE		1	40								N	Y	N
335	N23	FALSE	SH-SY5Y	Telomeric DNA	UNKNOWN	SYBR	None							14.3202	15.408	0.952					TRUE	79.517	0.094		TRUE		1	40								N	Y	N
336	N24	FALSE	SH-SY5Y	Telomeric DNA	UNKNOWN	SYBR	None							15.8901	15.408	0.952					TRUE	78.846	0.094		TRUE		1	40								Y	N	N
337	O1	FALSE	SK-N-FI	Telomeric DNA	UNKNOWN	SYBR	None							12.3031	11.885	0.605					TRUE	80.591	0.094		TRUE		1	40								N	Y	N
338	O2	FALSE	SK-N-FI	Telomeric DNA	UNKNOWN	SYBR	None							11.9853	11.885	0.605					TRUE	81.262	0.094		TRUE		1	40								N	Y	N
339	O3	FALSE	Compound 281	Telomeric DNA	UNKNOWN+E388	SYBR	None							13.3477							TRUE	80.994	0.094		TRUE		1	40								N	Y	N
340	O4	FALSE	Compound 282	Telomeric DNA	Compound 280	SYBR	None							12.3112							TRUE	80.994	0.094		TRUE		1	40								N	Y	N
341	O5	FALSE	Compound 283	Telomeric DNA	UNKNOWN	SYBR	None							14.0162							TRUE	80.859	0.094		TRUE		1	40								N	Y	N
342	O6	FALSE	Compound 284	Telomeric DNA	UNKNOWN	SYBR	None							13.202							TRUE	80.994	0.094		TRUE		1	40								N	Y	N
343	O7	FALSE	Compound 285	Telomeric DNA	UNKNOWN	SYBR	None							11.885							TRUE	80.994	0.094		TRUE		1	40								N	Y	N
344	O8	FALSE	Compound 286	Telomeric DNA	UNKNOWN	SYBR	None							11.6028							TRUE	80.859	0.094		TRUE		1	40								N	Y	N
345	O9	FALSE	Compound 287	Telomeric DNA	UNKNOWN	SYBR	None							12.3758							TRUE	80.859	0.094		TRUE		1	40								N	Y	N
346	O10	FALSE	Compound 288	Telomeric DNA	UNKNOWN	SYBR	None							11.8604							TRUE	81.128	0.094		TRUE		1	40								N	Y	N
347	O11	FALSE	Compound 289	Telomeric DNA	UNKNOWN	SYBR	None							11.3466							TRUE	80.994	0.094		TRUE		1	40								N	Y	N
348	O12	FALSE	Compound 290	Telomeric DNA	UNKNOWN	SYBR	None							12.3694							TRUE	80.994	0.094		TRUE		1	40								N	Y	N
349	O13	FALSE	Compound 291	Telomeric DNA	UNKNOWN	SYBR	None							12.1208							TRUE	79.114	0.094		TRUE		1	40								N	Y	N
350	O14	FALSE	Compound 292	Telomeric DNA	UNKNOWN	SYBR	None							12.6223							TRUE	79.517	0.094		TRUE		1	40								N	Y	N
351	O15	FALSE	Compound 293	Telomeric DNA	UNKNOWN	SYBR	None							11.9045							TRUE	78.98	0.094		TRUE		1	40								N	Y	N
352	O16	FALSE	Compound 294	Telomeric DNA	UNKNOWN	SYBR	None							11.384							TRUE	80.054	0.094		TRUE		1	40								N	Y	N
353	O17	FALSE	Compound 295	Telomeric DNA	UNKNOWN	SYBR	None							10.9733							TRUE	80.457	0.094		TRUE		1	40								N	Y	N
354	O18	FALSE	Compound 296	Telomeric DNA	UNKNOWN	SYBR	None							11.2648							TRUE	80.188	0.094		TRUE		1	40								N	Y	N
355	O19	FALSE	Compound 297	Telomeric DNA	UNKNOWN	SYBR	None							11.9657							TRUE	79.785	0.094		TRUE		1	40								N	Y	N
356	O20	FALSE	Compound 298	Telomeric DNA	UNKNOWN	SYBR	None							10.9955							TRUE	80.054	0.094		TRUE		1	40								N	Y	N
357	O21	FALSE	Compound 299	Telomeric DNA	UNKNOWN	SYBR	None							11.4714							TRUE	80.054	0.094		TRUE		1	40								N	Y	N
358	O22	FALSE	Compound 300	Telomeric DNA	UNKNOWN	SYBR	None							11.0107							TRUE	78.846	0.094		TRUE		1	40								N	Y	N
359	O23	FALSE	SH-SY5Y	Telomeric DNA	UNKNOWN	SYBR	None							15.0202	15.408	0.952					TRUE	80.054	0.094		TRUE		1	40								N	Y	N
360	O24	FALSE	SH-SY5Y	Telomeric DNA	UNKNOWN	SYBR	None							13.3596	15.408	0.952					TRUE	78.711	0.094		TRUE		1	40								Y	N	N
361	P1	FALSE	SK-N-FI	Telomeric DNA	UNKNOWN	SYBR	None							11.1753	11.885	0.605					TRUE	80.859	0.094		TRUE		1	40								N	Y	N
362	P2	FALSE	SK-N-FI	Telomeric DNA	UNKNOWN	SYBR	None							11.8897	11.885	0.605					TRUE	81.128	0.094		TRUE		1	40								N	Y	N
363	P3	FALSE	Compound 301	Telomeric DNA	UNKNOWN	SYBR	None							12.2012							TRUE	80.457	0.094		TRUE		1	40								N	Y	N
364	P4	FALSE	Compound 302	Telomeric DNA	UNKNOWN	SYBR	None							12.3297							TRUE	80.859	0.094		TRUE		1	40								N	Y	N
365	P5	FALSE	Compound 303	Telomeric DNA	UNKNOWN	SYBR	None							12.6325							TRUE	80.994	0.094		TRUE		1	40								N	Y	N
366	P6	FALSE	Compound 304	Telomeric DNA	UNKNOWN	SYBR	None							12.6734							TRUE	80.859	0.094		TRUE		1	40								N	Y	N
367	P7	FALSE	Compound 305	Telomeric DNA	UNKNOWN	SYBR	None							11.9851							TRUE	80.994	0.094		TRUE		1	40								N	Y	N
368	P8	FALSE	Compound 306	Telomeric DNA	UNKNOWN	SYBR	None							10.6689							TRUE	80.994	0.094		TRUE		1	40								N	Y	N
369	P9	FALSE	Compound 307	Telomeric DNA	UNKNOWN	SYBR	None							11.9116							TRUE	80.994	0.094		TRUE		1	40								N	Y	N
370	P10	FALSE	Compound 308	Telomeric DNA	UNKNOWN	SYBR	None							11.8897							TRUE	80.994	0.094		TRUE		1	40								N	Y	N
371	P11	FALSE	Compound 309	Telomeric DNA	UNKNOWN	SYBR	None							11.2014							TRUE	80.457	0.094		TRUE		1	40								N	Y	N
372	P12	FALSE	Compound 310	Telomeric DNA	UNKNOWN	SYBR	None							13.9862							TRUE	80.322	0.094		TRUE		1	40								N	Y	N
373	P13	FALSE	Compound 311	Telomeric DNA	UNKNOWN	SYBR	None							11.8336							TRUE	78.846	0.094		TRUE		1	40								N	Y	N
374	P14	FALSE	Compound 312	Telomeric DNA	UNKNOWN	SYBR	None							11.4978							TRUE	78.98	0.094		TRUE		1	40								N	Y	N
375	P15	FALSE	Compound 313	Telomeric DNA	UNKNOWN	SYBR	None							11.7899							TRUE	78.98	0.094		TRUE		1	40								N	Y	N
376	P16	FALSE	Compound 314	Telomeric DNA	UNKNOWN	SYBR	None							12.9458							TRUE	78.98	0.094		TRUE		1	40								N	Y	N
377	P17	FALSE	Compound 315	Telomeric DNA	UNKNOWN	SYBR	None							12.2566							TRUE	79.114	0.094		TRUE		1	40								N	Y	N
378	P18	FALSE	Compound 316	Telomeric DNA	UNKNOWN	SYBR	None							11.7099							TRUE	78.174	0.094		TRUE		1	40								N	Y	N
379	P19	FALSE	Compound 317	Telomeric DNA	UNKNOWN	SYBR	None							11.1966							TRUE	79.651	0.094		TRUE		1	40								N	Y	N
380	P20	FALSE	Compound 318	Telomeric DNA	UNKNOWN	SYBR	None							12.5898							TRUE	79.383	0.094		TRUE		1	40								N	Y	N
381	P21	FALSE	Compound 319	Telomeric DNA	UNKNOWN	SYBR	None							13.7493							TRUE	79.785	0.094		TRUE		1	40								N	Y	N
382	P22	FALSE	Compound 320	Telomeric DNA	UNKNOWN	SYBR	None							11.6046							TRUE	78.846	0.094		TRUE		1	40								N	Y	N
383	P23	FALSE	SH-SY5Y	Telomeric DNA	UNKNOWN	SYBR	None							15.6379	15.408	0.952					TRUE	78.711	0.094		TRUE		1	40								N	Y	N
384	P24	FALSE	SH-SY5Y	Telomeric DNA	UNKNOWN	SYBR	None							16.1426	15.408	0.952					TRUE	78.711	0.094		TRUE		1	40								Y	N	N

## Sheet: Z raw data RPLP0 plate
Block Type	384-Well Block
Chemistry	SYBR_GREEN
Experiment Type	Comparative Cт (ΔΔCт)
Instrument Type	ViiA 7
Passive Reference	ROX
Quantification Cycle Method	Ct
Well	Well Position	Omit	Sample Name	Target Name	Task	Reporter	Quencher	Quantity	Quantity Mean	Quantity SD	RQ	RQ Min	RQ Max	CT	Ct Mean	Ct SD	Delta Ct	Delta Ct Mean	Delta Ct SE	Delta Delta Ct	Automatic Ct Threshold	Tm1	Ct Threshold	Tm2	Automatic Baseline	Tm3	Baseline Start	Baseline End	Comments	Custom1	Custom2	Custom3	Custom4	Custom5	Custom6	HIGHSD	NOAMP	EXPFAIL	PRFDROP	MTP
1	A1	FALSE	SK-N-FI	RPLP0	UNKNOWN	SYBR	None							27.83	29.209	0.811					TRUE	78.578	0.067		TRUE		1	40								Y	N	N	N	N
2	A2	FALSE	SK-N-FI	RPLP0	UNKNOWN	SYBR	None							28.6256	29.209	0.811					TRUE	78.578	0.067		TRUE		1	40								Y	N	N	N	N
3	A3	FALSE	Compound 1	RPLP0	UNKNOWN	SYBR	None							28.3683							TRUE	78.712	0.067		TRUE		1	40								Y	N	N	N	N
4	A4	FALSE	Compound 2	RPLP0	UNKNOWN	SYBR	None							28.4635							TRUE	78.846	0.067		TRUE		1	40								Y	N	N	N	N
5	A5	FALSE	Compound 3	RPLP0	UNKNOWN	SYBR	None							29.3759							TRUE	78.712	0.067		TRUE		1	40								Y	N	N	N	N
6	A6	FALSE	Compound 4	RPLP0	UNKNOWN	SYBR	None							29.6081							TRUE	78.712	0.067		TRUE		1	40								Y	N	N	N	N
7	A7	FALSE	Compound 5	RPLP0	UNKNOWN	SYBR	None							28.5004							TRUE	78.846	0.067		TRUE		1	40								Y	N	N	N	N
8	A8	FALSE	Compound 6	RPLP0	UNKNOWN	SYBR	None							28.687							TRUE	78.712	0.067		TRUE		1	40								Y	N	N	N	N
9	A9	FALSE	Compound 7	RPLP0	UNKNOWN	SYBR	None							29.0739							TRUE	78.846	0.067		TRUE		1	40								Y	N	N	N	N
10	A10	FALSE	Compound 8	RPLP0	UNKNOWN	SYBR	None							29.1754							TRUE	78.712	0.067		TRUE		1	40								Y	N	N	N	N
11	A11	FALSE	Compound 9	RPLP0	UNKNOWN	SYBR	None							29.1176							TRUE	78.712	0.067		TRUE		1	40								Y	N	N	N	N
12	A12	FALSE	Compound 10	RPLP0	UNKNOWN	SYBR	None							30.3395							TRUE	78.846	0.067		TRUE		1	40								Y	N	N	N	N
13	A13	FALSE	Compound 11	RPLP0	UNKNOWN	SYBR	None							29.2914							TRUE	78.712	0.067		TRUE		1	40								Y	N	N	N	N
14	A14	FALSE	Compound 12	RPLP0	UNKNOWN	SYBR	None							29.0906							TRUE	78.712	0.067		TRUE		1	40								Y	N	N	N	N
15	A15	FALSE	Compound 13	RPLP0	UNKNOWN	SYBR	None							28.7456							TRUE	78.712	0.067		TRUE		1	40								Y	N	N	N	N
16	A16	FALSE	Compound 14	RPLP0	UNKNOWN	SYBR	None							30.2349							TRUE	78.712	0.067		TRUE		1	40								Y	N	N	N	N
17	A17	FALSE	Compound 15	RPLP0	UNKNOWN	SYBR	None							28.9993							TRUE	78.712	0.067		TRUE		1	40								Y	N	N	N	N
18	A18	FALSE	Compound 16	RPLP0	UNKNOWN	SYBR	None							30.1122							TRUE	78.578	0.067		TRUE		1	40								Y	N	N	N	N
19	A19	FALSE	Compound 17	RPLP0	UNKNOWN	SYBR	None							29.075							TRUE	78.578	0.067		TRUE		1	40								Y	N	N	N	N
20	A20	FALSE	Compound 18	RPLP0	UNKNOWN	SYBR	None							30.1035							TRUE	78.444	0.067		TRUE		1	40								Y	N	N	N	N
21	A21	FALSE	Compound 19	RPLP0	UNKNOWN	SYBR	None							29.6449							TRUE	78.444	0.067		TRUE		1	40								Y	N	N	N	N
22	A22	FALSE	Compound 20	RPLP0	UNKNOWN	SYBR	None							29.4247							TRUE	78.578	0.067		TRUE		1	40								Y	N	N	N	N
23	A23	FALSE	SH-SY5Y	RPLP0	UNKNOWN	SYBR	None							28.0457	29.074	0.966					TRUE	78.578	0.067		TRUE		1	40								Y	N	N	N	N
24	A24	FALSE	SH-SY5Y	RPLP0	UNKNOWN	SYBR	None							28.5523	29.074	0.966					TRUE	78.578	0.067		TRUE		1	40								Y	N	N	N	N
25	B1	FALSE	SK-N-FI	RPLP0	UNKNOWN	SYBR	None							28.2632	29.209	0.811					TRUE	78.578	0.067		TRUE		1	40								Y	N	N	N	N
26	B2	FALSE	SK-N-FI	RPLP0	UNKNOWN	SYBR	None							29.1341	29.209	0.811					TRUE	78.712	0.067		TRUE		1	40								Y	N	N	N	N
27	B3	FALSE	Compound 21	RPLP0	UNKNOWN	SYBR	None							28.1807							TRUE	78.712	0.067		TRUE		1	40								Y	N	N	N	N
28	B4	FALSE	Compound 22	RPLP0	UNKNOWN	SYBR	None							28.9009							TRUE	78.846	0.067		TRUE		1	40								Y	N	N	N	N
29	B5	FALSE	Compound 23	RPLP0	UNKNOWN	SYBR	None							28.6873							TRUE	78.712	0.067		TRUE		1	40								Y	N	N	N	N
30	B6	FALSE	Compound 24	RPLP0	UNKNOWN	SYBR	None							28.1083							TRUE	78.846	0.067		TRUE		1	40								Y	N	N	N	N
31	B7	FALSE	Compound 25	RPLP0	UNKNOWN	SYBR	None							28.4602							TRUE	78.846	0.067		TRUE		1	40								Y	N	N	N	N
32	B8	FALSE	Compound 26	RPLP0	UNKNOWN	SYBR	None							29.8482							TRUE	78.712	0.067		TRUE		1	40								Y	N	N	N	N
33	B9	FALSE	Compound 27	RPLP0	UNKNOWN	SYBR	None							29.8592							TRUE	78.846	0.067		TRUE		1	40								Y	N	N	N	N
34	B10	FALSE	Compound 28	RPLP0	UNKNOWN	SYBR	None							29.9059							TRUE	78.712	0.067		TRUE		1	40								Y	N	N	N	N
35	B11	FALSE	Compound 29	RPLP0	UNKNOWN	SYBR	None							28.6607							TRUE	78.846	0.067		TRUE		1	40								Y	N	N	N	N
36	B12	FALSE	Compound 30	RPLP0	UNKNOWN	SYBR	None							29.6243							TRUE	78.846	0.067		TRUE		1	40								Y	N	N	N	N
37	B13	FALSE	Compound 31	RPLP0	UNKNOWN	SYBR	None							28.0854							TRUE	78.846	0.067		TRUE		1	40								Y	N	N	N	N
38	B14	FALSE	Compound 32	RPLP0	UNKNOWN	SYBR	None							29.8746							TRUE	78.846	0.067		TRUE		1	40								Y	N	N	N	N
39	B15	FALSE	Compound 33	RPLP0	UNKNOWN	SYBR	None							28.8669							TRUE	78.712	0.067		TRUE		1	40								Y	N	N	N	N
40	B16	FALSE	Compound 34	RPLP0	UNKNOWN	SYBR	None							28.5969							TRUE	78.846	0.067		TRUE		1	40								Y	N	N	N	N
41	B17	FALSE	Compound 35	RPLP0	UNKNOWN	SYBR	None							30.1713							TRUE	78.712	0.067		TRUE		1	40								Y	N	N	N	N
42	B18	FALSE	Compound 36	RPLP0	UNKNOWN	SYBR	None							29.079							TRUE	78.712	0.067		TRUE		1	40								Y	N	N	N	N
43	B19	FALSE	Compound 37	RPLP0	UNKNOWN	SYBR	None							29.9166							TRUE	78.712	0.067		TRUE		1	40								Y	N	N	N	N
44	B20	FALSE	Compound 38	RPLP0	UNKNOWN	SYBR	None							30.209							TRUE	78.578	0.067		TRUE		1	40								Y	N	N	N	N
45	B21	FALSE	Compound 39	RPLP0	UNKNOWN	SYBR	None							29.3594							TRUE	78.712	0.067		TRUE		1	40								Y	N	N	N	N
46	B22	FALSE	Compound 40	RPLP0	UNKNOWN	SYBR	None							27.7769							TRUE	78.712	0.067		TRUE		1	40								Y	N	N	N	N
47	B23	FALSE	SH-SY5Y	RPLP0	UNKNOWN	SYBR	None							30.3717	29.074	0.966					TRUE	78.712	0.067		TRUE		1	40								Y	N	N	N	N
48	B24	FALSE	SH-SY5Y	RPLP0	UNKNOWN	SYBR	None							28.3017	29.074	0.966					TRUE	78.578	0.067		TRUE		1	40								Y	N	N	N	N
49	C1	FALSE	SK-N-FI	RPLP0	UNKNOWN	SYBR	None							28.4381	29.209	0.811					TRUE	78.712	0.067		TRUE		1	40								Y	N	N	N	N
50	C2	FALSE	SK-N-FI	RPLP0	UNKNOWN	SYBR	None							28.683	29.209	0.811					TRUE	78.712	0.067		TRUE		1	40								Y	N	N	N	N
51	C3	FALSE	Compound 41	RPLP0	UNKNOWN	SYBR	None							29.6707							TRUE	78.712	0.067		TRUE		1	40								Y	N	N	N	N
52	C4	FALSE	Compound 42	RPLP0	UNKNOWN	SYBR	None							28.7257							TRUE	78.846	0.067		TRUE		1	40								Y	N	N	N	N
53	C5	FALSE	Compound 43	RPLP0	UNKNOWN	SYBR	None							29.1076							TRUE	78.712	0.067		TRUE		1	40								Y	N	N	N	N
54	C6	FALSE	Compound 44	RPLP0	UNKNOWN	SYBR	None							28.7092							TRUE	78.846	0.067		TRUE		1	40								Y	N	N	N	N
55	C7	FALSE	Compound 45	RPLP0	UNKNOWN	SYBR	None							30.4572							TRUE	78.846	0.067		TRUE		1	40								Y	N	N	N	N
56	C8	FALSE	Compound 46	RPLP0	UNKNOWN	SYBR	None							29.7842							TRUE	78.712	0.067		TRUE		1	40								Y	N	N	N	N
57	C9	FALSE	Compound 47	RPLP0	UNKNOWN	SYBR	None							29.6805							TRUE	78.846	0.067		TRUE		1	40								Y	N	N	N	N
58	C10	FALSE	Compound 48	RPLP0	UNKNOWN	SYBR	None							29.4362							TRUE	78.712	0.067		TRUE		1	40								Y	N	N	N	N
59	C11	FALSE	Compound 49	RPLP0	UNKNOWN	SYBR	None							29.6845							TRUE	78.712	0.067		TRUE		1	40								Y	N	N	N	N
60	C12	FALSE	Compound 50	RPLP0	UNKNOWN	SYBR	None							29.8095							TRUE	78.712	0.067		TRUE		1	40								Y	N	N	N	N
61	C13	FALSE	Compound 51	RPLP0	UNKNOWN	SYBR	None							29.4087							TRUE	78.712	0.067		TRUE		1	40								Y	N	N	N	N
62	C14	FALSE	Compound 52	RPLP0	UNKNOWN	SYBR	None							29.8277							TRUE	78.846	0.067		TRUE		1	40								Y	N	N	N	N
63	C15	FALSE	Compound 53	RPLP0	UNKNOWN	SYBR	None							29.8469							TRUE	78.712	0.067		TRUE		1	40								Y	N	N	N	N
64	C16	FALSE	Compound 54	RPLP0	UNKNOWN	SYBR	None							30.4968							TRUE	78.846	0.067		TRUE		1	40								Y	N	N	N	N
65	C17	FALSE	Compound 55	RPLP0	UNKNOWN	SYBR	None							30.6779							TRUE	78.846	0.067		TRUE		1	40								Y	N	N	N	N
66	C18	FALSE	Compound 56	RPLP0	UNKNOWN	SYBR	None							29.6978							TRUE	78.712	0.067		TRUE		1	40								Y	N	N	N	N
67	C19	FALSE	Compound 57	RPLP0	UNKNOWN	SYBR	None							29.606							TRUE	78.712	0.067		TRUE		1	40								Y	N	N	N	N
68	C20	FALSE	Compound 58	RPLP0	UNKNOWN	SYBR	None							28.5673							TRUE	78.578	0.067		TRUE		1	40								Y	N	N	N	N
69	C21	FALSE	Compound 59	RPLP0	UNKNOWN	SYBR	None							28.3671							TRUE	78.712	0.067		TRUE		1	40								Y	N	N	N	N
70	C22	FALSE	Compound 60	RPLP0	UNKNOWN	SYBR	None							28.8582							TRUE	78.712	0.067		TRUE		1	40								Y	N	N	N	N
71	C23	FALSE	SH-SY5Y	RPLP0	UNKNOWN	SYBR	None							29.0731	29.074	0.966					TRUE	78.712	0.067		TRUE		1	40								Y	N	N	N	N
72	C24	FALSE	SH-SY5Y	RPLP0	UNKNOWN	SYBR	None							29.8313	29.074	0.966					TRUE	78.578	0.067		TRUE		1	40								Y	N	N	N	N
73	D1	FALSE	SK-N-FI	RPLP0	UNKNOWN	SYBR	None							29.4439	29.209	0.811					TRUE	78.712	0.067		TRUE		1	40								Y	N	N	N	N
74	D2	FALSE	SK-N-FI	RPLP0	UNKNOWN	SYBR	None							29.6339	29.209	0.811					TRUE	78.712	0.067		TRUE		1	40								Y	N	N	N	N
75	D3	FALSE	Compound 61	RPLP0	UNKNOWN	SYBR	None							28.6939							TRUE	78.712	0.067		TRUE		1	40								Y	N	N	N	N
76	D4	FALSE	Compound 62	RPLP0	UNKNOWN	SYBR	None							29.6187							TRUE	78.846	0.067		TRUE		1	40								Y	N	N	N	N
77	D5	FALSE	Compound 63	RPLP0	UNKNOWN	SYBR	None							29.6934							TRUE	78.712	0.067		TRUE		1	40								Y	N	N	N	N
78	D6	FALSE	Compound 64	RPLP0	UNKNOWN	SYBR	None							29.9508							TRUE	78.846	0.067		TRUE		1	40								Y	N	N	N	N
79	D7	FALSE	Compound 65	RPLP0	UNKNOWN	SYBR	None							29.8438							TRUE	78.846	0.067		TRUE		1	40								Y	N	N	N	N
80	D8	FALSE	Compound 66	RPLP0	UNKNOWN	SYBR	None							28.5245							TRUE	78.578	0.067		TRUE		1	40								Y	N	N	N	N
81	D9	FALSE	Compound 67	RPLP0	UNKNOWN	SYBR	None							29.9193							TRUE	78.846	0.067		TRUE		1	40								Y	N	N	N	N
82	D10	FALSE	Compound 68	RPLP0	UNKNOWN	SYBR	None							29.0455							TRUE	78.712	0.067		TRUE		1	40								Y	N	N	N	N
83	D11	FALSE	Compound 69	RPLP0	UNKNOWN	SYBR	None							28.9354							TRUE	78.846	0.067		TRUE		1	40								Y	N	N	N	N
84	D12	FALSE	Compound 70	RPLP0	UNKNOWN	SYBR	None							29.9885							TRUE	78.712	0.067		TRUE		1	40								Y	N	N	N	N
85	D13	FALSE	Compound 71	RPLP0	UNKNOWN	SYBR	None							29.8993							TRUE	78.712	0.067		TRUE		1	40								Y	N	N	N	N
86	D14	FALSE	Compound 72	RPLP0	UNKNOWN	SYBR	None							29.4992							TRUE	78.846	0.067		TRUE		1	40								Y	N	N	N	N
87	D15	FALSE	Compound 73	RPLP0	UNKNOWN	SYBR	None							29.7051							TRUE	78.712	0.067		TRUE		1	40								Y	N	N	N	N
88	D16	FALSE	Compound 74	RPLP0	UNKNOWN	SYBR	None							29.92							TRUE	78.846	0.067		TRUE		1	40								Y	N	N	N	N
89	D17	FALSE	Compound 75	RPLP0	UNKNOWN	SYBR	None							32.2337							TRUE	78.846	0.067		TRUE		1	40								Y	N	N	N	N
90	D18	FALSE	Compound 76	RPLP0	UNKNOWN	SYBR	None							30.5857							TRUE	78.712	0.067		TRUE		1	40								Y	N	N	N	N
91	D19	FALSE	Compound 77	RPLP0	UNKNOWN	SYBR	None							28.2262							TRUE	78.712	0.067		TRUE		1	40								Y	N	N	N	N
92	D20	FALSE	Compound 78	RPLP0	UNKNOWN	SYBR	None							29.815							TRUE	78.578	0.067		TRUE		1	40								Y	N	N	N	N
93	D21	FALSE	Compound 79	RPLP0	UNKNOWN	SYBR	None							28.4391							TRUE	78.712	0.067		TRUE		1	40								Y	N	N	N	N
94	D22	FALSE	Compound 80	RPLP0	UNKNOWN	SYBR	None							30.0444							TRUE	78.712	0.067		TRUE		1	40								Y	N	N	N	N
95	D23	FALSE	SH-SY5Y	RPLP0	UNKNOWN	SYBR	None							30.8255	29.074	0.966					TRUE	78.712	0.067		TRUE		1	40								Y	N	N	N	N
96	D24	FALSE	SH-SY5Y	RPLP0	UNKNOWN	SYBR	None							30.1669	29.074	0.966					TRUE	78.712	0.067		TRUE		1	40								Y	N	N	N	N
97	E1	FALSE	SK-N-FI	RPLP0	UNKNOWN	SYBR	None							28.9699	29.209	0.811					TRUE	78.712	0.067		TRUE		1	40								Y	N	N	N	N
98	E2	FALSE	SK-N-FI	RPLP0	UNKNOWN	SYBR	None							28.9796	29.209	0.811					TRUE	78.712	0.067		TRUE		1	40								Y	N	N	N	N
99	E3	FALSE	Compound 81	RPLP0	UNKNOWN	SYBR	None							29.5258							TRUE	78.712	0.067		TRUE		1	40								Y	N	N	N	N
100	E4	FALSE	Compound 82	RPLP0	UNKNOWN	SYBR	None							30.3175							TRUE	78.846	0.067		TRUE		1	40								Y	N	N	N	N
101	E5	FALSE	Compound 83	RPLP0	UNKNOWN	SYBR	None							30.4423							TRUE	78.712	0.067		TRUE		1	40								Y	N	N	N	N
102	E6	FALSE	Compound 84	RPLP0	UNKNOWN	SYBR	None							29.5963							TRUE	78.846	0.067		TRUE		1	40								Y	N	N	N	N
103	E7	FALSE	Compound 85	RPLP0	UNKNOWN	SYBR	None							30.3442							TRUE	78.846	0.067		TRUE		1	40								Y	N	N	N	N
104	E8	FALSE	Compound 86	RPLP0	UNKNOWN	SYBR	None							29.7036							TRUE	78.712	0.067		TRUE		1	40								Y	N	N	N	N
105	E9	FALSE	Compound 87	RPLP0	UNKNOWN	SYBR	None							31.4407							TRUE	78.846	0.067		TRUE		1	40								Y	N	N	N	N
106	E10	FALSE	Compound 88	RPLP0	UNKNOWN	SYBR	None							29.7534							TRUE	78.712	0.067		TRUE		1	40								Y	N	N	N	N
107	E11	FALSE	Compound 89	RPLP0	UNKNOWN	SYBR	None							30.2467							TRUE	78.712	0.067		TRUE		1	40								Y	N	N	N	N
108	E12	FALSE	Compound 90	RPLP0	UNKNOWN	SYBR	None							29.9146							TRUE	78.712	0.067		TRUE		1	40								Y	N	N	N	N
109	E13	FALSE	Compound 91	RPLP0	UNKNOWN	SYBR	None							30.2901							TRUE	78.712	0.067		TRUE		1	40								Y	N	N	N	N
110	E14	FALSE	Compound 92	RPLP0	UNKNOWN	SYBR	None							30.4067							TRUE	78.846	0.067		TRUE		1	40								Y	N	N	N	N
111	E15	FALSE	Compound 93	RPLP0	UNKNOWN	SYBR	None							30.0287							TRUE	78.712	0.067		TRUE		1	40								Y	N	N	N	N
112	E16	FALSE	Compound 94	RPLP0	UNKNOWN	SYBR	None							29.1936							TRUE	78.846	0.067		TRUE		1	40								Y	N	N	N	N
113	E17	FALSE	Compound 95	RPLP0	UNKNOWN	SYBR	None							28.4678							TRUE	78.981	0.067		TRUE		1	40								Y	N	N	N	N
114	E18	FALSE	Compound 96	RPLP0	UNKNOWN	SYBR	None							27.9428							TRUE	78.712	0.067		TRUE		1	40								Y	N	N	N	N
115	E19	FALSE	Compound 97	RPLP0	UNKNOWN	SYBR	None							29.0875							TRUE	78.712	0.067		TRUE		1	40								Y	N	N	N	N
116	E20	FALSE	Compound 98	RPLP0	UNKNOWN	SYBR	None							29.9625							TRUE	78.578	0.067		TRUE		1	40								Y	N	N	N	N
117	E21	FALSE	Compound 99	RPLP0	UNKNOWN	SYBR	None							29.8249							TRUE	78.712	0.067		TRUE		1	40								Y	N	N	N	N
118	E22	FALSE	Compound 100	RPLP0	UNKNOWN	SYBR	None							29.9507							TRUE	78.712	0.067		TRUE		1	40								Y	N	N	N	N
119	E23	FALSE	SH-SY5Y	RPLP0	UNKNOWN	SYBR	None							29.0582	29.074	0.966					TRUE	78.846	0.067		TRUE		1	40								Y	N	N	N	N
120	E24	FALSE	SH-SY5Y	RPLP0	UNKNOWN	SYBR	None							28.8235	29.074	0.966					TRUE	78.712	0.067		TRUE		1	40								Y	N	N	N	N
121	F1	FALSE	SK-N-FI	RPLP0	UNKNOWN	SYBR	None							29.4758	29.209	0.811					TRUE	78.712	0.067		TRUE		1	40								Y	N	N	N	N
122	F2	FALSE	SK-N-FI	RPLP0	UNKNOWN	SYBR	None							28.9976	29.209	0.811					TRUE	78.712	0.067		TRUE		1	40								Y	N	N	N	N
123	F3	FALSE	Compound 101	RPLP0	UNKNOWN	SYBR	None							29.5713							TRUE	78.846	0.067		TRUE		1	40								Y	N	N	N	N
124	F4	FALSE	Compound 102	RPLP0	UNKNOWN	SYBR	None							30.6257							TRUE	78.846	0.067		TRUE		1	40								Y	N	N	N	N
125	F5	FALSE	Compound 103	RPLP0	UNKNOWN	SYBR	None							30.0577							TRUE	78.712	0.067		TRUE		1	40								Y	N	N	N	N
126	F6	FALSE	Compound 104	RPLP0	UNKNOWN	SYBR	None							30.2154							TRUE	78.846	0.067		TRUE		1	40								Y	N	N	N	N
127	F7	FALSE	Compound 105	RPLP0	UNKNOWN	SYBR	None							29.9054							TRUE	78.846	0.067		TRUE		1	40								Y	N	N	N	N
128	F8	FALSE	Compound 106	RPLP0	UNKNOWN	SYBR	None							31.7698							TRUE	78.846	0.067		TRUE		1	40								Y	N	N	N	N
129	F9	FALSE	Compound 107	RPLP0	UNKNOWN	SYBR	None							30.0739							TRUE	78.846	0.067		TRUE		1	40								Y	N	N	N	N
130	F10	FALSE	Compound 108	RPLP0	UNKNOWN	SYBR	None							29.9811							TRUE	78.712	0.067		TRUE		1	40								Y	N	N	N	N
131	F11	FALSE	Compound 109	RPLP0	UNKNOWN	SYBR	None							31.5831							TRUE	78.846	0.067		TRUE		1	40								Y	N	N	N	N
132	F12	FALSE	Compound 110	RPLP0	UNKNOWN	SYBR	None							31.251							TRUE	78.846	0.067		TRUE		1	40								Y	N	N	N	N
133	F13	FALSE	Compound 111	RPLP0	UNKNOWN	SYBR	None							30.4619							TRUE	78.846	0.067		TRUE		1	40								Y	N	N	N	N
134	F14	FALSE	Compound 112	RPLP0	UNKNOWN	SYBR	None							29.9401							TRUE	78.846	0.067		TRUE		1	40								Y	N	N	N	N
135	F15	FALSE	Compound 113	RPLP0	UNKNOWN	SYBR	None							30.1415							TRUE	78.712	0.067		TRUE		1	40								Y	N	N	N	N
136	F16	FALSE	Compound 114	RPLP0	UNKNOWN	SYBR	None							28.7415							TRUE	78.846	0.067		TRUE		1	40								Y	N	N	Y	N
137	F17	FALSE	Compound 115	RPLP0	UNKNOWN	SYBR	None							28.1312							TRUE	78.712	0.067		TRUE		1	40								Y	N	N	N	N
138	F18	FALSE	Compound 116	RPLP0	UNKNOWN	SYBR	None							28.4845							TRUE	78.712	0.067		TRUE		1	40								Y	N	N	N	N
139	F19	FALSE	Compound 117	RPLP0	UNKNOWN	SYBR	None							28.6902							TRUE	78.712	0.067		TRUE		1	40								Y	N	N	N	N
140	F20	FALSE	Compound 118	RPLP0	UNKNOWN	SYBR	None							29.0472							TRUE	78.712	0.067		TRUE		1	40								Y	N	N	N	N
141	F21	FALSE	Compound 119	RPLP0	UNKNOWN	SYBR	None							28.9223							TRUE	78.712	0.067		TRUE		1	40								Y	N	N	N	N
142	F22	FALSE	Compound 120	RPLP0	UNKNOWN	SYBR	None							28.8444							TRUE	78.712	0.067		TRUE		1	40								Y	N	N	N	N
143	F23	FALSE	SH-SY5Y	RPLP0	UNKNOWN	SYBR	None							29.7289	29.074	0.966					TRUE	78.712	0.067		TRUE		1	40								Y	N	N	N	N
144	F24	FALSE	SH-SY5Y	RPLP0	UNKNOWN	SYBR	None							29.8397	29.074	0.966					TRUE	78.712	0.067		TRUE		1	40								Y	N	N	N	N
145	G1	FALSE	SK-N-FI	RPLP0	UNKNOWN	SYBR	None							29.0916	29.209	0.811					TRUE	78.712	0.067		TRUE		1	40								Y	N	N	N	N
146	G2	FALSE	SK-N-FI	RPLP0	UNKNOWN	SYBR	None							30.7057	29.209	0.811					TRUE	78.846	0.067		TRUE		1	40								Y	N	N	N	N
147	G3	FALSE	Compound 121	RPLP0	UNKNOWN	SYBR	None							29.4899							TRUE	78.846	0.067		TRUE		1	40								Y	N	N	N	N
148	G4	FALSE	Compound 122	RPLP0	UNKNOWN	SYBR	None							29.9462							TRUE	78.846	0.067		TRUE		1	40								Y	N	N	N	N
149	G5	FALSE	Compound 123	RPLP0	UNKNOWN	SYBR	None							30.2551							TRUE	78.712	0.067		TRUE		1	40								Y	N	N	N	N
150	G6	FALSE	Compound 124	RPLP0	UNKNOWN	SYBR	None							29.3185							TRUE	78.846	0.067		TRUE		1	40								Y	N	N	N	N
151	G7	FALSE	Compound 125	RPLP0	UNKNOWN	SYBR	None							30.3972							TRUE	78.846	0.067		TRUE		1	40								Y	N	N	N	N
152	G8	FALSE	Compound 126	RPLP0	UNKNOWN	SYBR	None							29.7741							TRUE	78.712	0.067		TRUE		1	40								Y	N	N	N	N
153	G9	FALSE	Compound 127	RPLP0	UNKNOWN	SYBR	None							29.9338							TRUE	78.846	0.067		TRUE		1	40								Y	N	N	N	N
154	G10	FALSE	Compound 128	RPLP0	UNKNOWN	SYBR	None							30.4568							TRUE	78.712	0.067		TRUE		1	40								Y	N	N	N	N
155	G11	FALSE	Compound 129	RPLP0	UNKNOWN	SYBR	None							30.5689							TRUE	78.712	0.067		TRUE		1	40								Y	N	N	N	N
156	G12	FALSE	Compound 130	RPLP0	UNKNOWN	SYBR	None							30.3448							TRUE	78.846	0.067		TRUE		1	40								Y	N	N	N	N
157	G13	FALSE	Compound 131	RPLP0	UNKNOWN	SYBR	None							29.6133							TRUE	78.712	0.067		TRUE		1	40								Y	N	N	N	N
158	G14	FALSE	Compound 132	RPLP0	UNKNOWN	SYBR	None							29.9065							TRUE	78.712	0.067		TRUE		1	40								Y	N	N	N	N
159	G15	FALSE	Compound 133	RPLP0	UNKNOWN	SYBR	None							28.4832							TRUE	78.712	0.067		TRUE		1	40								Y	N	N	N	N
160	G16	FALSE	Compound 134	RPLP0	UNKNOWN	SYBR	None							29.0273							TRUE	78.846	0.067		TRUE		1	40								Y	N	N	N	N
161	G17	FALSE	Compound 135	RPLP0	UNKNOWN	SYBR	None							29.4722							TRUE	78.712	0.067		TRUE		1	40								Y	N	N	N	N
162	G18	FALSE	Compound 136	RPLP0	UNKNOWN	SYBR	None							29.0796							TRUE	78.712	0.067		TRUE		1	40								Y	N	N	N	N
163	G19	FALSE	Compound 137	RPLP0	UNKNOWN	SYBR	None							27.7419							TRUE	78.846	0.067		TRUE		1	40								Y	N	N	N	N
164	G20	FALSE	Compound 138	RPLP0	UNKNOWN	SYBR	None							29.0024							TRUE	78.712	0.067		TRUE		1	40								Y	N	N	N	N
165	G21	FALSE	Compound 139	RPLP0	UNKNOWN	SYBR	None							29.774							TRUE	78.712	0.067		TRUE		1	40								Y	N	N	N	N
166	G22	FALSE	Compound 140	RPLP0	UNKNOWN	SYBR	None							30.2436							TRUE	78.712	0.067		TRUE		1	40								Y	N	N	N	N
167	G23	FALSE	SH-SY5Y	RPLP0	UNKNOWN	SYBR	None							29.0375	29.074	0.966					TRUE	78.846	0.067		TRUE		1	40								Y	N	N	N	N
168	G24	FALSE	SH-SY5Y	RPLP0	UNKNOWN	SYBR	None							29.2405	29.074	0.966					TRUE	78.712	0.067		TRUE		1	40								Y	N	N	N	N
169	H1	FALSE	SK-N-FI	RPLP0	UNKNOWN	SYBR	None							29.9935	29.209	0.811					TRUE	78.712	0.067		TRUE		1	40								Y	N	N	N	N
170	H2	FALSE	SK-N-FI	RPLP0	UNKNOWN	SYBR	None							29.6203	29.209	0.811					TRUE	78.846	0.067		TRUE		1	40								Y	N	N	N	N
171	H3	FALSE	Compound 141	RPLP0	UNKNOWN	SYBR	None							30.9543							TRUE	78.846	0.067		TRUE		1	40								Y	N	N	N	N
172	H4	FALSE	Compound 142	RPLP0	UNKNOWN	SYBR	None							28.8618							TRUE	78.712	0.067		TRUE		1	40								Y	N	N	N	N
173	H5	FALSE	Compound 143	RPLP0	UNKNOWN	SYBR	None							30.8432							TRUE	78.846	0.067		TRUE		1	40								Y	N	N	N	N
174	H6	FALSE	Compound 144	RPLP0	UNKNOWN	SYBR	None							29.6589							TRUE	78.846	0.067		TRUE		1	40								Y	N	N	N	N
175	H7	FALSE	Compound 145	RPLP0	UNKNOWN	SYBR	None							30.1634							TRUE	78.846	0.067		TRUE		1	40								Y	N	N	N	N
176	H8	FALSE	Compound 146	RPLP0	UNKNOWN	SYBR	None							29.4984							TRUE	78.712	0.067		TRUE		1	40								Y	N	N	N	N
177	H9	FALSE	Compound 147	RPLP0	UNKNOWN	SYBR	None							30.8143							TRUE	78.846	0.067		TRUE		1	40								Y	N	N	N	N
178	H10	FALSE	Compound 148	RPLP0	UNKNOWN	SYBR	None							29.3673							TRUE	78.712	0.067		TRUE		1	40								Y	N	N	N	N
179	H11	FALSE	Compound 149	RPLP0	UNKNOWN	SYBR	None							31.3983							TRUE	78.846	0.067		TRUE		1	40								Y	N	N	N	N
180	H12	FALSE	Compound 150	RPLP0	UNKNOWN	SYBR	None							28.2259							TRUE	78.846	0.067		TRUE		1	40								Y	N	N	N	N
181	H13	FALSE	Compound 151	RPLP0	UNKNOWN	SYBR	None							28.5041							TRUE	78.846	0.067		TRUE		1	40								Y	N	N	N	N
182	H14	FALSE	Compound 152	RPLP0	UNKNOWN	SYBR	None							28.3789							TRUE	78.846	0.067		TRUE		1	40								Y	N	N	N	N
183	H15	FALSE	Compound 153	RPLP0	UNKNOWN	SYBR	None							28.8919							TRUE	78.712	0.067		TRUE		1	40								Y	N	N	N	N
184	H16	FALSE	Compound 154	RPLP0	UNKNOWN	SYBR	None							28.3447							TRUE	78.712	0.067		TRUE		1	40								Y	N	N	N	N
185	H17	FALSE	Compound 155	RPLP0	UNKNOWN	SYBR	None							28.6813							TRUE	78.712	0.067		TRUE		1	40								Y	N	N	N	N
186	H18	FALSE	Compound 156	RPLP0	UNKNOWN	SYBR	None							29.3165							TRUE	78.712	0.067		TRUE		1	40								Y	N	N	N	N
187	H19	FALSE	Compound 157	RPLP0	UNKNOWN	SYBR	None							28.7053							TRUE	78.712	0.067		TRUE		1	40								Y	N	N	N	N
188	H20	FALSE	Compound 158	RPLP0	UNKNOWN	SYBR	None							29.0501							TRUE	78.846	0.067		TRUE		1	40								Y	N	N	N	N
189	H21	FALSE	Compound 159	RPLP0	UNKNOWN	SYBR	None							29.3412							TRUE	78.712	0.067		TRUE		1	40								Y	N	N	N	N
190	H22	FALSE	Compound 160	RPLP0	UNKNOWN	SYBR	None							29.5301							TRUE	78.846	0.067		TRUE		1	40								Y	N	N	N	N
191	H23	FALSE	SH-SY5Y	RPLP0	UNKNOWN	SYBR	None							27.8829	29.074	0.966					TRUE	78.846	0.067		TRUE		1	40								Y	N	N	N	N
192	H24	FALSE	SH-SY5Y	RPLP0	UNKNOWN	SYBR	None							28.4104	29.074	0.966					TRUE	78.712	0.067		TRUE		1	40								Y	N	N	N	N
193	I1	FALSE	SK-N-FI	RPLP0	UNKNOWN	SYBR	None							29.4429	29.209	0.811					TRUE	78.712	0.067		TRUE		1	40								Y	N	N	N	N
194	I2	FALSE	SK-N-FI	RPLP0	UNKNOWN	SYBR	None							28.5318	29.209	0.811					TRUE	78.846	0.067		TRUE		1	40								Y	N	N	N	N
195	I3	FALSE	Compound 161	RPLP0	UNKNOWN	SYBR	None							29.1433							TRUE	78.846	0.067		TRUE		1	40								Y	N	N	N	N
196	I4	FALSE	Compound 162	RPLP0	UNKNOWN	SYBR	None							30.0197							TRUE	78.712	0.067		TRUE		1	40								Y	N	N	N	N
197	I5	FALSE	Compound 163	RPLP0	UNKNOWN	SYBR	None							30.3544							TRUE	78.712	0.067		TRUE		1	40								Y	N	N	N	N
198	I6	FALSE	Compound 164	RPLP0	UNKNOWN	SYBR	None							29.3948							TRUE	78.846	0.067		TRUE		1	40								Y	N	N	N	N
199	I7	FALSE	Compound 165	RPLP0	UNKNOWN	SYBR	None							32.0974							TRUE	78.846	0.067		TRUE		1	40								Y	N	N	N	N
200	I8	FALSE	Compound 166	RPLP0	UNKNOWN	SYBR	None							30.0708							TRUE	78.712	0.067		TRUE		1	40								Y	N	N	N	N
201	I9	FALSE	Compound 167	RPLP0	UNKNOWN	SYBR	None							31.7762							TRUE	78.846	0.067		TRUE		1	40								Y	N	N	N	N
202	I10	FALSE	Compound 168	RPLP0	UNKNOWN	SYBR	None							29.2634							TRUE	78.712	0.067		TRUE		1	40								Y	N	N	N	N
203	I11	FALSE	Compound 169	RPLP0	UNKNOWN	SYBR	None							29.9111							TRUE	78.712	0.067		TRUE		1	40								Y	N	N	N	N
204	I12	FALSE	Compound 170	RPLP0	UNKNOWN	SYBR	None							28.1824							TRUE	78.846	0.067		TRUE		1	40								Y	N	N	N	N
205	I13	FALSE	Compound 171	RPLP0	UNKNOWN	SYBR	None							28.4599							TRUE	78.846	0.067		TRUE		1	40								Y	N	N	N	N
206	I14	FALSE	Compound 172	RPLP0	UNKNOWN	SYBR	None							29.034							TRUE	78.846	0.067		TRUE		1	40								Y	N	N	N	N
207	I15	FALSE	Compound 173	RPLP0	UNKNOWN	SYBR	None							28.9967							TRUE	78.846	0.067		TRUE		1	40								Y	N	N	N	N
208	I16	FALSE	Compound 174	RPLP0	UNKNOWN	SYBR	None							29.7086							TRUE	78.846	0.067		TRUE		1	40								Y	N	N	N	N
209	I17	FALSE	Compound 175	RPLP0	UNKNOWN	SYBR	None							28.8319							TRUE	78.846	0.067		TRUE		1	40								Y	N	N	N	N
210	I18	FALSE	Compound 176	RPLP0	UNKNOWN	SYBR	None							29.1787							TRUE	78.712	0.067		TRUE		1	40								Y	N	N	N	N
211	I19	FALSE	Compound 177	RPLP0	UNKNOWN	SYBR	None							28.4126							TRUE	78.846	0.067		TRUE		1	40								Y	N	N	N	N
212	I20	FALSE	Compound 178	RPLP0	UNKNOWN	SYBR	None							28.5964							TRUE	78.846	0.067		TRUE		1	40								Y	N	N	N	N
213	I21	FALSE	Compound 179	RPLP0	UNKNOWN	SYBR	None							30.4231							TRUE	78.846	0.067		TRUE		1	40								Y	N	N	N	N
214	I22	FALSE	Compound 180	RPLP0	UNKNOWN	SYBR	None							31.2312							TRUE	78.846	0.067		TRUE		1	40								Y	N	N	N	N
215	I23	FALSE	SH-SY5Y	RPLP0	UNKNOWN	SYBR	None							27.7495	29.074	0.966					TRUE	78.981	0.067		TRUE		1	40								Y	N	N	N	N
216	I24	FALSE	SH-SY5Y	RPLP0	UNKNOWN	SYBR	None							28.0362	29.074	0.966					TRUE	78.712	0.067		TRUE		1	40								Y	N	N	N	N
217	J1	FALSE	SK-N-FI	RPLP0	UNKNOWN	SYBR	None							29.7817	29.209	0.811					TRUE	78.712	0.067		TRUE		1	40								Y	N	N	N	N
218	J2	FALSE	SK-N-FI	RPLP0	UNKNOWN	SYBR	None							30.1434	29.209	0.811					TRUE	78.846	0.067		TRUE		1	40								Y	N	N	N	N
219	J3	FALSE	Compound 181	RPLP0	UNKNOWN	SYBR	None							30.4445							TRUE	78.846	0.067		TRUE		1	40								Y	N	N	N	N
220	J4	FALSE	Compound 182	RPLP0	UNKNOWN	SYBR	None							30.0635							TRUE	78.712	0.067		TRUE		1	40								Y	N	N	N	N
221	J5	FALSE	Compound 183	RPLP0	UNKNOWN	SYBR	None							29.758							TRUE	78.712	0.067		TRUE		1	40								Y	N	N	N	N
222	J6	FALSE	Compound 184	RPLP0	UNKNOWN	SYBR	None							31.3656							TRUE	78.846	0.067		TRUE		1	40								Y	N	N	N	N
223	J7	FALSE	Compound 185	RPLP0	UNKNOWN	SYBR	None							31.1936							TRUE	78.846	0.067		TRUE		1	40								Y	N	N	N	N
224	J8	FALSE	Compound 186	RPLP0	UNKNOWN	SYBR	None							30.4693							TRUE	78.712	0.067		TRUE		1	40								Y	N	N	N	N
225	J9	FALSE	Compound 187	RPLP0	UNKNOWN	SYBR	None							30.0147							TRUE	78.846	0.067		TRUE		1	40								Y	N	N	N	N
226	J10	FALSE	Compound 188	RPLP0	UNKNOWN	SYBR	None							28.2957							TRUE	78.846	0.067		TRUE		1	40								Y	N	N	N	N
227	J11	FALSE	Compound 189	RPLP0	UNKNOWN	SYBR	None							28.4445							TRUE	78.846	0.067		TRUE		1	40								Y	N	N	N	N
228	J12	FALSE	Compound 190	RPLP0	UNKNOWN	SYBR	None							29.0945							TRUE	78.846	0.067		TRUE		1	40								Y	N	N	N	N
229	J13	FALSE	Compound 191	RPLP0	UNKNOWN	SYBR	None							28.9506							TRUE	78.846	0.067		TRUE		1	40								Y	N	N	N	N
230	J14	FALSE	Compound 192	RPLP0	UNKNOWN	SYBR	None							30.2892							TRUE	78.846	0.067		TRUE		1	40								Y	N	N	N	N
231	J15	FALSE	Compound 193	RPLP0	UNKNOWN	SYBR	None							28.8957							TRUE	78.846	0.067		TRUE		1	40								Y	N	N	N	N
232	J16	FALSE	Compound 194	RPLP0	UNKNOWN	SYBR	None							28.8189							TRUE	78.846	0.067		TRUE		1	40								Y	N	N	N	N
233	J17	FALSE	Compound 195	RPLP0	UNKNOWN	SYBR	None							28.5787							TRUE	78.846	0.067		TRUE		1	40								Y	N	N	N	N
234	J18	FALSE	Compound 196	RPLP0	UNKNOWN	SYBR	None							31.0216							TRUE	78.846	0.067		TRUE		1	40								Y	N	N	N	N
235	J19	FALSE	Compound 197	RPLP0	UNKNOWN	SYBR	None							29.2823							TRUE	78.846	0.067		TRUE		1	40								Y	N	N	N	N
236	J20	FALSE	Compound 198	RPLP0	UNKNOWN	SYBR	None							30.3392							TRUE	78.846	0.067		TRUE		1	40								Y	N	N	N	N
237	J21	FALSE	Compound 199	RPLP0	UNKNOWN	SYBR	None							29.2419							TRUE	78.846	0.067		TRUE		1	40								Y	N	N	N	N
238	J22	FALSE	Compound 200	RPLP0	UNKNOWN	SYBR	None							30.2761							TRUE	78.846	0.067		TRUE		1	40								Y	N	N	N	N
239	J23	FALSE	SH-SY5Y	RPLP0	UNKNOWN	SYBR	None							30.1669	29.074	0.966					TRUE	78.846	0.067		TRUE		1	40								Y	N	N	N	N
240	J24	FALSE	SH-SY5Y	RPLP0	UNKNOWN	SYBR	None							29.0731	29.074	0.966					TRUE	78.846	0.067		TRUE		1	40								Y	N	N	N	N
241	K1	FALSE	SK-N-FI	RPLP0	UNKNOWN	SYBR	None							30.0387	29.209	0.811					TRUE	78.712	0.067		TRUE		1	40								Y	N	N	N	N
242	K2	FALSE	SK-N-FI	RPLP0	UNKNOWN	SYBR	None							29.8288	29.209	0.811					TRUE	78.846	0.067		TRUE		1	40								Y	N	N	N	N
243	K3	FALSE	Compound 201	RPLP0	UNKNOWN	SYBR	None							31.8922							TRUE	78.712	0.067		TRUE		1	40								Y	N	N	N	N
244	K4	FALSE	Compound 202	RPLP0	UNKNOWN	SYBR	None							30.9583							TRUE	78.846	0.067		TRUE		1	40								Y	N	N	N	N
245	K5	FALSE	Compound 203	RPLP0	UNKNOWN	SYBR	None							32.9942							TRUE	78.712	0.067		TRUE		1	40								Y	N	N	N	N
246	K6	FALSE	Compound 204	RPLP0	UNKNOWN	SYBR	None							30.6175							TRUE	78.712	0.067		TRUE		1	40								Y	N	N	N	N
247	K7	FALSE	Compound 205	RPLP0	UNKNOWN	SYBR	None							30.1594							TRUE	78.712	0.067		TRUE		1	40								Y	N	N	N	N
248	K8	FALSE	Compound 206	RPLP0	UNKNOWN	SYBR	None							29.2637							TRUE	78.712	0.067		TRUE		1	40								Y	N	N	N	N
249	K9	FALSE	Compound 207	RPLP0	UNKNOWN	SYBR	None							27.8392							TRUE	78.846	0.067		TRUE		1	40								Y	N	N	N	N
250	K10	FALSE	Compound 208	RPLP0	UNKNOWN	SYBR	None							28.6607							TRUE	78.712	0.067		TRUE		1	40								Y	N	N	N	N
251	K11	FALSE	Compound 209	RPLP0	UNKNOWN	SYBR	None							28.6412							TRUE	78.712	0.067		TRUE		1	40								Y	N	N	N	N
252	K12	FALSE	Compound 210	RPLP0	UNKNOWN	SYBR	None							28.5423							TRUE	78.846	0.067		TRUE		1	40								Y	N	N	N	N
253	K13	FALSE	Compound 211	RPLP0	UNKNOWN	SYBR	None							29.1179							TRUE	78.846	0.067		TRUE		1	40								Y	N	N	N	N
254	K14	FALSE	Compound 212	RPLP0	UNKNOWN	SYBR	None							29.3804							TRUE	78.846	0.067		TRUE		1	40								Y	N	N	N	N
255	K15	FALSE	Compound 213	RPLP0	UNKNOWN	SYBR	None							29.844							TRUE	78.712	0.067		TRUE		1	40								Y	N	N	N	N
256	K16	FALSE	Compound 214	RPLP0	UNKNOWN	SYBR	None							30.5716							TRUE	78.846	0.067		TRUE		1	40								Y	N	N	N	N
257	K17	FALSE	Compound 215	RPLP0	UNKNOWN	SYBR	None							30.4627							TRUE	78.846	0.067		TRUE		1	40								Y	N	N	N	N
258	K18	FALSE	Compound 216	RPLP0	UNKNOWN	SYBR	None							30.6851							TRUE	78.846	0.067		TRUE		1	40								Y	N	N	N	N
259	K19	FALSE	Compound 217	RPLP0	UNKNOWN	SYBR	None							30.7153							TRUE	78.846	0.067		TRUE		1	40								Y	N	N	N	N
260	K20	FALSE	Compound 218	RPLP0	UNKNOWN	SYBR	None							28.8683							TRUE	78.712	0.067		TRUE		1	40								Y	N	N	N	N
261	K21	FALSE	Compound 219	RPLP0	UNKNOWN	SYBR	None							29.2252							TRUE	78.846	0.067		TRUE		1	40								Y	N	N	N	N
262	K22	FALSE	Compound 220	RPLP0	UNKNOWN	SYBR	None							29.5129							TRUE	78.846	0.067		TRUE		1	40								Y	N	N	N	N
263	K23	FALSE	SH-SY5Y	RPLP0	UNKNOWN	SYBR	None							28.0457	29.074	0.966					TRUE	78.846	0.067		TRUE		1	40								Y	N	N	N	N
264	K24	FALSE	SH-SY5Y	RPLP0	UNKNOWN	SYBR	None							28.5523	29.074	0.966					TRUE	78.712	0.067		TRUE		1	40								Y	N	N	N	N
265	L1	FALSE	SK-N-FI	RPLP0	UNKNOWN	SYBR	None							29.9907	29.209	0.811					TRUE	78.712	0.067		TRUE		1	40								Y	N	N	N	N
266	L2	FALSE	SK-N-FI	RPLP0	UNKNOWN	SYBR	None							30.8743	29.209	0.811					TRUE	78.712	0.067		TRUE		1	40								Y	N	N	N	N
267	L3	FALSE	Compound 221	RPLP0	UNKNOWN	SYBR	None							30.252							TRUE	78.712	0.067		TRUE		1	40								Y	N	N	N	N
268	L4	FALSE	Compound 222	RPLP0	UNKNOWN	SYBR	None							29.8717							TRUE	78.712	0.067		TRUE		1	40								Y	N	N	N	N
269	L5	FALSE	Compound 223	RPLP0	UNKNOWN	SYBR	None							28.4533							TRUE	78.846	0.067		TRUE		1	40								Y	N	N	N	N
270	L6	FALSE	Compound 224	RPLP0	UNKNOWN	SYBR	None							28.2754							TRUE	78.712	0.067		TRUE		1	40								Y	N	N	N	N
271	L7	FALSE	Compound 225	RPLP0	UNKNOWN	SYBR	None							29.2721							TRUE	78.712	0.067		TRUE		1	40								Y	N	N	N	N
272	L8	FALSE	Compound 226	RPLP0	UNKNOWN	SYBR	None							28.9933							TRUE	78.712	0.067		TRUE		1	40								Y	N	N	N	N
273	L9	FALSE	Compound 227	RPLP0	UNKNOWN	SYBR	None							28.2234							TRUE	78.846	0.067		TRUE		1	40								Y	N	N	N	N
274	L10	FALSE	Compound 228	RPLP0	UNKNOWN	SYBR	None							29.514							TRUE	78.846	0.067		TRUE		1	40								Y	N	N	N	N
275	L11	FALSE	Compound 229	RPLP0	UNKNOWN	SYBR	None							28.5947							TRUE	78.846	0.067		TRUE		1	40								Y	N	N	N	N
276	L12	FALSE	Compound 230	RPLP0	UNKNOWN	SYBR	None							29.5556							TRUE	78.846	0.067		TRUE		1	40								Y	N	N	N	N
277	L13	FALSE	Compound 231	RPLP0	UNKNOWN	SYBR	None							28.1393							TRUE	78.846	0.067		TRUE		1	40								Y	N	N	N	N
278	L14	FALSE	Compound 232	RPLP0	UNKNOWN	SYBR	None							28.6658							TRUE	78.846	0.067		TRUE		1	40								Y	N	N	N	N
279	L15	FALSE	Compound 233	RPLP0	UNKNOWN	SYBR	None							30.407							TRUE	78.712	0.067		TRUE		1	40								Y	N	N	N	N
280	L16	FALSE	Compound 234	RPLP0	UNKNOWN	SYBR	None							29.671							TRUE	78.846	0.067		TRUE		1	40								Y	N	N	N	N
281	L17	FALSE	Compound 235	RPLP0	UNKNOWN	SYBR	None							29.8093							TRUE	67.435	0.067	89.721	TRUE	93.614	1	40								N	Y	Y	N	Y
282	L18	FALSE	Compound 236	RPLP0	UNKNOWN	SYBR	None							29.7566							TRUE	78.846	0.067		TRUE		1	40								Y	N	N	N	N
283	L19	FALSE	Compound 237	RPLP0	UNKNOWN	SYBR	None							28.7525							TRUE	78.846	0.067		TRUE		1	40								Y	N	N	N	N
284	L20	FALSE	Compound 238	RPLP0	UNKNOWN	SYBR	None							30.2908							TRUE	78.712	0.067		TRUE		1	40								Y	N	N	N	N
285	L21	FALSE	Compound 239	RPLP0	UNKNOWN	SYBR	None							29.2452							TRUE	78.712	0.067		TRUE		1	40								Y	N	N	N	N
286	L22	FALSE	Compound 240	RPLP0	UNKNOWN	SYBR	None							29.523							TRUE	78.846	0.067		TRUE		1	40								Y	N	N	N	N
287	L23	FALSE	SH-SY5Y	RPLP0	UNKNOWN	SYBR	None							29.8313	29.074	0.966					TRUE	78.846	0.067		TRUE		1	40								Y	N	N	N	N
288	L24	FALSE	SH-SY5Y	RPLP0	UNKNOWN	SYBR	None							29.8209	29.074	0.966					TRUE	78.846	0.067		TRUE		1	40								Y	N	N	N	N
289	M1	FALSE	SK-N-FI	RPLP0	UNKNOWN	SYBR	None							29.5793	29.209	0.811					TRUE	78.712	0.067		TRUE		1	40								Y	N	N	N	N
290	M2	FALSE	SK-N-FI	RPLP0	UNKNOWN	SYBR	None							29.7935	29.209	0.811					TRUE	78.712	0.067		TRUE		1	40								Y	N	N	N	N
291	M3	FALSE	Compound 241	RPLP0	UNKNOWN	SYBR	None							29.0851							TRUE	78.712	0.067		TRUE		1	40								Y	N	N	N	N
292	M4	FALSE	Compound 242	RPLP0	UNKNOWN	SYBR	None							31.3777							TRUE	78.712	0.067		TRUE		1	40								Y	N	N	N	N
293	M5	FALSE	Compound 243	RPLP0	UNKNOWN	SYBR	None							28.7698							TRUE	78.712	0.067		TRUE		1	40								Y	N	N	N	N
294	M6	FALSE	Compound 244	RPLP0	UNKNOWN	SYBR	None							29.4101							TRUE	78.712	0.067		TRUE		1	40								Y	N	N	N	N
295	M7	FALSE	Compound 245	RPLP0	UNKNOWN	SYBR	None							30.9317							TRUE	78.712	0.067		TRUE		1	40								Y	N	N	N	N
296	M8	FALSE	Compound 246	RPLP0	UNKNOWN	SYBR	None							28.5184							TRUE	78.712	0.067		TRUE		1	40								Y	N	N	N	N
297	M9	FALSE	Compound 247	RPLP0	UNKNOWN	SYBR	None							28.4653							TRUE	78.712	0.067		TRUE		1	40								Y	N	N	N	N
298	M10	FALSE	Compound 248	RPLP0	UNKNOWN	SYBR	None							29.0373							TRUE	78.846	0.067		TRUE		1	40								Y	N	N	N	N
299	M11	FALSE	Compound 249	RPLP0	UNKNOWN	SYBR	None							28.8416							TRUE	78.712	0.067		TRUE		1	40								Y	N	N	N	N
300	M12	FALSE	Compound 250	RPLP0	UNKNOWN	SYBR	None							28.5905							TRUE	78.846	0.067		TRUE		1	40								Y	N	N	N	N
301	M13	FALSE	Compound 251	RPLP0	UNKNOWN	SYBR	None							28.8073							TRUE	78.846	0.067		TRUE		1	40								Y	N	N	N	N
302	M14	FALSE	Compound 252	RPLP0	UNKNOWN	SYBR	None							29.4189							TRUE	78.846	0.067		TRUE		1	40								Y	N	N	N	N
303	M15	FALSE	Compound 253	RPLP0	UNKNOWN	SYBR	None							29.5826							TRUE	78.846	0.067		TRUE		1	40								Y	N	N	N	N
304	M16	FALSE	Compound 254	RPLP0	UNKNOWN	SYBR	None							29.2092							TRUE	78.846	0.067		TRUE		1	40								Y	N	N	N	N
305	M17	FALSE	Compound 255	RPLP0	UNKNOWN	SYBR	None							28.5598							TRUE	78.846	0.067		TRUE		1	40								Y	N	N	N	N
306	M18	FALSE	Compound 256	RPLP0	UNKNOWN	SYBR	None							30.4531							TRUE	78.846	0.067		TRUE		1	40								Y	N	N	N	N
307	M19	FALSE	Compound 257	RPLP0	UNKNOWN	SYBR	None							29.7758							TRUE	78.846	0.067		TRUE		1	40								Y	N	N	N	N
308	M20	FALSE	Compound 258	RPLP0	UNKNOWN	SYBR	None							29.0902							TRUE	78.712	0.067		TRUE		1	40								Y	N	N	N	N
309	M21	FALSE	Compound 259	RPLP0	UNKNOWN	SYBR	None							29.2975							TRUE	78.712	0.067		TRUE		1	40								Y	N	N	N	N
310	M22	FALSE	Compound 260	RPLP0	UNKNOWN	SYBR	None							30.7194							TRUE	78.846	0.067		TRUE		1	40								Y	N	N	N	N
311	M23	FALSE	SH-SY5Y	RPLP0	UNKNOWN	SYBR	None							27.9742	29.074	0.966					TRUE	78.712	0.067		TRUE		1	40								Y	N	N	N	N
312	M24	FALSE	SH-SY5Y	RPLP0	UNKNOWN	SYBR	None							27.8248	29.074	0.966					TRUE	73.611	0.067		TRUE		1	40								N	N	N	N	N
313	N1	FALSE	SK-N-FI	RPLP0	UNKNOWN	SYBR	None							29.668	29.209	0.811					TRUE	78.578	0.067		TRUE		1	40								Y	N	N	N	N
314	N2	FALSE	SK-N-FI	RPLP0	UNKNOWN	SYBR	None							27.5043	29.209	0.811					TRUE	78.846	0.067		TRUE		1	40								Y	N	N	N	N
315	N3	FALSE	Compound 261	RPLP0	UNKNOWN	SYBR	None							28.1312							TRUE	78.712	0.067		TRUE		1	40								Y	N	N	N	N
316	N4	FALSE	Compound 262	RPLP0	UNKNOWN	SYBR	None							29.3766							TRUE	78.712	0.067		TRUE		1	40								Y	N	N	N	N
317	N5	FALSE	Compound 263	RPLP0	UNKNOWN	SYBR	None							28.7036							TRUE	78.578	0.067		TRUE		1	40								Y	N	N	N	N
318	N6	FALSE	Compound 264	RPLP0	UNKNOWN	SYBR	None							28.4821							TRUE	78.712	0.067		TRUE		1	40								Y	N	N	N	N
319	N7	FALSE	Compound 265	RPLP0	UNKNOWN	SYBR	None							29.8318							TRUE	78.712	0.067		TRUE		1	40								Y	N	N	N	N
320	N8	FALSE	Compound 266	RPLP0	UNKNOWN	SYBR	None							28.7115							TRUE	78.712	0.067		TRUE		1	40								Y	N	N	N	N
321	N9	FALSE	Compound 267	RPLP0	UNKNOWN	SYBR	None							28.5079							TRUE	78.712	0.067		TRUE		1	40								Y	N	N	N	N
322	N10	FALSE	Compound 268	RPLP0	UNKNOWN	SYBR	None							30.1341							TRUE	78.712	0.067		TRUE		1	40								Y	N	N	N	N
323	N11	FALSE	Compound 269	RPLP0	UNKNOWN	SYBR	None							29.4068							TRUE	78.712	0.067		TRUE		1	40								Y	N	N	N	N
324	N12	FALSE	Compound 270	RPLP0	UNKNOWN	SYBR	None							29.3778							TRUE	78.846	0.067		TRUE		1	40								Y	N	N	N	N
325	N13	FALSE	Compound 271	RPLP0	UNKNOWN	SYBR	None							30.5133							TRUE	78.712	0.067		TRUE		1	40								Y	N	N	N	N
326	N14	FALSE	Compound 272	RPLP0	UNKNOWN	SYBR	None							29.7875							TRUE	78.846	0.067		TRUE		1	40								Y	N	N	N	N
327	N15	FALSE	Compound 273	RPLP0	UNKNOWN	SYBR	None							29.0918							TRUE	78.712	0.067		TRUE		1	40								Y	N	N	N	N
328	N16	FALSE	Compound 274	RPLP0	UNKNOWN	SYBR	None							29.4146							TRUE	78.846	0.067		TRUE		1	40								Y	N	N	N	N
329	N17	FALSE	Compound 275	RPLP0	UNKNOWN	SYBR	None							29.6366							TRUE	78.712	0.067		TRUE		1	40								Y	N	N	N	N
330	N18	FALSE	Compound 276	RPLP0	UNKNOWN	SYBR	None							30.2116							TRUE	78.712	0.067		TRUE		1	40								Y	N	N	N	N
331	N19	FALSE	Compound 277	RPLP0	UNKNOWN	SYBR	None							29.1992							TRUE	78.846	0.067		TRUE		1	40								Y	N	N	N	N
332	N20	FALSE	Compound 278	RPLP0	UNKNOWN	SYBR	None							31.442							TRUE	78.712	0.067		TRUE		1	40								Y	N	N	N	N
333	N21	FALSE	Compound 279	RPLP0	UNKNOWN	SYBR	None							30.0984							TRUE	78.712	0.067		TRUE		1	40								Y	N	N	N	N
334	N22	FALSE	Compound 280	RPLP0	UNKNOWN	SYBR	None							30.933							TRUE	78.846	0.067		TRUE		1	40								Y	N	N	N	N
335	N23	FALSE	SH-SY5Y	RPLP0	UNKNOWN	SYBR	None							30.7642	29.074	0.966					TRUE	78.712	0.067		TRUE		1	40								Y	N	N	N	N
336	N24	FALSE	SH-SY5Y	RPLP0	UNKNOWN	SYBR	None							30.0568	29.074	0.966					TRUE	69.449	0.067	73.476	TRUE		1	40								N	N	N	N	Y
337	O1	FALSE	SK-N-FI	RPLP0	UNKNOWN	SYBR	None							27.8868	29.209	0.811					TRUE	78.578	0.067		TRUE		1	40								Y	N	N	N	N
338	O2	FALSE	SK-N-FI	RPLP0	UNKNOWN	SYBR	None							28.4493	29.209	0.811					TRUE	78.712	0.067		TRUE		1	40								Y	N	N	N	N
339	O3	FALSE	Compound 281	RPLP0	UNKNOWN	SYBR	None							29.7525							TRUE	78.712	0.067		TRUE		1	40								Y	N	N	N	N
340	O4	FALSE	Compound 282	RPLP0	UNKNOWN	SYBR	None							28.6736							TRUE	78.712	0.067		TRUE		1	40								Y	N	N	N	N
341	O5	FALSE	Compound 283	RPLP0	UNKNOWN	SYBR	None							28.9271							TRUE	78.712	0.067		TRUE		1	40								Y	N	N	N	N
342	O6	FALSE	Compound 284	RPLP0	UNKNOWN	SYBR	None							30.1789							TRUE	78.712	0.067		TRUE		1	40								Y	N	N	N	N
343	O7	FALSE	Compound 285	RPLP0	UNKNOWN	SYBR	None							28.8675							TRUE	78.712	0.067		TRUE		1	40								Y	N	N	N	N
344	O8	FALSE	Compound 286	RPLP0	UNKNOWN	SYBR	None							28.7716							TRUE	78.712	0.067		TRUE		1	40								Y	N	N	N	N
345	O9	FALSE	Compound 287	RPLP0	UNKNOWN	SYBR	None							29.5263							TRUE	78.712	0.067		TRUE		1	40								Y	N	N	N	N
346	O10	FALSE	Compound 288	RPLP0	UNKNOWN	SYBR	None							29.4987							TRUE	78.712	0.067		TRUE		1	40								Y	N	N	N	N
347	O11	FALSE	Compound 289	RPLP0	UNKNOWN	SYBR	None							28.4085							TRUE	78.846	0.067		TRUE		1	40								Y	N	N	N	N
348	O12	FALSE	Compound 290	RPLP0	UNKNOWN	SYBR	None							28.9942							TRUE	78.846	0.067		TRUE		1	40								Y	N	N	N	N
349	O13	FALSE	Compound 291	RPLP0	UNKNOWN	SYBR	None							29.2803							TRUE	78.846	0.067		TRUE		1	40								Y	N	N	N	N
350	O14	FALSE	Compound 292	RPLP0	UNKNOWN	SYBR	None							29.9786							TRUE	78.846	0.067		TRUE		1	40								Y	N	N	N	N
351	O15	FALSE	Compound 293	RPLP0	UNKNOWN	SYBR	None							29.6069							TRUE	78.712	0.067		TRUE		1	40								Y	N	N	N	N
352	O16	FALSE	Compound 294	RPLP0	UNKNOWN	SYBR	None							28.8951							TRUE	78.846	0.067		TRUE		1	40								Y	N	N	N	N
353	O17	FALSE	Compound 295	RPLP0	UNKNOWN	SYBR	None							28.3026							TRUE	78.712	0.067		TRUE		1	40								Y	N	N	N	N
354	O18	FALSE	Compound 296	RPLP0	UNKNOWN	SYBR	None							29.5855							TRUE	78.846	0.067		TRUE		1	40								Y	N	N	N	N
355	O19	FALSE	Compound 297	RPLP0	UNKNOWN	SYBR	None							29.6916							TRUE	78.712	0.067		TRUE		1	40								Y	N	N	N	N
356	O20	FALSE	Compound 298	RPLP0	UNKNOWN	SYBR	None							28.8953							TRUE	78.712	0.067		TRUE		1	40								Y	N	N	N	N
357	O21	FALSE	Compound 299	RPLP0	UNKNOWN	SYBR	None							29.8271							TRUE	78.712	0.067		TRUE		1	40								Y	N	N	N	N
358	O22	FALSE	Compound 300	RPLP0	UNKNOWN	SYBR	None							28.8835							TRUE	78.846	0.067		TRUE		1	40								Y	N	N	N	N
359	O23	FALSE	SH-SY5Y	RPLP0	UNKNOWN	SYBR	None							27.6056	29.074	0.966					TRUE	78.712	0.067		TRUE		1	40								Y	N	N	N	N
360	O24	FALSE	SH-SY5Y	RPLP0	UNKNOWN	SYBR	None							29.0112	29.074	0.966					TRUE	73.342	0.067		TRUE		1	40								N	N	N	N	N
361	P1	FALSE	SK-N-FI	RPLP0	UNKNOWN	SYBR	None							28.9129	29.209	0.811					TRUE	78.846	0.067		TRUE		1	40								Y	N	N	N	N
362	P2	FALSE	SK-N-FI	RPLP0	UNKNOWN	SYBR	None							28.3641	29.209	0.811					TRUE	78.712	0.067		TRUE		1	40								Y	N	N	N	N
363	P3	FALSE	Compound 301	RPLP0	UNKNOWN	SYBR	None							28.6216							TRUE	78.712	0.067		TRUE		1	40								Y	N	N	N	N
364	P4	FALSE	Compound 302	RPLP0	UNKNOWN	SYBR	None							28.5738							TRUE	78.712	0.067		TRUE		1	40								Y	N	N	N	N
365	P5	FALSE	Compound 303	RPLP0	UNKNOWN	SYBR	None							29.3952							TRUE	78.712	0.067		TRUE		1	40								Y	N	N	N	N
366	P6	FALSE	Compound 304	RPLP0	UNKNOWN	SYBR	None							29.4157							TRUE	78.712	0.067		TRUE		1	40								Y	N	N	N	N
367	P7	FALSE	Compound 305	RPLP0	UNKNOWN	SYBR	None							28.693							TRUE	78.712	0.067		TRUE		1	40								Y	N	N	N	N
368	P8	FALSE	Compound 306	RPLP0	UNKNOWN	SYBR	None							28.6597							TRUE	78.712	0.067		TRUE		1	40								Y	N	N	N	N
369	P9	FALSE	Compound 307	RPLP0	UNKNOWN	SYBR	None							29.3404							TRUE	78.712	0.067		TRUE		1	40								Y	N	N	N	N
370	P10	FALSE	Compound 308	RPLP0	UNKNOWN	SYBR	None							29.4822							TRUE	78.712	0.067		TRUE		1	40								Y	N	N	N	N
371	P11	FALSE	Compound 309	RPLP0	UNKNOWN	SYBR	None							28.622							TRUE	78.712	0.067		TRUE		1	40								Y	N	N	N	N
372	P12	FALSE	Compound 310	RPLP0	UNKNOWN	SYBR	None							29.6029							TRUE	78.846	0.067		TRUE		1	40								Y	N	N	N	N
373	P13	FALSE	Compound 311	RPLP0	UNKNOWN	SYBR	None							29.4976							TRUE	78.846	0.067		TRUE		1	40								Y	N	N	N	N
374	P14	FALSE	Compound 312	RPLP0	UNKNOWN	SYBR	None							30.1511							TRUE	78.846	0.067		TRUE		1	40								Y	N	N	N	N
375	P15	FALSE	Compound 313	RPLP0	UNKNOWN	SYBR	None							30.4367							TRUE	78.712	0.067		TRUE		1	40								Y	N	N	N	N
376	P16	FALSE	Compound 314	RPLP0	UNKNOWN	SYBR	None							30.7459							TRUE	78.846	0.067		TRUE		1	40								Y	N	N	N	N
377	P17	FALSE	Compound 315	RPLP0	UNKNOWN	SYBR	None							30.4128							TRUE	78.712	0.067		TRUE		1	40								Y	N	N	N	N
378	P18	FALSE	Compound 316	RPLP0	UNKNOWN	SYBR	None							29.5686							TRUE	78.712	0.067		TRUE		1	40								Y	N	N	N	N
379	P19	FALSE	Compound 317	RPLP0	UNKNOWN	SYBR	None							29.1864							TRUE	78.846	0.067		TRUE		1	40								Y	N	N	N	N
380	P20	FALSE	Compound 318	RPLP0	UNKNOWN	SYBR	None							31.1704							TRUE	78.712	0.067		TRUE		1	40								Y	N	N	N	N
381	P21	FALSE	Compound 319	RPLP0	UNKNOWN	SYBR	None							30.9362							TRUE	78.712	0.067		TRUE		1	40								Y	N	N	N	N
382	P22	FALSE	Compound 320	RPLP0	UNKNOWN	SYBR	None							29.2205							TRUE	78.846	0.067		TRUE		1	40								Y	N	N	N	N
383	P23	FALSE	SH-SY5Y	RPLP0	UNKNOWN	SYBR	None							30.3717	29.074	0.966					TRUE	78.712	0.067		TRUE		1	40								Y	N	N	N	N
384	P24	FALSE	SH-SY5Y	RPLP0	UNKNOWN	SYBR	None							28.3017	29.074	0.966					TRUE	73.476	0.067		TRUE		1	40								N	N	N	N	N

## Sheet: Z analysis
Sample Name	Telomeric DNA Ct	RPLP0 Ct	delta Ct
SK-N-FI	12.5041	27.83
SK-N-FI	12.744	28.6256
Compound 1	12.1587	28.3683
Compound 2	11.7831	28.4635
Compound 3	12.5927	29.3759
Compound 4	12.4521	29.6081
Compound 5	11.5509	28.5004				untreated SK-N-FI (+) average
Compound 6	11.6325	28.687
Compound 7	10.7355	29.0739
Compound 8	11.3956	29.1754				untreated SK-N-FI SD	3xSD
Compound 9	11.7404	29.1176
Compound 10	12.0727	30.3395
Compound 11	11.1573	29.2914
Compound 12	11.2792	29.0906
Compound 13	9.86737	28.7456
Compound 14	12.1045	30.2349				SH-SY5Y (-) average
Compound 15	10.5984	28.9993
Compound 16	11.6857	30.1122
Compound 17	10.8583	29.075				SH-SY5Y SD	3xSD
Compound 18	11.6732	30.1035
Compound 19	10.5968	29.6449
Compound 20	10.7497	29.4247
SH-SY5Y	15.6379	28.0457				Z' numerator
SH-SY5Y	16.2356	28.5523
SK-N-FI	12.1276	28.2632
SK-N-FI	11.9587	29.1341				Z'
Compound 21	11.2876	28.1807
Compound 22	12.1088	28.9009
Compound 23	11.3869	28.6873
Compound 24	10.9779	28.1083
Compound 25	11.7486	28.4602
Compound 26	11.9296	29.8482
Compound 27	12.6437	29.8592
Compound 28	11.9638	29.9059
Compound 29	10.3694	28.6607
Compound 30	10.7408	29.6243
Compound 31	10.4077	28.0854
Compound 32	11.8468	29.8746
Compound 33	10.9293	28.8669
Compound 34	9.93409	28.5969
Compound 35	11.8556	30.1713
Compound 36	11.1489	29.079
Compound 37	12.1981	29.9166
Compound 38	11.2054	30.209
Compound 39	10.726	29.3594
Compound 40	11.356	27.7769
SH-SY5Y	15.0202	30.3717
SH-SY5Y	13.3596	28.3017
SK-N-FI	11.9778	28.4381
SK-N-FI	11.8787	28.683
Compound 41	11.9692	29.6707
Compound 42	11.0235	28.7257
Compound 43	11.8913	29.1076
Compound 44	10.621	28.7092
Compound 45	11.6504	30.4572
Compound 46	10.8339	29.7842
Compound 47	11.7154	29.6805
Compound 48	11.0631	29.4362
Compound 49	11.8496	29.6845
Compound 50	11.9258	29.8095
Compound 51	10.9588	29.4087
Compound 52	11.7129	29.8277
Compound 53	11.4257	29.8469
Compound 54	12.0172	30.4968
Compound 55	12.8299	30.6779
Compound 56	10.9363	29.6978
Compound 57	11.2698	29.606
Compound 58	12.6491	28.5673
Compound 59	11.8754	28.3671
Compound 60	11.8399	28.8582
SH-SY5Y	16.1613	29.0731
SH-SY5Y	16.0537	29.8313
SK-N-FI	12.0632	29.4439
SK-N-FI	12.4553	29.6339
Compound 61	11.7315	28.6939
Compound 62	12.2154	29.6187
Compound 63	11.6717	29.6934
Compound 64	11.6212	29.9508
Compound 65	12.0761	29.8438
Compound 66	10.7008	28.5245
Compound 67	12.1307	29.9193
Compound 68	11.0359	29.0455
Compound 69	11.8731	28.9354
Compound 70	12.5408	29.9885
Compound 71	11.9991	29.8993
Compound 72	11.0962	29.4992
Compound 73	11.2766	29.7051
Compound 74	11.7267	29.92
Compound 75	13.2112	32.2337
Compound 76	11.939	30.5857
Compound 77	11.8018	28.2262
Compound 78	13.3148	29.815
Compound 79	11.8263	28.4391
Compound 80	12.4852	30.0444
SH-SY5Y	15.9317	30.8255
SH-SY5Y	15.0291	30.1669
SK-N-FI	12.035	28.9699
SK-N-FI	11.7497	28.9796
Compound 81	11.287	29.5258
Compound 82	12.2168	30.3175
Compound 83	12.0501	30.4423
Compound 84	11.2074	29.5963
Compound 85	12.3439	30.3442
Compound 86	11.704	29.7036
Compound 87	12.4818	31.4407
Compound 88	12.0487	29.7534
Compound 89	12.3293	30.2467
Compound 90	12.0555	29.9146
Compound 91	12.0414	30.2901
Compound 92	12.0224	30.4067
Compound 93	11.7803	30.0287
Compound 94	10.9943	29.1936
Compound 95	11.9865	28.4678
Compound 96	12.1503	27.9428
Compound 97	12.4477	29.0875
Compound 98	13.0074	29.9625
Compound 99	12.5819	29.8249
Compound 100	12.5065	29.9507
SH-SY5Y	14.7569	29.0582
SH-SY5Y	14.3202	28.8235
SK-N-FI	11.5731	29.4758
SK-N-FI	10.394	28.9976
Compound 101	11.6675	29.5713
Compound 102	12.215	30.6257
Compound 103	11.9851	30.0577
Compound 104	12.2528	30.2154
Compound 105	12.2983	29.9054
Compound 106	13.9381	31.7698
Compound 107	12.2983	30.0739
Compound 108	12.2917	29.9811
Compound 109	13.5284	31.5831
Compound 110	13.4068	31.251
Compound 111	12.1533	30.4619
Compound 112	11.572	29.9401
Compound 113	11.7115	30.1415
Compound 114	12.7424	28.7415
Compound 115	12.6068	28.1312
Compound 116	12.1336	28.4845
Compound 117	11.5168	28.6902
Compound 118	12.0365	29.0472
Compound 119	11.4138	28.9223
Compound 120	11.4116	28.8444
SH-SY5Y	15.6501	29.7289
SH-SY5Y	15.4853	29.8397
SK-N-FI	10.287	29.0916
SK-N-FI	12.0125	30.7057
Compound 121	11.3205	29.4899
Compound 122	11.576	29.9462
Compound 123	12.1017	30.2551
Compound 124	11.5748	29.3185
Compound 125	12.5479	30.3972
Compound 126	11.9938	29.7741
Compound 127	11.6864	29.9338
Compound 128	12.5025	30.4568
Compound 129	12.9288	30.5689
Compound 130	11.9939	30.3448
Compound 131	11.4303	29.6133
Compound 132	11.2194	29.9065
Compound 133	12.7039	28.4832
Compound 134	12.0886	29.0273
Compound 135	12.569	29.4722
Compound 136	12.0127	29.0796
Compound 137	10.9156	27.7419
Compound 138	11.7732	29.0024
Compound 139	12.1198	29.774
Compound 140	12.6155	30.2436
SH-SY5Y	15.8234	29.0375
SH-SY5Y	16.0579	29.2405
SK-N-FI	12.1988	29.9935
SK-N-FI	11.5911	29.6203
Compound 141	13.3944	30.9543
Compound 142	11.0177	28.8618
Compound 143	12.7491	30.8432
Compound 144	11.6107	29.6589
Compound 145	12.0634	30.1634
Compound 146	11.5527	29.4984
Compound 147	13.0115	30.8143
Compound 148	11.547	29.3673
Compound 149	13.1597	31.3983
Compound 150	10.3225	28.2259
Compound 151	11.9826	28.5041
Compound 152	12.2091	28.3789
Compound 153	11.9556	28.8919
Compound 154	11.1669	28.3447
Compound 155	11.4795	28.6813
Compound 156	12.0572	29.3165
Compound 157	11.3714	28.7053
Compound 158	11.8139	29.0501
Compound 159	11.1364	29.3412
Compound 160	11.5013	29.5301
SH-SY5Y	13.3596	27.8829
SH-SY5Y	16.3304	28.4104
SK-N-FI	11.7027	29.4429
SK-N-FI	11.3018	28.5318
Compound 161	11.0975	29.1433
Compound 162	12.5068	30.0197
Compound 163	12.7904	30.3544
Compound 164	12.3714	29.3948
Compound 165	14.12	32.0974
Compound 166	11.585	30.0708
Compound 167	13.7703	31.7762
Compound 168	10.8751	29.2634
Compound 169	11.7822	29.9111
Compound 170	12.4499	28.1824
Compound 171	12.1489	28.4599
Compound 172	12.3713	29.034
Compound 173	11.9816	28.9967
Compound 174	12.256	29.7086
Compound 175	11.4681	28.8319
Compound 176	11.3389	29.1787
Compound 177	11.357	28.4126
Compound 178	10.8308	28.5964
Compound 179	12.4602	30.4231
Compound 180	13.5017	31.2312
SH-SY5Y	15.3596	27.7495
SH-SY5Y	16.4534	28.0362
SK-N-FI	12.3395	29.7817
SK-N-FI	12.5851	30.1434
Compound 181	12.9792	30.4445
Compound 182	12.7605	30.0635
Compound 183	12.0269	29.758
Compound 184	13.2623	31.3656
Compound 185	13.5161	31.1936
Compound 186	12.3088	30.4693
Compound 187	11.5405	30.0147
Compound 188	12.094	28.2957
Compound 189	10.9406	28.4445
Compound 190	11.7488	29.0945
Compound 191	11.5118	28.9506
Compound 192	10.9971	30.2892
Compound 193	11.0676	28.8957
Compound 194	10.9734	28.8189
Compound 195	10.7278	28.5787
Compound 196	12.2348	31.0216
Compound 197	11.5571	29.2823
Compound 198	12.3474	30.3392
Compound 199	10.7751	29.2419
Compound 200	11.7482	30.2761
SH-SY5Y	16.3296	30.1669
SH-SY5Y	15.9317	29.0731
SK-N-FI	11.7452	30.0387
SK-N-FI	11.9524	29.8288
Compound 201	12.8963	31.8922
Compound 202	12.9714	30.9583
Compound 203	14.9008	32.9942
Compound 204	12.6413	30.6175
Compound 205	12.1102	30.1594
Compound 206	12.3231	29.2637
Compound 207	11.9629	27.8392
Compound 208	10.9197	28.6607
Compound 209	11.5966	28.6412
Compound 210	11.5465	28.5423
Compound 211	11.9021	29.1179
Compound 212	11.6338	29.3804
Compound 213	11.6072	29.844
Compound 214	12.1344	30.5716
Compound 215	12.6808	30.4627
Compound 216	12.3975	30.6851
Compound 217	12.4974	30.7153
Compound 218	10.9169	28.8683
Compound 219	10.7656	29.2252
Compound 220	11.0669	29.5129
SH-SY5Y	16.4936	28.0457
SH-SY5Y	14.0791	28.5523
SK-N-FI	11.6884	29.9907
SK-N-FI	13.2341	30.8743
Compound 221	12.3147	30.252
Compound 222	11.4156	29.8717
Compound 223	9.77873	28.4533
Compound 224	11.6072	28.2754
Compound 225	13.0436	29.2721
Compound 226	12.0129	28.9933
Compound 227	11.0712	28.2234
Compound 228	11.1597	29.514
Compound 229	11.0947	28.5947
Compound 230	11.7407	29.5556
Compound 231	9.92872	28.1393
Compound 232	9.97685	28.6658
Compound 233	11.987	30.407
Compound 234	11.5422	29.671
Compound 235	12.3599	29.8093
Compound 236	11.4197	29.7566
Compound 237	10.9476	28.7525
Compound 238	12.1732	30.2908
Compound 239	10.3735	29.2452
Compound 240	10.8886	29.523
SH-SY5Y	16.3668	29.8313
SH-SY5Y	15.6501	29.8209
SK-N-FI	11.431	29.5793
SK-N-FI	11.7818	29.7935
Compound 241	10.6102	29.0851
Compound 242	14.632	31.3777
Compound 243	12.2467	28.7698
Compound 244	12.4628	29.4101
Compound 245	13.7311	30.9317
Compound 246	11.4975	28.5184
Compound 247	11.1786	28.4653
Compound 248	11.3656	29.0373
Compound 249	11.4899	28.8416
Compound 250	11.5292	28.5905
Compound 251	11.3083	28.8073
Compound 252	11.1452	29.4189
Compound 253	10.9732	29.5826
Compound 254	10.9625	29.2092
Compound 255	10.9433	28.5598
Compound 256	12.4417	30.4531
Compound 257	11.5937	29.7758
Compound 258	11.4336	29.0902
Compound 259	11.0533	29.2975
Compound 260	12.1197	30.7194
SH-SY5Y	15.0202	27.9742
SH-SY5Y	13.3596	27.8248
SK-N-FI	11.1088	29.668
SK-N-FI	11.8424	27.5043
Compound 261	11.5578	28.1312
Compound 262	12.6877	29.3766
Compound 263	11.4678	28.7036
Compound 264	11.5447	28.4821
Compound 265	13.3039	29.8318
Compound 266	11.09	28.7115
Compound 267	11.3238	28.5079
Compound 268	12.5461	30.1341
Compound 269	11.6816	29.4068
Compound 270	10.6092	29.3778
Compound 271	12.6938	30.5133
Compound 272	11.6238	29.7875
Compound 273	10.5015	29.0918
Compound 274	11.0949	29.4146
Compound 275	11.3836	29.6366
Compound 276	11.9949	30.2116
Compound 277	11.0307	29.1992
Compound 278	12.4111	31.442
Compound 279	12.9148	30.0984
Compound 280	12.5606	30.933
SH-SY5Y	14.3202	30.7642
SH-SY5Y	15.8901	30.0568
SK-N-FI	12.3031	27.8868
SK-N-FI	11.9853	28.4493
Compound 281	13.3477	29.7525
Compound 282	12.3112	28.6736
Compound 283	14.0162	28.9271
Compound 284	13.202	30.1789
Compound 285	11.885	28.8675
Compound 286	11.6028	28.7716
Compound 287	12.3758	29.5263
Compound 288	11.8604	29.4987
Compound 289	11.3466	28.4085
Compound 290	12.3694	28.9942
Compound 291	12.1208	29.2803
Compound 292	12.6223	29.9786
Compound 293	11.9045	29.6069
Compound 294	11.384	28.8951
Compound 295	10.9733	28.3026
Compound 296	11.2648	29.5855
Compound 297	11.9657	29.6916
Compound 298	10.9955	28.8953
Compound 299	11.4714	29.8271
Compound 300	11.0107	28.8835
SH-SY5Y	15.0202	27.6056
SH-SY5Y	13.3596	29.0112
SK-N-FI	11.1753	28.9129
SK-N-FI	11.8897	28.3641
Compound 301	12.2012	28.6216
Compound 302	12.3297	28.5738
Compound 303	12.6325	29.3952
Compound 304	12.6734	29.4157
Compound 305	11.9851	28.693
Compound 306	10.6689	28.6597
Compound 307	11.9116	29.3404
Compound 308	11.8897	29.4822
Compound 309	11.2014	28.622
Compound 310	13.9862	29.6029
Compound 311	11.8336	29.4976
Compound 312	11.4978	30.1511
Compound 313	11.7899	30.4367
Compound 314	12.9458	30.7459
Compound 315	12.2566	30.4128
Compound 316	11.7099	29.5686
Compound 317	11.1966	29.1864
Compound 318	12.5898	31.1704
Compound 319	13.7493	30.9362
Compound 320	11.6046	29.2205
SH-SY5Y	15.6379	30.3717
SH-SY5Y	16.1426	28.3017

## Sheet: z star plate map
	1	2	3	4	5	6	7	8	9	10	11	12	13	14	15	16	17	18	19	20	21	22	23	24
A																SH-SY5Y (-)
B																							SH-SY5Y (-)
C			SH-SY5Y (-)				SH-SY5Y (-)
D
E												SH-SY5Y (-)
F
G
H																			SH-SY5Y (-)
I
J
K
L														SH-SY5Y (-)								SH-SY5Y (-)
M
N																							SH-SY5Y (-)
O		SH-SY5Y (-)
P									SH-SY5Y (-)

## Sheet: z star raw data telomeric DNA
Block Type	384-Well Block
Chemistry	SYBR_GREEN
Experiment Type	Comparative Cт (ΔΔCт)
Instrument Type	ViiA 7
Passive Reference	ROX
Quantification Cycle Method	Ct
Well	Well Position	Omit	Sample Name	Target Name	Task	Reporter	Quencher	Quantity	Quantity Mean	Quantity SD	RQ	RQ Min	RQ Max	CT	Ct Mean	Ct SD	Delta Ct	Delta Ct Mean	Delta Ct SE	Delta Delta Ct	Automatic Ct Threshold	Tm1	Ct Threshold	Tm2	Automatic Baseline	Tm3	Baseline Start	Baseline End	Comments	Custom1	Custom2	Custom3	Custom4	Custom5	Custom6	AMPNC	HIGHSD	PRFDROP
1	A1	FALSE	Compound 1	Telomeric DNA	UNKNOWN	SYBR	None							12.5041							TRUE	80.994	0.094		TRUE		1	40								N	Y	N
2	A2	FALSE	Compound 2	Telomeric DNA	UNKNOWN	SYBR	None							12.744							TRUE	80.725	0.094		TRUE		1	40								N	Y	N
3	A3	FALSE	Compound 3	Telomeric DNA	UNKNOWN	SYBR	None							12.1587							TRUE	80.994	0.094		TRUE		1	40								N	Y	N
4	A4	FALSE	Compound 4	Telomeric DNA	UNKNOWN	SYBR	None							11.7831							TRUE	81.128	0.094		TRUE		1	40								N	Y	N
5	A5	FALSE	Compound 5	Telomeric DNA	UNKNOWN	SYBR	None							12.5927							TRUE	81.128	0.094		TRUE		1	40								N	Y	N
6	A6	FALSE	Compound 6	Telomeric DNA	UNKNOWN	SYBR	None							12.4521							TRUE	81.128	0.094		TRUE		1	40								N	Y	N
7	A7	FALSE	Compound 7	Telomeric DNA	UNKNOWN	SYBR	None							11.5509							TRUE	81.128	0.094		TRUE		1	40								N	Y	N
8	A8	FALSE	Compound 8	Telomeric DNA	UNKNOWN	SYBR	None							11.6325							TRUE	81.128	0.094		TRUE		1	40								N	Y	N
9	A9	FALSE	Compound 9	Telomeric DNA	UNKNOWN	SYBR	None							10.7355							TRUE	81.262	0.094		TRUE		1	40								N	Y	N
10	A10	FALSE	Compound 10	Telomeric DNA	UNKNOWN	SYBR	None							11.3956							TRUE	81.396	0.094		TRUE		1	40								N	Y	N
11	A11	FALSE	Compound 11	Telomeric DNA	UNKNOWN	SYBR	None							11.7404							TRUE	81.128	0.094		TRUE		1	40								N	Y	N
12	A12	FALSE	Compound 12	Telomeric DNA	UNKNOWN	SYBR	None							12.0727							TRUE	81.396	0.094		TRUE		1	40								N	Y	N
13	A13	FALSE	Compound 13	Telomeric DNA	UNKNOWN	SYBR	None							11.1573							TRUE	79.248	0.094		TRUE		1	40								N	Y	N
14	A14	FALSE	Compound 14	Telomeric DNA	UNKNOWN	SYBR	None							11.2792							TRUE	78.98	0.094		TRUE		1	40								N	Y	N
15	A15	FALSE	Compound 15	Telomeric DNA	UNKNOWN	SYBR	None							9.86737							TRUE	79.517	0.094		TRUE		1	40								N	Y	N
16	A16	FALSE	SH-SY5Y	Telomeric DNA	UNKNOWN	SYBR	None							16.3304							TRUE	79.383	0.094		TRUE		1	40								N	Y	N
17	A17	FALSE	Compound 16	Telomeric DNA	UNKNOWN	SYBR	None							10.5984							TRUE	79.517	0.094		TRUE		1	40								N	Y	N
18	A18	FALSE	Compound 17	Telomeric DNA	UNKNOWN	SYBR	None							11.6857							TRUE	78.98	0.094		TRUE		1	40								N	Y	N
19	A19	FALSE	Compound 18	Telomeric DNA	UNKNOWN	SYBR	None							10.8583							TRUE	80.322	0.094		TRUE		1	40								N	Y	N
20	A20	FALSE	Compound 19	Telomeric DNA	UNKNOWN	SYBR	None							11.6732							TRUE	80.322	0.094		TRUE		1	40								N	Y	N
21	A21	FALSE	Compound 20	Telomeric DNA	UNKNOWN	SYBR	None							10.5968							TRUE	79.785	0.094		TRUE		1	40								N	Y	N
22	A22	FALSE	Compound 21	Telomeric DNA	UNKNOWN	SYBR	None							10.7497							TRUE	79.785	0.094		TRUE		1	40								N	Y	N
23	A23	FALSE	Compound 22	Telomeric DNA	UNKNOWN	SYBR	None							11.1753							TRUE	79.92	0.094		TRUE		1	40								N	Y	N
24	A24	FALSE	Compound 23	Telomeric DNA	UNKNOWN	SYBR	None							11.8897							TRUE	80.054	0.094		TRUE		1	40								N	Y	N
25	B1	FALSE	Compound 24	Telomeric DNA	UNKNOWN	SYBR	None							12.1276							TRUE	80.859	0.094		TRUE		1	40								N	Y	N
26	B2	FALSE	Compound 25	Telomeric DNA	UNKNOWN	SYBR	None							11.9587							TRUE	80.994	0.094		TRUE		1	40								N	Y	N
27	B3	FALSE	Compound 26	Telomeric DNA	UNKNOWN	SYBR	None							11.2876							TRUE	80.994	0.094		TRUE		1	40								N	Y	N
28	B4	FALSE	Compound 27	Telomeric DNA	UNKNOWN	SYBR	None							12.1088							TRUE	81.128	0.094		TRUE		1	40								N	Y	N
29	B5	FALSE	Compound 28	Telomeric DNA	UNKNOWN	SYBR	None							11.3869							TRUE	81.128	0.094		TRUE		1	40								N	Y	N
30	B6	FALSE	Compound 29	Telomeric DNA	UNKNOWN	SYBR	None							10.9779							TRUE	81.128	0.094		TRUE		1	40								N	Y	N
31	B7	FALSE	Compound 30	Telomeric DNA	UNKNOWN	SYBR	None							11.7486							TRUE	81.262	0.094		TRUE		1	40								N	Y	N
32	B8	FALSE	Compound 31	Telomeric DNA	UNKNOWN	SYBR	None							11.9296							TRUE	81.128	0.094		TRUE		1	40								N	Y	N
33	B9	FALSE	Compound 32	Telomeric DNA	UNKNOWN	SYBR	None							12.6437							TRUE	81.262	0.094		TRUE		1	40								N	Y	N
34	B10	FALSE	Compound 33	Telomeric DNA	UNKNOWN	SYBR	None							11.9638							TRUE	81.396	0.094		TRUE		1	40								N	Y	N
35	B11	FALSE	Compound 34	Telomeric DNA	UNKNOWN	SYBR	None							10.3694							TRUE	81.262	0.094		TRUE		1	40								N	Y	N
36	B12	FALSE	Compound 35	Telomeric DNA	UNKNOWN	SYBR	None							10.7408							TRUE	81.262	0.094		TRUE		1	40								N	Y	N
37	B13	FALSE	Compound 36	Telomeric DNA	UNKNOWN	SYBR	None							10.4077							TRUE	80.188	0.094		TRUE		1	40								N	Y	N
38	B14	FALSE	Compound 37	Telomeric DNA	UNKNOWN	SYBR	None							11.8468							TRUE	78.98	0.094		TRUE		1	40								N	Y	N
39	B15	FALSE	Compound 38	Telomeric DNA	UNKNOWN	SYBR	None							10.9293							TRUE	80.054	0.094		TRUE		1	40								N	Y	N
40	B16	FALSE	Compound 39	Telomeric DNA	UNKNOWN	SYBR	None							9.93409							TRUE	80.054	0.094		TRUE		1	40								N	Y	N
41	B17	FALSE	Compound 40	Telomeric DNA	UNKNOWN	SYBR	None							11.8556							TRUE	80.188	0.094		TRUE		1	40								N	Y	N
42	B18	FALSE	Compound 41	Telomeric DNA	UNKNOWN	SYBR	None							11.1489							TRUE	78.98	0.094		TRUE		1	40								N	Y	N
43	B19	FALSE	Compound 42	Telomeric DNA	UNKNOWN	SYBR	None							12.1981							TRUE	79.92	0.094		TRUE		1	40								N	Y	N
44	B20	FALSE	Compound 43	Telomeric DNA	UNKNOWN	SYBR	None							11.2054							TRUE	79.651	0.094		TRUE		1	40								N	Y	N
45	B21	FALSE	Compound 44	Telomeric DNA	UNKNOWN	SYBR	None							10.726							TRUE	80.322	0.094		TRUE		1	40								N	Y	N
46	B22	FALSE	Compound 45	Telomeric DNA	UNKNOWN	SYBR	None							11.356							TRUE	80.322	0.094		TRUE		1	40								N	Y	N
47	B23	FALSE	SH-SY5Y	Telomeric DNA	UNKNOWN	SYBR	None							15.4853							TRUE	79.114	0.094		TRUE		1	40								N	Y	N
48	B24	FALSE	Compound 46	Telomeric DNA	UNKNOWN	SYBR	None							12.3297							TRUE	79.248	0.094		TRUE		1	40								N	Y	N
49	C1	FALSE	Compound 47	Telomeric DNA	UNKNOWN	SYBR	None							11.9778							TRUE	81.128	0.094		TRUE		1	40								N	Y	N
50	C2	FALSE	Compound 48	Telomeric DNA	UNKNOWN	SYBR	None							11.8787							TRUE	80.994	0.094		TRUE		1	40								N	Y	N
51	C3	FALSE	SH-SY5Y	Telomeric DNA	UNKNOWN	SYBR	None							15.6501							TRUE	81.262	0.094		TRUE		1	40								N	Y	N
52	C4	FALSE	Compound 49	Telomeric DNA	UNKNOWN	SYBR	None							11.0235							TRUE	80.994	0.094		TRUE		1	40								N	Y	N
53	C5	FALSE	Compound 50	Telomeric DNA	UNKNOWN	SYBR	None							11.8913							TRUE	81.262	0.094		TRUE		1	40								N	Y	N
54	C6	FALSE	Compound 51	Telomeric DNA	UNKNOWN	SYBR	None							10.621							TRUE	81.128	0.094		TRUE		1	40								N	Y	N
55	C7	FALSE	SH-SY5Y	Telomeric DNA	UNKNOWN	SYBR	None							16.3668							TRUE	81.128	0.094		TRUE		1	40								N	Y	N
56	C8	FALSE	Compound 52	Telomeric DNA	UNKNOWN	SYBR	None							10.8339							TRUE	80.994	0.094		TRUE		1	40								N	Y	N
57	C9	FALSE	Compound 53	Telomeric DNA	UNKNOWN	SYBR	None							11.7154							TRUE	81.262	0.094		TRUE		1	40								N	Y	N
58	C10	FALSE	Compound 54	Telomeric DNA	UNKNOWN	SYBR	None							11.0631							TRUE	81.262	0.094		TRUE		1	40								N	Y	N
59	C11	FALSE	Compound 55	Telomeric DNA	UNKNOWN	SYBR	None							11.8496							TRUE	81.128	0.094		TRUE		1	40								N	Y	N
60	C12	FALSE	Compound 56	Telomeric DNA	UNKNOWN	SYBR	None							11.9258							TRUE	80.994	0.094		TRUE		1	40								N	Y	N
61	C13	FALSE	Compound 57	Telomeric DNA	UNKNOWN	SYBR	None							10.9588							TRUE	80.457	0.094		TRUE		1	40								N	Y	N
62	C14	FALSE	Compound 58	Telomeric DNA	UNKNOWN	SYBR	None							11.9692							TRUE	80.188	0.094		TRUE		1	40								N	Y	N
63	C15	FALSE	Compound 59	Telomeric DNA	UNKNOWN	SYBR	None							11.4257							TRUE	79.517	0.094		TRUE		1	40								N	Y	N
64	C16	FALSE	Compound 60	Telomeric DNA	UNKNOWN	SYBR	None							12.0172							TRUE	80.457	0.094		TRUE		1	40								N	Y	N
65	C17	FALSE	Compound 61	Telomeric DNA	UNKNOWN	SYBR	None							12.8299							TRUE	79.785	0.094		TRUE		1	40								N	Y	N
66	C18	FALSE	Compound 62	Telomeric DNA	UNKNOWN	SYBR	None							10.9363							TRUE	79.651	0.094		TRUE		1	40								N	Y	N
67	C19	FALSE	Compound 63	Telomeric DNA	UNKNOWN	SYBR	None							11.2698							TRUE	80.457	0.094		TRUE		1	40								N	Y	N
68	C20	FALSE	Compound 64	Telomeric DNA	UNKNOWN	SYBR	None							12.6491							TRUE	80.322	0.094		TRUE		1	40								N	Y	N
69	C21	FALSE	Compound 65	Telomeric DNA	UNKNOWN	SYBR	None							11.8754							TRUE	80.322	0.094		TRUE		1	40								N	Y	N
70	C22	FALSE	Compound 66	Telomeric DNA	UNKNOWN	SYBR	None							11.8399							TRUE	80.322	0.094		TRUE		1	40								N	Y	N
71	C23	FALSE	Compound 67	Telomeric DNA	UNKNOWN	SYBR	None							12.6325							TRUE	79.114	0.094		TRUE		1	40								N	Y	N
72	C24	FALSE	Compound 68	Telomeric DNA	UNKNOWN	SYBR	None							12.6734							TRUE	78.98	0.094		TRUE		1	40								N	Y	N
73	D1	FALSE	Compound 69	Telomeric DNA	UNKNOWN	SYBR	None							12.0632							TRUE	80.994	0.094		TRUE		1	40								N	Y	N
74	D2	FALSE	Compound 70	Telomeric DNA	UNKNOWN	SYBR	None							12.4553							TRUE	80.994	0.094		TRUE		1	40								N	Y	N
75	D3	FALSE	Compound 71	Telomeric DNA	UNKNOWN	SYBR	None							11.7315							TRUE	81.128	0.094		TRUE		1	40								N	Y	N
76	D4	FALSE	Compound 72	Telomeric DNA	UNKNOWN	SYBR	None							12.2154							TRUE	81.128	0.094		TRUE		1	40								N	Y	N
77	D5	FALSE	Compound 73	Telomeric DNA	UNKNOWN	SYBR	None							11.6717							TRUE	81.262	0.094		TRUE		1	40								N	Y	N
78	D6	FALSE	Compound 74	Telomeric DNA	UNKNOWN	SYBR	None							11.6212							TRUE	81.262	0.094		TRUE		1	40								N	Y	N
79	D7	FALSE	Compound 75	Telomeric DNA	UNKNOWN	SYBR	None							12.0761							TRUE	81.262	0.094		TRUE		1	40								N	Y	N
80	D8	FALSE	Compound 76	Telomeric DNA	UNKNOWN	SYBR	None							10.7008							TRUE	81.262	0.094		TRUE		1	40								N	Y	N
81	D9	FALSE	Compound 77	Telomeric DNA	UNKNOWN	SYBR	None							12.1307							TRUE	81.262	0.094		TRUE		1	40								N	Y	N
82	D10	FALSE	Compound 78	Telomeric DNA	UNKNOWN	SYBR	None							11.0359							TRUE	81.396	0.094		TRUE		1	40								N	Y	N
83	D11	FALSE	Compound 79	Telomeric DNA	UNKNOWN	SYBR	None							11.6504							TRUE	81.262	0.094		TRUE		1	40								N	Y	N
84	D12	FALSE	Compound 80	Telomeric DNA	UNKNOWN	SYBR	None							12.5408							TRUE	81.128	0.094		TRUE		1	40								N	Y	N
85	D13	FALSE	Compound 81	Telomeric DNA	UNKNOWN	SYBR	None							11.9991							TRUE	79.114	0.094		TRUE		1	40								N	Y	N
86	D14	FALSE	Compound 82	Telomeric DNA	UNKNOWN	SYBR	None							11.0962							TRUE	80.591	0.094		TRUE		1	40								N	Y	Y
87	D15	FALSE	Compound 83	Telomeric DNA	UNKNOWN	SYBR	None							11.2766							TRUE	80.322	0.094		TRUE		1	40								N	Y	N
88	D16	FALSE	Compound 84	Telomeric DNA	UNKNOWN	SYBR	None							11.7267							TRUE	80.457	0.094		TRUE		1	40								N	Y	N
89	D17	FALSE	Compound 85	Telomeric DNA	UNKNOWN	SYBR	None							13.2112							TRUE	79.383	0.094		TRUE		1	40								N	Y	N
90	D18	FALSE	Compound 86	Telomeric DNA	UNKNOWN	SYBR	None							11.939							TRUE	80.322	0.094		TRUE		1	40								N	Y	N
91	D19	FALSE	Compound 87	Telomeric DNA	UNKNOWN	SYBR	None							11.8018							TRUE	80.591	0.094		TRUE		1	40								N	Y	N
92	D20	FALSE	Compound 88	Telomeric DNA	UNKNOWN	SYBR	None							13.3148							TRUE	80.457	0.094		TRUE		1	40								N	Y	N
93	D21	FALSE	Compound 89	Telomeric DNA	UNKNOWN	SYBR	None							11.8263							TRUE	80.457	0.094		TRUE		1	40								N	Y	N
94	D22	FALSE	Compound 90	Telomeric DNA	UNKNOWN	SYBR	None							12.4852							TRUE	79.785	0.094		TRUE		1	40								N	Y	N
95	D23	FALSE	Compound 91	Telomeric DNA	UNKNOWN	SYBR	None							11.9851							TRUE	79.114	0.094		TRUE		1	40								N	Y	N
96	D24	FALSE	Compound 92	Telomeric DNA	UNKNOWN	SYBR	None							10.6689							TRUE	79.114	0.094		TRUE		1	40								N	Y	N
97	E1	FALSE	Compound 93	Telomeric DNA	UNKNOWN	SYBR	None							12.035							TRUE	80.859	0.094		TRUE		1	40								N	Y	N
98	E2	FALSE	Compound 94	Telomeric DNA	UNKNOWN	SYBR	None							11.7497							TRUE	81.262	0.094		TRUE		1	40								N	Y	N
99	E3	FALSE	Compound 95	Telomeric DNA	UNKNOWN	SYBR	None							11.287							TRUE	81.128	0.094		TRUE		1	40								N	Y	N
100	E4	FALSE	Compound 96	Telomeric DNA	UNKNOWN	SYBR	None							12.2168							TRUE	81.128	0.094		TRUE		1	40								N	Y	N
101	E5	FALSE	Compound 97	Telomeric DNA	UNKNOWN	SYBR	None							12.0501							TRUE	81.262	0.094		TRUE		1	40								N	Y	N
102	E6	FALSE	Compound 98	Telomeric DNA	UNKNOWN	SYBR	None							11.2074							TRUE	81.262	0.094		TRUE		1	40								N	Y	N
103	E7	FALSE	Compound 99	Telomeric DNA	UNKNOWN	SYBR	None							12.3439							TRUE	81.262	0.094		TRUE		1	40								N	Y	N
104	E8	FALSE	Compound 100	Telomeric DNA	UNKNOWN	SYBR	None							11.704							TRUE	81.128	0.094		TRUE		1	40								N	Y	N
105	E9	FALSE	Compound 101	Telomeric DNA	UNKNOWN	SYBR	None							12.4818							TRUE	81.262	0.094		TRUE		1	40								N	Y	N
106	E10	FALSE	Compound 102	Telomeric DNA	UNKNOWN	SYBR	None							12.0487							TRUE	81.396	0.094		TRUE		1	40								N	Y	N
107	E11	FALSE	Compound 103	Telomeric DNA	UNKNOWN	SYBR	None							12.3293							TRUE	81.128	0.094		TRUE		1	40								N	Y	N
108	E12	FALSE	SH-SY5Y	Telomeric DNA	UNKNOWN	SYBR	None							16.0537							TRUE	81.262	0.094		TRUE		1	40								N	Y	N
109	E13	FALSE	Compound 104	Telomeric DNA	UNKNOWN	SYBR	None							12.0414							TRUE	79.517	0.094		TRUE		1	40								N	Y	N
110	E14	FALSE	Compound 105	Telomeric DNA	UNKNOWN	SYBR	None							12.0224							TRUE	79.383	0.094		TRUE		1	40								N	Y	N
111	E15	FALSE	Compound 106	Telomeric DNA	UNKNOWN	SYBR	None							11.7803							TRUE	79.383	0.094		TRUE		1	40								N	Y	N
112	E16	FALSE	Compound 107	Telomeric DNA	UNKNOWN	SYBR	None							10.9943							TRUE	80.457	0.094		TRUE		1	40								N	Y	N
113	E17	FALSE	Compound 108	Telomeric DNA	UNKNOWN	SYBR	None							11.9865							TRUE	80.054	0.094		TRUE		1	40								N	Y	N
114	E18	FALSE	Compound 109	Telomeric DNA	UNKNOWN	SYBR	None							12.1503							TRUE	80.457	0.094		TRUE		1	40								N	Y	N
115	E19	FALSE	Compound 110	Telomeric DNA	UNKNOWN	SYBR	None							12.4477							TRUE	80.725	0.094		TRUE		1	40								N	Y	N
116	E20	FALSE	Compound 111	Telomeric DNA	UNKNOWN	SYBR	None							13.0074							TRUE	80.322	0.094		TRUE		1	40								N	Y	N
117	E21	FALSE	Compound 112	Telomeric DNA	UNKNOWN	SYBR	None							12.5819							TRUE	80.591	0.094		TRUE		1	40								N	Y	N
118	E22	FALSE	Compound 113	Telomeric DNA	UNKNOWN	SYBR	None							12.5065							TRUE	79.785	0.094		TRUE		1	40								N	Y	N
119	E23	FALSE	Compound 114	Telomeric DNA	UNKNOWN	SYBR	None							11.9116							TRUE	80.725	0.094		TRUE		1	40								N	Y	N
120	E24	FALSE	Compound 115	Telomeric DNA	UNKNOWN	SYBR	None							11.8897							TRUE	80.322	0.094		TRUE		1	40								N	Y	N
121	F1	FALSE	Compound 116	Telomeric DNA	UNKNOWN	SYBR	None							11.5731							TRUE	81.128	0.094		TRUE		1	40								N	Y	N
122	F2	FALSE	Compound 117	Telomeric DNA	UNKNOWN	SYBR	None							10.394							TRUE	81.262	0.094		TRUE		1	40								N	Y	N
123	F3	FALSE	Compound 118	Telomeric DNA	UNKNOWN	SYBR	None							11.6675							TRUE	81.262	0.094		TRUE		1	40								N	Y	N
124	F4	FALSE	Compound 119	Telomeric DNA	UNKNOWN	SYBR	None							12.215							TRUE	81.262	0.094		TRUE		1	40								N	Y	N
125	F5	FALSE	Compound 120	Telomeric DNA	UNKNOWN	SYBR	None							11.9851							TRUE	81.396	0.094		TRUE		1	40								N	Y	N
126	F6	FALSE	Compound 121	Telomeric DNA	UNKNOWN	SYBR	None							12.2528							TRUE	81.396	0.094		TRUE		1	40								N	Y	N
127	F7	FALSE	Compound 122	Telomeric DNA	UNKNOWN	SYBR	None							12.2983							TRUE	81.396	0.094		TRUE		1	40								N	Y	N
128	F8	FALSE	Compound 123	Telomeric DNA	UNKNOWN	SYBR	None							13.9381							TRUE	81.262	0.094		TRUE		1	40								N	Y	N
129	F9	FALSE	Compound 124	Telomeric DNA	UNKNOWN	SYBR	None							12.2983							TRUE	81.396	0.094		TRUE		1	40								N	Y	N
130	F10	FALSE	Compound 125	Telomeric DNA	UNKNOWN	SYBR	None							12.2917							TRUE	81.396	0.094		TRUE		1	40								N	Y	N
131	F11	FALSE	Compound 126	Telomeric DNA	UNKNOWN	SYBR	None							13.5284							TRUE	81.396	0.094		TRUE		1	40								N	Y	N
132	F12	FALSE	Compound 127	Telomeric DNA	UNKNOWN	SYBR	None							13.4068							TRUE	81.396	0.094		TRUE		1	40								N	Y	N
133	F13	FALSE	Compound 128	Telomeric DNA	UNKNOWN	SYBR	None							12.1533							TRUE	80.322	0.094		TRUE		1	40								N	Y	N
134	F14	FALSE	Compound 129	Telomeric DNA	UNKNOWN	SYBR	None							11.572							TRUE	80.725	0.094		TRUE		1	40								N	Y	N
135	F15	FALSE	Compound 130	Telomeric DNA	UNKNOWN	SYBR	None							11.7115							TRUE	79.92	0.094		TRUE		1	40								N	Y	N
136	F16	FALSE	Compound 131	Telomeric DNA	UNKNOWN	SYBR	None							12.7424							TRUE	80.859	0.094		TRUE		1	40								N	Y	N
137	F17	FALSE	Compound 132	Telomeric DNA	UNKNOWN	SYBR	None							12.6068							TRUE	80.725	0.094		TRUE		1	40								N	Y	N
138	F18	FALSE	Compound 133	Telomeric DNA	UNKNOWN	SYBR	None							12.1336							TRUE	80.859	0.094		TRUE		1	40								N	Y	N
139	F19	FALSE	Compound 134	Telomeric DNA	UNKNOWN	SYBR	None							11.5168							TRUE	80.859	0.094		TRUE		1	40								N	Y	N
140	F20	FALSE	Compound 135	Telomeric DNA	UNKNOWN	SYBR	None							12.0365							TRUE	80.725	0.094		TRUE		1	40								N	Y	N
141	F21	FALSE	Compound 136	Telomeric DNA	UNKNOWN	SYBR	None							11.4138							TRUE	80.859	0.094		TRUE		1	40								N	Y	Y
142	F22	FALSE	Compound 137	Telomeric DNA	UNKNOWN	SYBR	None							11.4116							TRUE	80.725	0.094		TRUE		1	40								N	Y	N
143	F23	FALSE	Compound 138	Telomeric DNA	UNKNOWN	SYBR	None							11.2014							TRUE	80.994	0.094		TRUE		1	40								N	Y	N
144	F24	FALSE	Compound 139	Telomeric DNA	UNKNOWN	SYBR	None							13.9862							TRUE	79.114	0.094		TRUE		1	40								N	Y	N
145	G1	FALSE	Compound 140	Telomeric DNA	UNKNOWN	SYBR	None							10.287							TRUE	81.128	0.094		TRUE		1	40								N	Y	N
146	G2	FALSE	Compound 141	Telomeric DNA	UNKNOWN	SYBR	None							12.0125							TRUE	81.262	0.094		TRUE		1	40								N	Y	N
147	G3	FALSE	Compound 142	Telomeric DNA	UNKNOWN	SYBR	None							11.3205							TRUE	81.262	0.094		TRUE		1	40								N	Y	N
148	G4	FALSE	Compound 143	Telomeric DNA	UNKNOWN	SYBR	None							11.576							TRUE	81.262	0.094		TRUE		1	40								N	Y	N
149	G5	FALSE	Compound 144	Telomeric DNA	UNKNOWN	SYBR	None							12.1017							TRUE	81.396	0.094		TRUE		1	40								N	Y	N
150	G6	FALSE	Compound 145	Telomeric DNA	UNKNOWN	SYBR	None							11.5748							TRUE	81.396	0.094		TRUE		1	40								N	Y	N
151	G7	FALSE	Compound 146	Telomeric DNA	UNKNOWN	SYBR	None							12.5479							TRUE	81.396	0.094		TRUE		1	40								N	Y	N
152	G8	FALSE	Compound 147	Telomeric DNA	UNKNOWN	SYBR	None							11.9938							TRUE	81.396	0.094		TRUE		1	40								N	Y	N
153	G9	FALSE	Compound 148	Telomeric DNA	UNKNOWN	SYBR	None							11.6864							TRUE	81.128	0.094		TRUE		1	40								N	Y	N
154	G10	FALSE	Compound 149	Telomeric DNA	UNKNOWN	SYBR	None							12.5025							TRUE	81.531	0.094		TRUE		1	40								N	Y	N
155	G11	FALSE	Compound 150	Telomeric DNA	UNKNOWN	SYBR	None							12.9288							TRUE	81.262	0.094		TRUE		1	40								N	Y	N
156	G12	FALSE	Compound 151	Telomeric DNA	UNKNOWN	SYBR	None							11.9939							TRUE	81.262	0.094		TRUE		1	40								N	Y	N
157	G13	FALSE	Compound 152	Telomeric DNA	UNKNOWN	SYBR	None							11.4303							TRUE	80.188	0.094		TRUE		1	40								N	Y	N
158	G14	FALSE	Compound 153	Telomeric DNA	UNKNOWN	SYBR	None							11.2194							TRUE	78.98	0.094		TRUE		1	40								N	Y	N
159	G15	FALSE	Compound 154	Telomeric DNA	UNKNOWN	SYBR	None							12.7039							TRUE	80.859	0.094		TRUE		1	40								N	Y	N
160	G16	FALSE	Compound 155	Telomeric DNA	UNKNOWN	SYBR	None							12.0886							TRUE	80.859	0.094		TRUE		1	40								N	Y	N
161	G17	FALSE	Compound 156	Telomeric DNA	UNKNOWN	SYBR	None							12.569							TRUE	79.517	0.094		TRUE		1	40								N	Y	N
162	G18	FALSE	Compound 157	Telomeric DNA	UNKNOWN	SYBR	None							12.0127							TRUE	80.859	0.094		TRUE		1	40								N	Y	N
163	G19	FALSE	Compound 158	Telomeric DNA	UNKNOWN	SYBR	None							10.9156							TRUE	80.859	0.094		TRUE		1	40								N	Y	N
164	G20	FALSE	Compound 159	Telomeric DNA	UNKNOWN	SYBR	None							11.7732							TRUE	80.725	0.094		TRUE		1	40								N	Y	N
165	G21	FALSE	Compound 160	Telomeric DNA	UNKNOWN	SYBR	None							12.1198							TRUE	80.859	0.094		TRUE		1	40								N	Y	Y
166	G22	FALSE	Compound 161	Telomeric DNA	UNKNOWN	SYBR	None							12.6155							TRUE	80.725	0.094		TRUE		1	40								N	Y	N
167	G23	FALSE	Compound 162	Telomeric DNA	UNKNOWN	SYBR	None							11.8336							TRUE	80.994	0.094		TRUE		1	40								N	Y	N
168	G24	FALSE	Compound 163	Telomeric DNA	UNKNOWN	SYBR	None							11.4978							TRUE	80.725	0.094		TRUE		1	40								N	Y	N
169	H1	FALSE	Compound 164	Telomeric DNA	UNKNOWN	SYBR	None							12.1988							TRUE	81.262	0.094		TRUE		1	40								N	Y	N
170	H2	FALSE	Compound 165	Telomeric DNA	UNKNOWN	SYBR	None							11.5911							TRUE	81.396	0.094		TRUE		1	40								N	Y	N
171	H3	FALSE	Compound 166	Telomeric DNA	UNKNOWN	SYBR	None							13.3944							TRUE	81.262	0.094		TRUE		1	40								N	Y	N
172	H4	FALSE	Compound 167	Telomeric DNA	UNKNOWN	SYBR	None							11.0177							TRUE	81.262	0.094		TRUE		1	40								N	Y	N
173	H5	FALSE	Compound 168	Telomeric DNA	UNKNOWN	SYBR	None							12.7491							TRUE	81.531	0.094		TRUE		1	40								N	Y	N
174	H6	FALSE	Compound 169	Telomeric DNA	UNKNOWN	SYBR	None							11.6107							TRUE	81.531	0.094		TRUE		1	40								N	Y	N
175	H7	FALSE	Compound 170	Telomeric DNA	UNKNOWN	SYBR	None							12.0634							TRUE	81.396	0.094		TRUE		1	40								N	Y	N
176	H8	FALSE	Compound 171	Telomeric DNA	UNKNOWN	SYBR	None							11.5527							TRUE	81.396	0.094		TRUE		1	40								N	Y	N
177	H9	FALSE	Compound 172	Telomeric DNA	UNKNOWN	SYBR	None							13.0115							TRUE	81.531	0.094		TRUE		1	40								N	Y	N
178	H10	FALSE	Compound 173	Telomeric DNA	UNKNOWN	SYBR	None							11.547							TRUE	81.396	0.094		TRUE		1	40								N	Y	N
179	H11	FALSE	Compound 174	Telomeric DNA	UNKNOWN	SYBR	None							13.1597							TRUE	81.396	0.094		TRUE		1	40								N	Y	N
180	H12	FALSE	Compound 175	Telomeric DNA	UNKNOWN	SYBR	None							10.3225							TRUE	81.396	0.094		TRUE		1	40								N	Y	N
181	H13	FALSE	Compound 176	Telomeric DNA	UNKNOWN	SYBR	None							11.9826							TRUE	79.383	0.094		TRUE		1	40								N	Y	N
182	H14	FALSE	Compound 177	Telomeric DNA	UNKNOWN	SYBR	None							12.2091							TRUE	79.383	0.094		TRUE		1	40								N	Y	N
183	H15	FALSE	Compound 178	Telomeric DNA	UNKNOWN	SYBR	None							11.9556							TRUE	80.322	0.094		TRUE		1	40								N	Y	N
184	H16	FALSE	Compound 179	Telomeric DNA	UNKNOWN	SYBR	None							11.1669							TRUE	80.859	0.094		TRUE		1	40								N	Y	N
185	H17	FALSE	Compound 180	Telomeric DNA	UNKNOWN	SYBR	None							11.4795							TRUE	80.994	0.094		TRUE		1	40								N	Y	N
186	H18	FALSE	Compound 181	Telomeric DNA	UNKNOWN	SYBR	None							12.0572							TRUE	80.859	0.094		TRUE		1	40								N	Y	N
187	H19	FALSE	SH-SY5Y	Telomeric DNA	UNKNOWN	SYBR	None							16.1613							TRUE	80.994	0.094		TRUE		1	40								N	Y	N
188	H20	FALSE	Compound 182	Telomeric DNA	UNKNOWN	SYBR	None							11.8139							TRUE	80.725	0.094		TRUE		1	40								N	Y	N
189	H21	FALSE	Compound 183	Telomeric DNA	UNKNOWN	SYBR	None							11.1364							TRUE	80.859	0.094		TRUE		1	40								N	Y	Y
190	H22	FALSE	Compound 184	Telomeric DNA	UNKNOWN	SYBR	None							11.5013							TRUE	80.725	0.094		TRUE		1	40								N	Y	Y
191	H23	FALSE	Compound 185	Telomeric DNA	UNKNOWN	SYBR	None							11.7899							TRUE	80.994	0.094		TRUE		1	40								N	Y	N
192	H24	FALSE	Compound 186	Telomeric DNA	UNKNOWN	SYBR	None							12.9458							TRUE	78.98	0.094		TRUE		1	40								N	Y	N
193	I1	FALSE	Compound 187	Telomeric DNA	UNKNOWN	SYBR	None							11.7027							TRUE	80.859	0.094		TRUE		1	40								N	Y	N
194	I2	FALSE	Compound 188	Telomeric DNA	UNKNOWN	SYBR	None							11.3018							TRUE	81.531	0.094		TRUE		1	40								N	Y	N
195	I3	FALSE	Compound 189	Telomeric DNA	UNKNOWN	SYBR	None							11.0975							TRUE	81.262	0.094		TRUE		1	40								N	Y	N
196	I4	FALSE	Compound 190	Telomeric DNA	UNKNOWN	SYBR	None							12.5068							TRUE	81.128	0.094		TRUE		1	40								N	Y	N
197	I5	FALSE	Compound 191	Telomeric DNA	UNKNOWN	SYBR	None							12.7904							TRUE	81.262	0.094		TRUE		1	40								N	Y	N
198	I6	FALSE	Compound 192	Telomeric DNA	UNKNOWN	SYBR	None							11.3714							TRUE	81.262	0.094		TRUE		1	40								N	Y	N
199	I7	FALSE	Compound 193	Telomeric DNA	UNKNOWN	SYBR	None							14.12							TRUE	81.262	0.094		TRUE		1	40								N	Y	N
200	I8	FALSE	Compound 194	Telomeric DNA	UNKNOWN	SYBR	None							11.585							TRUE	81.262	0.094		TRUE		1	40								N	Y	N
201	I9	FALSE	Compound 195	Telomeric DNA	UNKNOWN	SYBR	None							13.7703							TRUE	81.396	0.094		TRUE		1	40								N	Y	N
202	I10	FALSE	Compound 196	Telomeric DNA	UNKNOWN	SYBR	None							10.8751							TRUE	81.531	0.094		TRUE		1	40								N	Y	N
203	I11	FALSE	Compound 197	Telomeric DNA	UNKNOWN	SYBR	None							11.7822							TRUE	81.262	0.094		TRUE		1	40								N	Y	N
204	I12	FALSE	Compound 198	Telomeric DNA	UNKNOWN	SYBR	None							12.4499							TRUE	81.262	0.094		TRUE		1	40								N	Y	N
205	I13	FALSE	Compound 199	Compound 181	UNKNOWN	SYBR	None							12.1489							TRUE	79.383	0.094		TRUE		1	40								N	Y	N
206	I14	FALSE	Compound 200	Telomeric DNA	UNKNOWN	SYBR	None							12.3713							TRUE	79.785	0.094		TRUE		1	40								N	Y	N
207	I15	FALSE	Compound 201	Telomeric DNA	UNKNOWN	SYBR	None							11.9816							TRUE	79.383	0.094		TRUE		1	40								N	Y	N
208	I16	FALSE	Compound 202	Telomeric DNA	UNKNOWN	SYBR	None							12.256							TRUE	80.725	0.094		TRUE		1	40								N	Y	N
209	I17	FALSE	Compound 203	Telomeric DNA	UNKNOWN	SYBR	None							11.4681							TRUE	80.725	0.094		TRUE		1	40								N	Y	N
210	I18	FALSE	Compound 204	Telomeric DNA	UNKNOWN	SYBR	None							11.3389							TRUE	80.859	0.094		TRUE		1	40								N	Y	N
211	I19	FALSE	Compound 205	Telomeric DNA	UNKNOWN	SYBR	None							11.357							TRUE	80.725	0.094		TRUE		1	40								N	Y	N
212	I20	FALSE	Compound 206	Telomeric DNA	UNKNOWN	SYBR	None							10.8308							TRUE	80.725	0.094		TRUE		1	40								N	Y	N
213	I21	FALSE	Compound 207	Telomeric DNA	UNKNOWN	SYBR	None							12.4602							TRUE	80.725	0.094		TRUE		1	40								N	Y	N
214	I22	FALSE	Compound 208	Telomeric DNA	UNKNOWN	SYBR	None							13.5017							TRUE	79.114	0.094		TRUE		1	40								N	Y	N
215	I23	FALSE	Compound 209	Telomeric DNA	UNKNOWN	SYBR	None							12.2566							TRUE	80.859	0.094		TRUE		1	40								N	Y	N
216	I24	FALSE	Compound 210	Telomeric DNA	UNKNOWN	SYBR	None							11.7099							TRUE	79.383	0.094		TRUE		1	40								N	Y	N
217	J1	FALSE	Compound 211	Telomeric DNA	UNKNOWN	SYBR	None							12.3395							TRUE	80.725	0.094		TRUE		1	40								N	Y	N
218	J2	FALSE	Compound 212	Telomeric DNA	UNKNOWN	SYBR	None							12.5851							TRUE	80.725	0.094		TRUE		1	40								N	Y	N
219	J3	FALSE	Compound 213	Telomeric DNA	UNKNOWN	SYBR	None							12.9792							TRUE	81.128	0.094		TRUE		1	40								N	Y	N
220	J4	FALSE	Compound 214	Telomeric DNA	UNKNOWN	SYBR	None							12.7605							TRUE	81.262	0.094		TRUE		1	40								N	Y	N
221	J5	FALSE	Compound 215	Telomeric DNA	UNKNOWN	SYBR	None							12.0269							TRUE	81.262	0.094		TRUE		1	40								N	Y	N
222	J6	FALSE	Compound 216	Telomeric DNA	UNKNOWN	SYBR	None							13.2623							TRUE	81.262	0.094		TRUE		1	40								N	Y	N
223	J7	FALSE	Compound 217	Telomeric DNA	UNKNOWN	SYBR	None							13.5161							TRUE	81.128	0.094		TRUE		1	40								N	Y	N
224	J8	FALSE	Compound 218	Telomeric DNA	UNKNOWN	SYBR	None							12.3088							TRUE	81.396	0.094		TRUE		1	40								N	Y	N
225	J9	FALSE	Compound 219	Telomeric DNA	UNKNOWN	SYBR	None							11.5405							TRUE	81.262	0.094		TRUE		1	40								N	Y	N
226	J10	FALSE	Compound 220	Telomeric DNA	UNKNOWN	SYBR	None							12.094							TRUE	81.396	0.094		TRUE		1	40								N	Y	N
227	J11	FALSE	Compound 221	Telomeric DNA	UNKNOWN	SYBR	None							10.9406							TRUE	81.262	0.094		TRUE		1	40								N	Y	N
228	J12	FALSE	Compound 222	Telomeric DNA	UNKNOWN	SYBR	None							11.7488							TRUE	81.262	0.094		TRUE		1	40								N	Y	N
229	J13	FALSE	Compound 223	Telomeric DNA	UNKNOWN	SYBR	None							11.5118							TRUE	79.248	0.094		TRUE		1	40								N	Y	N
230	J14	FALSE	Compound 224	Telomeric DNA	UNKNOWN	SYBR	None							10.9971							TRUE	78.98	0.094		TRUE		1	40								N	Y	N
231	J15	FALSE	Compound 225	Telomeric DNA	UNKNOWN	SYBR	None							11.0676							TRUE	80.859	0.094		TRUE		1	40								N	Y	N
232	J16	FALSE	Compound 226	Telomeric DNA	UNKNOWN	SYBR	None							10.9734							TRUE	80.725	0.094		TRUE		1	40								N	Y	N
233	J17	FALSE	Compound 227	Telomeric DNA	UNKNOWN	SYBR	None							10.7278							TRUE	80.725	0.094		TRUE		1	40								N	Y	N
234	J18	FALSE	Compound 228	Telomeric DNA	UNKNOWN	SYBR	None							12.2348							TRUE	80.859	0.094		TRUE		1	40								N	Y	N
235	J19	FALSE	Compound 229	Telomeric DNA	UNKNOWN	SYBR	None							11.5571							TRUE	80.725	0.094		TRUE		1	40								N	Y	N
236	J20	FALSE	Compound 230	Telomeric DNA	UNKNOWN	SYBR	None							12.3474							TRUE	79.651	0.094		TRUE		1	40								N	Y	N
237	J21	FALSE	Compound 231	Telomeric DNA	UNKNOWN	SYBR	None							10.7751							TRUE	80.457	0.094		TRUE		1	40								N	Y	N
238	J22	FALSE	Compound 232	Telomeric DNA	UNKNOWN	SYBR	None							11.7482							TRUE	78.98	0.094		TRUE		1	40								N	Y	N
239	J23	FALSE	Compound 233	Telomeric DNA	UNKNOWN	SYBR	None							11.1966							TRUE	80.725	0.094		TRUE		1	40								N	Y	N
240	J24	FALSE	Compound 234	Telomeric DNA	UNKNOWN	SYBR	None							12.5898							TRUE	80.054	0.094		TRUE		1	40								N	Y	N
241	K1	FALSE	Compound 235	Telomeric DNA	UNKNOWN	SYBR	None							11.7452							TRUE	80.994	0.094		TRUE		1	40								N	Y	N
242	K2	FALSE	Compound 236	Telomeric DNA	UNKNOWN	SYBR	None							11.9524							TRUE	81.262	0.094		TRUE		1	40								N	Y	N
243	K3	FALSE	Compound 237	Telomeric DNA	UNKNOWN	SYBR	None							12.8963							TRUE	81.128	0.094		TRUE		1	40								N	Y	N
244	K4	FALSE	Compound 238	Telomeric DNA	UNKNOWN	SYBR	None							12.9714							TRUE	81.128	0.094		TRUE		1	40								N	Y	N
245	K5	FALSE	Compound 239	Telomeric DNA	UNKNOWN	SYBR	None							14.9008							TRUE	81.262	0.094		TRUE		1	40								N	Y	N
246	K6	FALSE	Compound 240	Telomeric DNA	UNKNOWN	SYBR	None							12.6413							TRUE	81.262	0.094		TRUE		1	40								N	Y	N
247	K7	FALSE	Compound 241	Telomeric DNA	UNKNOWN	SYBR	None							12.1102							TRUE	80.994	0.094		TRUE		1	40								N	Y	N
248	K8	FALSE	Compound 242	Telomeric DNA	UNKNOWN	SYBR	None							12.3231							TRUE	81.128	0.094		TRUE		1	40								N	Y	N
249	K9	FALSE	Compound 243	Telomeric DNA	UNKNOWN	SYBR	None							11.9629							TRUE	81.262	0.094		TRUE		1	40								N	Y	N
250	K10	FALSE	Compound 244	Telomeric DNA	UNKNOWN	SYBR	None							10.9197							TRUE	81.396	0.094		TRUE		1	40								N	Y	N
251	K11	FALSE	Compound 245	Telomeric DNA	UNKNOWN	SYBR	None							11.5966							TRUE	81.262	0.094		TRUE		1	40								N	Y	N
252	K12	FALSE	Compound 246	Telomeric DNA	UNKNOWN	SYBR	None							11.5465							TRUE	81.396	0.094		TRUE		1	40								N	Y	N
253	K13	FALSE	Compound 247	Telomeric DNA	UNKNOWN	SYBR	None							11.9021							TRUE	79.114	0.094		TRUE		1	40								N	Y	N
254	K14	FALSE	Compound 248	Telomeric DNA	UNKNOWN	SYBR	None							11.6338							TRUE	79.651	0.094		TRUE		1	40								N	Y	N
255	K15	FALSE	Compound 249	Telomeric DNA	UNKNOWN	SYBR	None							11.6072							TRUE	80.457	0.094		TRUE		1	40								N	Y	N
256	K16	FALSE	Compound 250	Telomeric DNA	UNKNOWN	SYBR	None							12.1344							TRUE	80.591	0.094		TRUE		1	40								N	Y	N
257	K17	FALSE	Compound 251	Telomeric DNA	UNKNOWN	SYBR	None							12.6808							TRUE	80.591	0.094		TRUE		1	40								N	Y	N
258	K18	FALSE	Compound 252	Telomeric DNA	UNKNOWN	SYBR	None							12.3975							TRUE	80.725	0.094		TRUE		1	40								N	Y	N
259	K19	FALSE	Compound 253	Telomeric DNA	UNKNOWN	SYBR	None							12.4974							TRUE	80.725	0.094		TRUE		1	40								N	Y	N
260	K20	FALSE	Compound 254	Telomeric DNA	UNKNOWN	SYBR	None							10.9169							TRUE	80.457	0.094		TRUE		1	40								N	Y	N
261	K21	FALSE	Compound 255	Telomeric DNA	UNKNOWN	SYBR	None							10.7656							TRUE	79.785	0.094		TRUE		1	40								N	Y	N
262	K22	FALSE	Compound 256	Telomeric DNA	UNKNOWN	SYBR	None							11.0669							TRUE	78.98	0.094		TRUE		1	40								N	Y	N
263	K23	FALSE	Compound 257	Telomeric DNA	UNKNOWN	SYBR	None							13.7493							TRUE	80.725	0.094		TRUE		1	40								N	Y	N
264	K24	FALSE	Compound 258	Telomeric DNA	UNKNOWN	SYBR	None							11.6046							TRUE	79.114	0.094		TRUE		1	40								N	Y	N
265	L1	FALSE	Compound 259	Telomeric DNA	UNKNOWN	SYBR	None							11.6884							TRUE	81.262	0.094		TRUE		1	40								N	Y	N
266	L2	FALSE	Compound 260	Telomeric DNA	UNKNOWN	SYBR	None							13.2341							TRUE	81.128	0.094		TRUE		1	40								N	Y	N
267	L3	FALSE	Compound 261	Telomeric DNA	UNKNOWN	SYBR	None							12.3147							TRUE	81.128	0.094		TRUE		1	40								N	Y	N
268	L4	FALSE	Compound 262	Telomeric DNA	UNKNOWN	SYBR	None							11.4156							TRUE	81.128	0.094		TRUE		1	40								N	Y	N
269	L5	FALSE	Compound 263	Telomeric DNA	UNKNOWN	SYBR	None							9.77873							TRUE	81.128	0.094		TRUE		1	40								N	Y	Y
270	L6	FALSE	Compound 264	Telomeric DNA	UNKNOWN	SYBR	None							11.6072							TRUE	81.262	0.094		TRUE		1	40								N	Y	N
271	L7	FALSE	Compound 265	Telomeric DNA	UNKNOWN	SYBR	None							13.0436							TRUE	80.994	0.094		TRUE		1	40								N	Y	N
272	L8	FALSE	Compound 266	Telomeric DNA	UNKNOWN	SYBR	None							12.0129							TRUE	81.262	0.094		TRUE		1	40								N	Y	N
273	L9	FALSE	Compound 267	Telomeric DNA	UNKNOWN	SYBR	None							11.0712							TRUE	81.262	0.094		TRUE		1	40								N	Y	N
274	L10	FALSE	Compound 268	Telomeric DNA	UNKNOWN	SYBR	None							11.1597							TRUE	81.396	0.094		TRUE		1	40								N	Y	N
275	L11	FALSE	Compound 269	Telomeric DNA	UNKNOWN	SYBR	None							11.0947							TRUE	81.262	0.094		TRUE		1	40								N	Y	N
276	L12	FALSE	Compound 270	Telomeric DNA	UNKNOWN	SYBR	None							11.7407							TRUE	81.262	0.094		TRUE		1	40								N	Y	N
277	L13	FALSE	Compound 271	Telomeric DNA	UNKNOWN	SYBR	None							9.92872							TRUE	79.114	0.094		TRUE		1	40								N	Y	N
278	L14	FALSE	SH-SY5Y	Telomeric DNA	UNKNOWN	SYBR	None							16.2688							TRUE	80.322	0.094		TRUE		1	40								N	Y	N
279	L15	FALSE	Compound 272	Telomeric DNA	UNKNOWN	SYBR	None							11.987							TRUE	80.725	0.094		TRUE		1	40								N	Y	N
280	L16	FALSE	Compound 273	Telomeric DNA	UNKNOWN	SYBR	None							11.5422							TRUE	80.591	0.094		TRUE		1	40								N	Y	N
281	L17	FALSE	Compound 274	Telomeric DNA	UNKNOWN	SYBR	None							12.3599							TRUE	79.517	0.094		TRUE		1	40								N	Y	N
282	L18	FALSE	Compound 275	Telomeric DNA	UNKNOWN	SYBR	None							11.4197							TRUE	80.457	0.094		TRUE		1	40								N	Y	N
283	L19	FALSE	Compound 276	Telomeric DNA	UNKNOWN	SYBR	None							10.9476							TRUE	80.322	0.094		TRUE		1	40								N	Y	N
284	L20	FALSE	Compound 277	Telomeric DNA	UNKNOWN	SYBR	None							12.1732							TRUE	80.188	0.094		TRUE		1	40								N	Y	N
285	L21	FALSE	Compound 278	Telomeric DNA	UNKNOWN	SYBR	None							10.3735							TRUE	80.322	0.094		TRUE		1	40								N	Y	N
286	L22	FALSE	SH-SY5Y	Telomeric DNA	UNKNOWN	SYBR	None							16.0579							TRUE	79.248	0.094		TRUE		1	40								N	Y	N
287	L23	FALSE	Compound 279	Telomeric DNA	UNKNOWN	SYBR	None							11.5642							TRUE	80.457	0.094		TRUE		1	40								N	Y	N
288	L24	FALSE	Compound 280	Telomeric DNA	UNKNOWN	SYBR	None							12.5976							TRUE	80.322	0.094		TRUE		1	40								N	Y	N
289	M1	FALSE	Compound 281	Telomeric DNA	UNKNOWN	SYBR	None							11.431							TRUE	80.725	0.094		TRUE		1	40								N	Y	N
290	M2	FALSE	Compound 282	Telomeric DNA	UNKNOWN	SYBR	None							11.7818							TRUE	81.396	0.094		TRUE		1	40								N	Y	N
291	M3	FALSE	Compound 283	Telomeric DNA	UNKNOWN	SYBR	None							10.6102							TRUE	81.128	0.094		TRUE		1	40								N	Y	N
292	M4	FALSE	Compound 284	Telomeric DNA	UNKNOWN	SYBR	None							14.632							TRUE	80.859	0.094		TRUE		1	40								N	Y	N
293	M5	FALSE	Compound 285	Telomeric DNA	UNKNOWN	SYBR	None							12.2467							TRUE	80.994	0.094		TRUE		1	40								N	Y	N
294	M6	FALSE	Compound 286	Telomeric DNA	UNKNOWN	SYBR	None							12.4628							TRUE	81.128	0.094		TRUE		1	40								N	Y	N
295	M7	FALSE	Compound 287	Telomeric DNA	UNKNOWN	SYBR	None							13.7311							TRUE	80.994	0.094		TRUE		1	40								N	Y	N
296	M8	FALSE	Compound 288	Telomeric DNA	UNKNOWN	SYBR	None							11.4975							TRUE	81.128	0.094		TRUE		1	40								N	Y	N
297	M9	FALSE	Compound 289	Telomeric DNA	UNKNOWN	SYBR	None							11.1786							TRUE	80.994	0.094		TRUE		1	40								N	Y	N
298	M10	FALSE	Compound 290	Telomeric DNA	UNKNOWN	SYBR	None							11.3656							TRUE	81.262	0.094		TRUE		1	40								N	Y	N
299	M11	FALSE	Compound 291	Telomeric DNA	UNKNOWN	SYBR	None							11.4899							TRUE	81.128	0.094		TRUE		1	40								N	Y	N
300	M12	FALSE	Compound 292	Telomeric DNA	UNKNOWN	SYBR	None							11.5292							TRUE	81.128	0.094		TRUE		1	40								N	Y	N
301	M13	FALSE	Compound 293	Telomeric DNA	UNKNOWN	SYBR	None							11.3083							TRUE	79.248	0.094		TRUE		1	40								N	Y	N
302	M14	FALSE	Compound 294	Telomeric DNA	UNKNOWN	SYBR	None							11.1452							TRUE	80.188	0.094		TRUE		1	40								N	Y	N
303	M15	FALSE	Compound 295	Telomeric DNA	UNKNOWN	SYBR	None							10.9732							TRUE	80.591	0.094		TRUE		1	40								N	Y	N
304	M16	FALSE	Compound 296	Telomeric DNA	UNKNOWN	SYBR	None							10.9625							TRUE	79.517	0.094		TRUE		1	40								N	Y	N
305	M17	FALSE	Compound 297	Telomeric DNA	UNKNOWN	SYBR	None							10.9433							TRUE	80.322	0.094		TRUE		1	40								N	Y	N
306	M18	FALSE	Compound 298	Telomeric DNA	UNKNOWN	SYBR	None							12.4417							TRUE	80.591	0.094		TRUE		1	40								N	Y	N
307	M19	FALSE	Compound 299	Telomeric DNA	UNKNOWN	SYBR	None							11.5937							TRUE	80.322	0.094		TRUE		1	40								N	Y	N
308	M20	FALSE	Compound 300	Telomeric DNA	UNKNOWN	SYBR	None							11.4336							TRUE	80.322	0.094		TRUE		1	40								N	Y	N
309	M21	FALSE	Compound 301	Telomeric DNA	UNKNOWN	SYBR	None							11.0533							TRUE	80.457	0.094		TRUE		1	40								N	Y	N
310	M22	FALSE	Compound 302	Telomeric DNA	UNKNOWN	SYBR	None							12.1197							TRUE	79.383	0.094		TRUE		1	40								N	Y	N
311	M23	FALSE	Compound 303	Telomeric DNA	UNKNOWN	SYBR	None							11.5798							TRUE	79.92	0.094		TRUE		1	40								N	Y	N
312	M24	FALSE	Compound 304	Telomeric DNA	UNKNOWN	SYBR	None							12.0355							TRUE	78.846	0.094		TRUE		1	40								Y	N	N
313	N1	FALSE	Compound 305	Telomeric DNA	UNKNOWN	SYBR	None							11.1088							TRUE	80.457	0.094		TRUE		1	40								N	Y	N
314	N2	FALSE	Compound 306	Telomeric DNA	UNKNOWN	SYBR	None							11.8424							TRUE	81.128	0.094		TRUE		1	40								N	Y	N
315	N3	FALSE	Compound 307	Telomeric DNA	UNKNOWN	SYBR	None							11.5578							TRUE	80.994	0.094		TRUE		1	40								N	Y	N
316	N4	FALSE	Compound 308	Telomeric DNA	UNKNOWN	SYBR	None							12.6877							TRUE	80.994	0.094		TRUE		1	40								N	Y	N
317	N5	FALSE	Compound 309	Telomeric DNA	UNKNOWN	SYBR	None							11.4678							TRUE	80.994	0.094		TRUE		1	40								N	Y	N
318	N6	FALSE	Compound 310	Telomeric DNA	UNKNOWN	SYBR	None							11.5447							TRUE	81.128	0.094		TRUE		1	40								N	Y	N
319	N7	FALSE	Compound 311	Telomeric DNA	UNKNOWN	SYBR	None							13.3039							TRUE	80.859	0.094		TRUE		1	40								N	Y	N
320	N8	FALSE	Compound 312	Telomeric DNA	UNKNOWN	SYBR	None							11.09							TRUE	81.128	0.094		TRUE		1	40								N	Y	N
321	N9	FALSE	Compound 313	Telomeric DNA	UNKNOWN	SYBR	None							11.3238							TRUE	81.262	0.094		TRUE		1	40								N	Y	N
322	N10	FALSE	Compound 314	Telomeric DNA	UNKNOWN	SYBR	None							12.5461							TRUE	81.262	0.094		TRUE		1	40								N	Y	N
323	N11	FALSE	Compound 315	Telomeric DNA	UNKNOWN	SYBR	None							11.6816							TRUE	81.262	0.094		TRUE		1	40								N	Y	N
324	N12	FALSE	Compound 316	Telomeric DNA	UNKNOWN	SYBR	None							10.6092							TRUE	81.128	0.094		TRUE		1	40								N	Y	N
325	N13	FALSE	Compound 317	Telomeric DNA	UNKNOWN	SYBR	None							12.6938							TRUE	79.517	0.094		TRUE		1	40								N	Y	N
326	N14	FALSE	Compound 318	Telomeric DNA	UNKNOWN	SYBR	None							11.6238							TRUE	79.383	0.094		TRUE		1	40								N	Y	N
327	N15	FALSE	Compound 319	Telomeric DNA	UNKNOWN	SYBR	None							10.5015							TRUE	78.98	0.094		TRUE		1	40								N	Y	N
328	N16	FALSE	Compound 320	Telomeric DNA	UNKNOWN	SYBR	None							11.0949							TRUE	79.785	0.094		TRUE		1	40								N	Y	N
329	N17	FALSE	Compound 321	Telomeric DNA	UNKNOWN	SYBR	None							11.3836							TRUE	79.785	0.094		TRUE		1	40								N	Y	N
330	N18	FALSE	Compound 322	Telomeric DNA	UNKNOWN	SYBR	None							11.9949							TRUE	80.457	0.094		TRUE		1	40								N	Y	N
331	N19	FALSE	Compound 323	Telomeric DNA	UNKNOWN	SYBR	None							11.0307							TRUE	80.591	0.094		TRUE		1	40								N	Y	N
332	N20	FALSE	Compound 324	Telomeric DNA	UNKNOWN	SYBR	None							12.4111							TRUE	80.322	0.094		TRUE		1	40								N	Y	N
333	N21	FALSE	Compound 325	Telomeric DNA	UNKNOWN	SYBR	None							12.9148							TRUE	80.457	0.094		TRUE		1	40								N	Y	N
334	N22	FALSE	SH-SY5Y	Telomeric DNA	UNKNOWN	SYBR	None							15.8234							TRUE	78.98	0.094		TRUE		1	40								N	Y	N
335	N23	FALSE	Compound 326	Telomeric DNA	UNKNOWN	SYBR	None							10.4261							TRUE	79.517	0.094		TRUE		1	40								N	Y	N
336	N24	FALSE	Compound 327	Telomeric DNA	UNKNOWN	SYBR	None							13.9217							TRUE	78.846	0.094		TRUE		1	40								Y	N	N
337	O1	FALSE	Compound 328	Telomeric DNA	UNKNOWN	SYBR	None							12.3031							TRUE	80.591	0.094		TRUE		1	40								N	Y	N
338	O2	FALSE	SH-SY5Y	Telomeric DNA	UNKNOWN	SYBR	None							16.1426							TRUE	81.262	0.094		TRUE		1	40								N	Y	N
339	O3	FALSE	Compound 329	Telomeric DNA	UNKNOWN+E388	SYBR	None							13.3477							TRUE	80.994	0.094		TRUE		1	40								N	Y	N
340	O4	FALSE	Compound 330	Telomeric DNA	Compound 280	SYBR	None							12.3112							TRUE	80.994	0.094		TRUE		1	40								N	Y	N
341	O5	FALSE	Compound 331	Telomeric DNA	UNKNOWN	SYBR	None							14.0162							TRUE	80.859	0.094		TRUE		1	40								N	Y	N
342	O6	FALSE	Compound 332	Telomeric DNA	UNKNOWN	SYBR	None							13.202							TRUE	80.994	0.094		TRUE		1	40								N	Y	N
343	O7	FALSE	Compound 333	Telomeric DNA	UNKNOWN	SYBR	None							11.885							TRUE	80.994	0.094		TRUE		1	40								N	Y	N
344	O8	FALSE	Compound 334	Telomeric DNA	UNKNOWN	SYBR	None							11.6028							TRUE	80.859	0.094		TRUE		1	40								N	Y	N
345	O9	FALSE	Compound 335	Telomeric DNA	UNKNOWN	SYBR	None							12.3758							TRUE	80.859	0.094		TRUE		1	40								N	Y	N
346	O10	FALSE	Compound 336	Telomeric DNA	UNKNOWN	SYBR	None							11.8604							TRUE	81.128	0.094		TRUE		1	40								N	Y	N
347	O11	FALSE	Compound 337	Telomeric DNA	UNKNOWN	SYBR	None							11.3466							TRUE	80.994	0.094		TRUE		1	40								N	Y	N
348	O12	FALSE	Compound 338	Telomeric DNA	UNKNOWN	SYBR	None							12.3694							TRUE	80.994	0.094		TRUE		1	40								N	Y	N
349	O13	FALSE	Compound 339	Telomeric DNA	UNKNOWN	SYBR	None							12.1208							TRUE	79.114	0.094		TRUE		1	40								N	Y	N
350	O14	FALSE	Compound 340	Telomeric DNA	UNKNOWN	SYBR	None							12.6223							TRUE	79.517	0.094		TRUE		1	40								N	Y	N
351	O15	FALSE	Compound 341	Telomeric DNA	UNKNOWN	SYBR	None							11.9045							TRUE	78.98	0.094		TRUE		1	40								N	Y	N
352	O16	FALSE	Compound 342	Telomeric DNA	UNKNOWN	SYBR	None							11.384							TRUE	80.054	0.094		TRUE		1	40								N	Y	N
353	O17	FALSE	Compound 343	Telomeric DNA	UNKNOWN	SYBR	None							10.9733							TRUE	80.457	0.094		TRUE		1	40								N	Y	N
354	O18	FALSE	Compound 344	Telomeric DNA	UNKNOWN	SYBR	None							11.2648							TRUE	80.188	0.094		TRUE		1	40								N	Y	N
355	O19	FALSE	Compound 345	Telomeric DNA	UNKNOWN	SYBR	None							11.9657							TRUE	79.785	0.094		TRUE		1	40								N	Y	N
356	O20	FALSE	Compound 346	Telomeric DNA	UNKNOWN	SYBR	None							10.9955							TRUE	80.054	0.094		TRUE		1	40								N	Y	N
357	O21	FALSE	Compound 347	Telomeric DNA	UNKNOWN	SYBR	None							11.4714							TRUE	80.054	0.094		TRUE		1	40								N	Y	N
358	O22	FALSE	Compound 348	Telomeric DNA	UNKNOWN	SYBR	None							11.0107							TRUE	78.846	0.094		TRUE		1	40								N	Y	N
359	O23	FALSE	Compound 349	Telomeric DNA	UNKNOWN	SYBR	None							11.9853							TRUE	80.054	0.094		TRUE		1	40								N	Y	N
360	O24	FALSE	Compound 350	Telomeric DNA	UNKNOWN	SYBR	None							12.5606							TRUE	78.711	0.094		TRUE		1	40								Y	N	N
361	P1	FALSE	Compound 351	Telomeric DNA	UNKNOWN	SYBR	None							10.8886							TRUE	80.859	0.094		TRUE		1	40								N	Y	N
362	P2	FALSE	Compound 352	Telomeric DNA	UNKNOWN	SYBR	None							9.97685							TRUE	81.128	0.094		TRUE		1	40								N	Y	N
363	P3	FALSE	Compound 353	Telomeric DNA	UNKNOWN	SYBR	None							12.0555							TRUE	80.457	0.094		TRUE		1	40								N	Y	N
364	P4	FALSE	Compound 354	Telomeric DNA	UNKNOWN	SYBR	None							12.2012							TRUE	80.859	0.094		TRUE		1	40								N	Y	N
365	P5	FALSE	Compound 355	Telomeric DNA	UNKNOWN	SYBR	None							12.1045							TRUE	80.994	0.094		TRUE		1	40								N	Y	N
366	P6	FALSE	Compound 356	Telomeric DNA	UNKNOWN	SYBR	None							11.7866							TRUE	80.859	0.094		TRUE		1	40								N	Y	N
367	P7	FALSE	Compound 357	Telomeric DNA	UNKNOWN	SYBR	None							11.8769							TRUE	80.994	0.094		TRUE		1	40								N	Y	N
368	P8	FALSE	Compound 358	Telomeric DNA	UNKNOWN	SYBR	None							11.7652							TRUE	80.994	0.094		TRUE		1	40								N	Y	N
369	P9	FALSE	SH-SY5Y	Telomeric DNA	UNKNOWN	SYBR	None							15.6379							TRUE	80.994	0.094		TRUE		1	40								N	Y	N
370	P10	FALSE	Compound 359	Telomeric DNA	UNKNOWN	SYBR	None							11.9288							TRUE	80.994	0.094		TRUE		1	40								N	Y	N
371	P11	FALSE	Compound 360	Telomeric DNA	UNKNOWN	SYBR	None							11.2385							TRUE	80.457	0.094		TRUE		1	40								N	Y	N
372	P12	FALSE	Compound 361	Telomeric DNA	UNKNOWN	SYBR	None							12.0985							TRUE	80.322	0.094		TRUE		1	40								N	Y	N
373	P13	FALSE	Compound 362	Telomeric DNA	UNKNOWN	SYBR	None							11.1299							TRUE	78.846	0.094		TRUE		1	40								N	Y	N
374	P14	FALSE	Compound 363	Telomeric DNA	UNKNOWN	SYBR	None							10.6091							TRUE	78.98	0.094		TRUE		1	40								N	Y	N
375	P15	FALSE	Compound 364	Telomeric DNA	UNKNOWN	SYBR	None							12.0855							TRUE	78.98	0.094		TRUE		1	40								N	Y	N
376	P16	FALSE	Compound 365	Telomeric DNA	UNKNOWN	SYBR	None							11.0285							TRUE	78.98	0.094		TRUE		1	40								N	Y	N
377	P17	FALSE	Compound 366	Telomeric DNA	UNKNOWN	SYBR	None							10.0388							TRUE	79.114	0.094		TRUE		1	40								N	Y	N
378	P18	FALSE	Compound 367	Telomeric DNA	UNKNOWN	SYBR	None							11.0095							TRUE	78.174	0.094		TRUE		1	40								N	Y	N
379	P19	FALSE	Compound 368	Telomeric DNA	UNKNOWN	SYBR	None							14.632							TRUE	79.651	0.094		TRUE		1	40								N	Y	N
380	P20	FALSE	Compound 369	Telomeric DNA	UNKNOWN	SYBR	None							12.2467							TRUE	79.383	0.094		TRUE		1	40								N	Y	N
381	P21	FALSE	Compound 370	Telomeric DNA	UNKNOWN	SYBR	None							12.4628							TRUE	79.785	0.094		TRUE		1	40								N	Y	N
382	P22	FALSE	Compound 371	Telomeric DNA	UNKNOWN	SYBR	None							13.7311							TRUE	78.846	0.094		TRUE		1	40								N	Y	N
383	P23	FALSE	Compound 372	Telomeric DNA	UNKNOWN	SYBR	None							11.4975							TRUE	78.711	0.094		TRUE		1	40								N	Y	N
384	P24	FALSE	Compound 373	Telomeric DNA	UNKNOWN	SYBR	None							11.1786							TRUE	78.711	0.094		TRUE		1	40								Y	N	N

## Sheet: z star raw data RPLPO plate
Block Type	384-Well Block
Chemistry	SYBR_GREEN
Experiment Type	Comparative Cт (ΔΔCт)
Instrument Type	ViiA 7
Passive Reference	ROX
Quantification Cycle Method	Ct
Well	Well Position	Omit	Sample Name	Target Name	Task	Reporter	Quencher	Quantity	Quantity Mean	Quantity SD	RQ	RQ Min	RQ Max	CT	Ct Mean	Ct SD	Delta Ct	Delta Ct Mean	Delta Ct SE	Delta Delta Ct	Automatic Ct Threshold	Tm1	Ct Threshold	Tm2	Automatic Baseline	Tm3	Baseline Start	Baseline End	Comments	Custom1	Custom2	Custom3	Custom4	Custom5	Custom6	HIGHSD	NOAMP	EXPFAIL	PRFDROP	MTP
1	A1	FALSE	Compound 1	RPLP0	UNKNOWN	SYBR	None							27.83							TRUE	78.578	0.067		TRUE		1	40								Y	N	N	N	N
2	A2	FALSE	Compound 2	RPLP0	UNKNOWN	SYBR	None							28.6256							TRUE	78.578	0.067		TRUE		1	40								Y	N	N	N	N
3	A3	FALSE	Compound 3	RPLP0	UNKNOWN	SYBR	None							28.3683							TRUE	78.712	0.067		TRUE		1	40								Y	N	N	N	N
4	A4	FALSE	Compound 4	RPLP0	UNKNOWN	SYBR	None							28.4635							TRUE	78.846	0.067		TRUE		1	40								Y	N	N	N	N
5	A5	FALSE	Compound 5	RPLP0	UNKNOWN	SYBR	None							29.3759							TRUE	78.712	0.067		TRUE		1	40								Y	N	N	N	N
6	A6	FALSE	Compound 6	RPLP0	UNKNOWN	SYBR	None							29.6081							TRUE	78.712	0.067		TRUE		1	40								Y	N	N	N	N
7	A7	FALSE	Compound 7	RPLP0	UNKNOWN	SYBR	None							28.5004							TRUE	78.846	0.067		TRUE		1	40								Y	N	N	N	N
8	A8	FALSE	Compound 8	RPLP0	UNKNOWN	SYBR	None							28.687							TRUE	78.712	0.067		TRUE		1	40								Y	N	N	N	N
9	A9	FALSE	Compound 9	RPLP0	UNKNOWN	SYBR	None							29.0739							TRUE	78.846	0.067		TRUE		1	40								Y	N	N	N	N
10	A10	FALSE	Compound 10	RPLP0	UNKNOWN	SYBR	None							29.1754							TRUE	78.712	0.067		TRUE		1	40								Y	N	N	N	N
11	A11	FALSE	Compound 11	RPLP0	UNKNOWN	SYBR	None							29.1176							TRUE	78.712	0.067		TRUE		1	40								Y	N	N	N	N
12	A12	FALSE	Compound 12	RPLP0	UNKNOWN	SYBR	None							30.3395							TRUE	78.846	0.067		TRUE		1	40								Y	N	N	N	N
13	A13	FALSE	Compound 13	RPLP0	UNKNOWN	SYBR	None							29.2914							TRUE	78.712	0.067		TRUE		1	40								Y	N	N	N	N
14	A14	FALSE	Compound 14	RPLP0	UNKNOWN	SYBR	None							29.0906							TRUE	78.712	0.067		TRUE		1	40								Y	N	N	N	N
15	A15	FALSE	Compound 15	RPLP0	UNKNOWN	SYBR	None							28.7456							TRUE	78.712	0.067		TRUE		1	40								Y	N	N	N	N
16	A16	FALSE	SH-SY5Y	RPLP0	UNKNOWN	SYBR	None							27.9742							TRUE	78.712	0.067		TRUE		1	40								Y	N	N	N	N
17	A17	FALSE	Compound 16	RPLP0	UNKNOWN	SYBR	None							28.9993							TRUE	78.712	0.067		TRUE		1	40								Y	N	N	N	N
18	A18	FALSE	Compound 17	RPLP0	UNKNOWN	SYBR	None							30.1122							TRUE	78.578	0.067		TRUE		1	40								Y	N	N	N	N
19	A19	FALSE	Compound 18	RPLP0	UNKNOWN	SYBR	None							29.075							TRUE	78.578	0.067		TRUE		1	40								Y	N	N	N	N
20	A20	FALSE	Compound 19	RPLP0	UNKNOWN	SYBR	None							30.1035							TRUE	78.444	0.067		TRUE		1	40								Y	N	N	N	N
21	A21	FALSE	Compound 20	RPLP0	UNKNOWN	SYBR	None							29.6449							TRUE	78.444	0.067		TRUE		1	40								Y	N	N	N	N
22	A22	FALSE	Compound 21	RPLP0	UNKNOWN	SYBR	None							29.4247							TRUE	78.578	0.067		TRUE		1	40								Y	N	N	N	N
23	A23	FALSE	Compound 22	RPLP0	UNKNOWN	SYBR	None							28.9129							TRUE	78.578	0.067		TRUE		1	40								Y	N	N	N	N
24	A24	FALSE	Compound 23	RPLP0	UNKNOWN	SYBR	None							28.3641							TRUE	78.578	0.067		TRUE		1	40								Y	N	N	N	N
25	B1	FALSE	Compound 24	RPLP0	UNKNOWN	SYBR	None							28.2632							TRUE	78.578	0.067		TRUE		1	40								Y	N	N	N	N
26	B2	FALSE	Compound 25	RPLP0	UNKNOWN	SYBR	None							29.1341							TRUE	78.712	0.067		TRUE		1	40								Y	N	N	N	N
27	B3	FALSE	Compound 26	RPLP0	UNKNOWN	SYBR	None							28.1807							TRUE	78.712	0.067		TRUE		1	40								Y	N	N	N	N
28	B4	FALSE	Compound 27	RPLP0	UNKNOWN	SYBR	None							28.9009							TRUE	78.846	0.067		TRUE		1	40								Y	N	N	N	N
29	B5	FALSE	Compound 28	RPLP0	UNKNOWN	SYBR	None							28.6873							TRUE	78.712	0.067		TRUE		1	40								Y	N	N	N	N
30	B6	FALSE	Compound 29	RPLP0	UNKNOWN	SYBR	None							28.1083							TRUE	78.846	0.067		TRUE		1	40								Y	N	N	N	N
31	B7	FALSE	Compound 30	RPLP0	UNKNOWN	SYBR	None							28.4602							TRUE	78.846	0.067		TRUE		1	40								Y	N	N	N	N
32	B8	FALSE	Compound 31	RPLP0	UNKNOWN	SYBR	None							29.8482							TRUE	78.712	0.067		TRUE		1	40								Y	N	N	N	N
33	B9	FALSE	Compound 32	RPLP0	UNKNOWN	SYBR	None							29.8592							TRUE	78.846	0.067		TRUE		1	40								Y	N	N	N	N
34	B10	FALSE	Compound 33	RPLP0	UNKNOWN	SYBR	None							29.9059							TRUE	78.712	0.067		TRUE		1	40								Y	N	N	N	N
35	B11	FALSE	Compound 34	RPLP0	UNKNOWN	SYBR	None							28.6607							TRUE	78.846	0.067		TRUE		1	40								Y	N	N	N	N
36	B12	FALSE	Compound 35	RPLP0	UNKNOWN	SYBR	None							29.6243							TRUE	78.846	0.067		TRUE		1	40								Y	N	N	N	N
37	B13	FALSE	Compound 36	RPLP0	UNKNOWN	SYBR	None							28.0854							TRUE	78.846	0.067		TRUE		1	40								Y	N	N	N	N
38	B14	FALSE	Compound 37	RPLP0	UNKNOWN	SYBR	None							29.8746							TRUE	78.846	0.067		TRUE		1	40								Y	N	N	N	N
39	B15	FALSE	Compound 38	RPLP0	UNKNOWN	SYBR	None							28.8669							TRUE	78.712	0.067		TRUE		1	40								Y	N	N	N	N
40	B16	FALSE	Compound 39	RPLP0	UNKNOWN	SYBR	None							28.5969							TRUE	78.846	0.067		TRUE		1	40								Y	N	N	N	N
41	B17	FALSE	Compound 40	RPLP0	UNKNOWN	SYBR	None							30.1713							TRUE	78.712	0.067		TRUE		1	40								Y	N	N	N	N
42	B18	FALSE	Compound 41	RPLP0	UNKNOWN	SYBR	None							29.079							TRUE	78.712	0.067		TRUE		1	40								Y	N	N	N	N
43	B19	FALSE	Compound 42	RPLP0	UNKNOWN	SYBR	None							29.9166							TRUE	78.712	0.067		TRUE		1	40								Y	N	N	N	N
44	B20	FALSE	Compound 43	RPLP0	UNKNOWN	SYBR	None							30.209							TRUE	78.578	0.067		TRUE		1	40								Y	N	N	N	N
45	B21	FALSE	Compound 44	RPLP0	UNKNOWN	SYBR	None							29.3594							TRUE	78.712	0.067		TRUE		1	40								Y	N	N	N	N
46	B22	FALSE	Compound 45	RPLP0	UNKNOWN	SYBR	None							27.7769							TRUE	78.712	0.067		TRUE		1	40								Y	N	N	N	N
47	B23	FALSE	SH-SY5Y	RPLP0	UNKNOWN	SYBR	None							29.0112							TRUE	78.712	0.067		TRUE		1	40								Y	N	N	N	N
48	B24	FALSE	Compound 46	RPLP0	UNKNOWN	SYBR	None							28.5738							TRUE	78.578	0.067		TRUE		1	40								Y	N	N	N	N
49	C1	FALSE	Compound 47	RPLP0	UNKNOWN	SYBR	None							28.4381							TRUE	78.712	0.067		TRUE		1	40								Y	N	N	N	N
50	C2	FALSE	Compound 48	RPLP0	UNKNOWN	SYBR	None							28.683							TRUE	78.712	0.067		TRUE		1	40								Y	N	N	N	N
51	C3	FALSE	SH-SY5Y	RPLP0	UNKNOWN	SYBR	None							27.6056							TRUE	78.712	0.067		TRUE		1	40								Y	N	N	N	N
52	C4	FALSE	Compound 49	RPLP0	UNKNOWN	SYBR	None							28.7257							TRUE	78.846	0.067		TRUE		1	40								Y	N	N	N	N
53	C5	FALSE	Compound 50	RPLP0	UNKNOWN	SYBR	None							29.1076							TRUE	78.712	0.067		TRUE		1	40								Y	N	N	N	N
54	C6	FALSE	Compound 51	RPLP0	UNKNOWN	SYBR	None							28.7092							TRUE	78.846	0.067		TRUE		1	40								Y	N	N	N	N
55	C7	FALSE	SH-SY5Y	RPLP0	UNKNOWN	SYBR	None							28.0362							TRUE	78.846	0.067		TRUE		1	40								Y	N	N	N	N
56	C8	FALSE	Compound 52	RPLP0	UNKNOWN	SYBR	None							29.7842							TRUE	78.712	0.067		TRUE		1	40								Y	N	N	N	N
57	C9	FALSE	Compound 53	RPLP0	UNKNOWN	SYBR	None							29.6805							TRUE	78.846	0.067		TRUE		1	40								Y	N	N	N	N
58	C10	FALSE	Compound 54	RPLP0	UNKNOWN	SYBR	None							29.4362							TRUE	78.712	0.067		TRUE		1	40								Y	N	N	N	N
59	C11	FALSE	Compound 55	RPLP0	UNKNOWN	SYBR	None							29.6845							TRUE	78.712	0.067		TRUE		1	40								Y	N	N	N	N
60	C12	FALSE	Compound 56	RPLP0	UNKNOWN	SYBR	None							29.8095							TRUE	78.712	0.067		TRUE		1	40								Y	N	N	N	N
61	C13	FALSE	Compound 57	RPLP0	UNKNOWN	SYBR	None							29.4087							TRUE	78.712	0.067		TRUE		1	40								Y	N	N	N	N
62	C14	FALSE	Compound 58	RPLP0	UNKNOWN	SYBR	None							30.2349							TRUE	78.846	0.067		TRUE		1	40								Y	N	N	N	N
63	C15	FALSE	Compound 59	RPLP0	UNKNOWN	SYBR	None							29.8469							TRUE	78.712	0.067		TRUE		1	40								Y	N	N	N	N
64	C16	FALSE	Compound 60	RPLP0	UNKNOWN	SYBR	None							30.4968							TRUE	78.846	0.067		TRUE		1	40								Y	N	N	N	N
65	C17	FALSE	Compound 61	RPLP0	UNKNOWN	SYBR	None							30.6779							TRUE	78.846	0.067		TRUE		1	40								Y	N	N	N	N
66	C18	FALSE	Compound 62	RPLP0	UNKNOWN	SYBR	None							29.6978							TRUE	78.712	0.067		TRUE		1	40								Y	N	N	N	N
67	C19	FALSE	Compound 63	RPLP0	UNKNOWN	SYBR	None							29.606							TRUE	78.712	0.067		TRUE		1	40								Y	N	N	N	N
68	C20	FALSE	Compound 64	RPLP0	UNKNOWN	SYBR	None							28.5673							TRUE	78.578	0.067		TRUE		1	40								Y	N	N	N	N
69	C21	FALSE	Compound 65	RPLP0	UNKNOWN	SYBR	None							28.3671							TRUE	78.712	0.067		TRUE		1	40								Y	N	N	N	N
70	C22	FALSE	Compound 66	RPLP0	UNKNOWN	SYBR	None							28.8582							TRUE	78.712	0.067		TRUE		1	40								Y	N	N	N	N
71	C23	FALSE	Compound 67	RPLP0	UNKNOWN	SYBR	None							29.3952							TRUE	78.712	0.067		TRUE		1	40								Y	N	N	N	N
72	C24	FALSE	Compound 68	RPLP0	UNKNOWN	SYBR	None							29.4157							TRUE	78.578	0.067		TRUE		1	40								Y	N	N	N	N
73	D1	FALSE	Compound 69	RPLP0	UNKNOWN	SYBR	None							29.4439							TRUE	78.712	0.067		TRUE		1	40								Y	N	N	N	N
74	D2	FALSE	Compound 70	RPLP0	UNKNOWN	SYBR	None							29.6339							TRUE	78.712	0.067		TRUE		1	40								Y	N	N	N	N
75	D3	FALSE	Compound 71	RPLP0	UNKNOWN	SYBR	None							28.6939							TRUE	78.712	0.067		TRUE		1	40								Y	N	N	N	N
76	D4	FALSE	Compound 72	RPLP0	UNKNOWN	SYBR	None							29.6187							TRUE	78.846	0.067		TRUE		1	40								Y	N	N	N	N
77	D5	FALSE	Compound 73	RPLP0	UNKNOWN	SYBR	None							29.6934							TRUE	78.712	0.067		TRUE		1	40								Y	N	N	N	N
78	D6	FALSE	Compound 74	RPLP0	UNKNOWN	SYBR	None							29.9508							TRUE	78.846	0.067		TRUE		1	40								Y	N	N	N	N
79	D7	FALSE	Compound 75	RPLP0	UNKNOWN	SYBR	None							29.8438							TRUE	78.846	0.067		TRUE		1	40								Y	N	N	N	N
80	D8	FALSE	Compound 76	RPLP0	UNKNOWN	SYBR	None							28.5245							TRUE	78.578	0.067		TRUE		1	40								Y	N	N	N	N
81	D9	FALSE	Compound 77	RPLP0	UNKNOWN	SYBR	None							29.9193							TRUE	78.846	0.067		TRUE		1	40								Y	N	N	N	N
82	D10	FALSE	Compound 78	RPLP0	UNKNOWN	SYBR	None							29.0455							TRUE	78.712	0.067		TRUE		1	40								Y	N	N	N	N
83	D11	FALSE	Compound 79	RPLP0	UNKNOWN	SYBR	None							28.6216							TRUE	78.846	0.067		TRUE		1	40								Y	N	N	N	N
84	D12	FALSE	Compound 80	RPLP0	UNKNOWN	SYBR	None							29.9885							TRUE	78.712	0.067		TRUE		1	40								Y	N	N	N	N
85	D13	FALSE	Compound 81	RPLP0	UNKNOWN	SYBR	None							29.8993							TRUE	78.712	0.067		TRUE		1	40								Y	N	N	N	N
86	D14	FALSE	Compound 82	RPLP0	UNKNOWN	SYBR	None							29.4992							TRUE	78.846	0.067		TRUE		1	40								Y	N	N	N	N
87	D15	FALSE	Compound 83	RPLP0	UNKNOWN	SYBR	None							29.7051							TRUE	78.712	0.067		TRUE		1	40								Y	N	N	N	N
88	D16	FALSE	Compound 84	RPLP0	UNKNOWN	SYBR	None							29.92							TRUE	78.846	0.067		TRUE		1	40								Y	N	N	N	N
89	D17	FALSE	Compound 85	RPLP0	UNKNOWN	SYBR	None							32.2337							TRUE	78.846	0.067		TRUE		1	40								Y	N	N	N	N
90	D18	FALSE	Compound 86	RPLP0	UNKNOWN	SYBR	None							30.5857							TRUE	78.712	0.067		TRUE		1	40								Y	N	N	N	N
91	D19	FALSE	Compound 87	RPLP0	UNKNOWN	SYBR	None							28.2262							TRUE	78.712	0.067		TRUE		1	40								Y	N	N	N	N
92	D20	FALSE	Compound 88	RPLP0	UNKNOWN	SYBR	None							29.815							TRUE	78.578	0.067		TRUE		1	40								Y	N	N	N	N
93	D21	FALSE	Compound 89	RPLP0	UNKNOWN	SYBR	None							28.4391							TRUE	78.712	0.067		TRUE		1	40								Y	N	N	N	N
94	D22	FALSE	Compound 90	RPLP0	UNKNOWN	SYBR	None							30.0444							TRUE	78.712	0.067		TRUE		1	40								Y	N	N	N	N
95	D23	FALSE	Compound 91	RPLP0	UNKNOWN	SYBR	None							28.693							TRUE	78.712	0.067		TRUE		1	40								Y	N	N	N	N
96	D24	FALSE	Compound 92	RPLP0	UNKNOWN	SYBR	None							28.6597							TRUE	78.712	0.067		TRUE		1	40								Y	N	N	N	N
97	E1	FALSE	Compound 93	RPLP0	UNKNOWN	SYBR	None							28.9699							TRUE	78.712	0.067		TRUE		1	40								Y	N	N	N	N
98	E2	FALSE	Compound 94	RPLP0	UNKNOWN	SYBR	None							28.9796							TRUE	78.712	0.067		TRUE		1	40								Y	N	N	N	N
99	E3	FALSE	Compound 95	RPLP0	UNKNOWN	SYBR	None							29.5258							TRUE	78.712	0.067		TRUE		1	40								Y	N	N	N	N
100	E4	FALSE	Compound 96	RPLP0	UNKNOWN	SYBR	None							30.3175							TRUE	78.846	0.067		TRUE		1	40								Y	N	N	N	N
101	E5	FALSE	Compound 97	RPLP0	UNKNOWN	SYBR	None							30.4423							TRUE	78.712	0.067		TRUE		1	40								Y	N	N	N	N
102	E6	FALSE	Compound 98	RPLP0	UNKNOWN	SYBR	None							29.5963							TRUE	78.846	0.067		TRUE		1	40								Y	N	N	N	N
103	E7	FALSE	Compound 99	RPLP0	UNKNOWN	SYBR	None							30.3442							TRUE	78.846	0.067		TRUE		1	40								Y	N	N	N	N
104	E8	FALSE	Compound 100	RPLP0	UNKNOWN	SYBR	None							29.7036							TRUE	78.712	0.067		TRUE		1	40								Y	N	N	N	N
105	E9	FALSE	Compound 101	RPLP0	UNKNOWN	SYBR	None							31.4407							TRUE	78.846	0.067		TRUE		1	40								Y	N	N	N	N
106	E10	FALSE	Compound 102	RPLP0	UNKNOWN	SYBR	None							29.7534							TRUE	78.712	0.067		TRUE		1	40								Y	N	N	N	N
107	E11	FALSE	Compound 103	RPLP0	UNKNOWN	SYBR	None							30.2467							TRUE	78.712	0.067		TRUE		1	40								Y	N	N	N	N
108	E12	FALSE	SH-SY5Y	RPLP0	UNKNOWN	SYBR	None							27.8248							TRUE	78.712	0.067		TRUE		1	40								Y	N	N	N	N
109	E13	FALSE	Compound 104	RPLP0	UNKNOWN	SYBR	None							30.2901							TRUE	78.712	0.067		TRUE		1	40								Y	N	N	N	N
110	E14	FALSE	Compound 105	RPLP0	UNKNOWN	SYBR	None							30.4067							TRUE	78.846	0.067		TRUE		1	40								Y	N	N	N	N
111	E15	FALSE	Compound 106	RPLP0	UNKNOWN	SYBR	None							30.0287							TRUE	78.712	0.067		TRUE		1	40								Y	N	N	N	N
112	E16	FALSE	Compound 107	RPLP0	UNKNOWN	SYBR	None							29.1936							TRUE	78.846	0.067		TRUE		1	40								Y	N	N	N	N
113	E17	FALSE	Compound 108	RPLP0	UNKNOWN	SYBR	None							28.4678							TRUE	78.981	0.067		TRUE		1	40								Y	N	N	N	N
114	E18	FALSE	Compound 109	RPLP0	UNKNOWN	SYBR	None							27.9428							TRUE	78.712	0.067		TRUE		1	40								Y	N	N	N	N
115	E19	FALSE	Compound 110	RPLP0	UNKNOWN	SYBR	None							29.0875							TRUE	78.712	0.067		TRUE		1	40								Y	N	N	N	N
116	E20	FALSE	Compound 111	RPLP0	UNKNOWN	SYBR	None							29.9625							TRUE	78.578	0.067		TRUE		1	40								Y	N	N	N	N
117	E21	FALSE	Compound 112	RPLP0	UNKNOWN	SYBR	None							29.8249							TRUE	78.712	0.067		TRUE		1	40								Y	N	N	N	N
118	E22	FALSE	Compound 113	RPLP0	UNKNOWN	SYBR	None							29.9507							TRUE	78.712	0.067		TRUE		1	40								Y	N	N	N	N
119	E23	FALSE	Compound 114	RPLP0	UNKNOWN	SYBR	None							29.3404							TRUE	78.846	0.067		TRUE		1	40								Y	N	N	N	N
120	E24	FALSE	Compound 115	RPLP0	UNKNOWN	SYBR	None							29.4822							TRUE	78.712	0.067		TRUE		1	40								Y	N	N	N	N
121	F1	FALSE	Compound 116	RPLP0	UNKNOWN	SYBR	None							29.4758							TRUE	78.712	0.067		TRUE		1	40								Y	N	N	N	N
122	F2	FALSE	Compound 117	RPLP0	UNKNOWN	SYBR	None							28.9976							TRUE	78.712	0.067		TRUE		1	40								Y	N	N	N	N
123	F3	FALSE	Compound 118	RPLP0	UNKNOWN	SYBR	None							29.5713							TRUE	78.846	0.067		TRUE		1	40								Y	N	N	N	N
124	F4	FALSE	Compound 119	RPLP0	UNKNOWN	SYBR	None							30.6257							TRUE	78.846	0.067		TRUE		1	40								Y	N	N	N	N
125	F5	FALSE	Compound 120	RPLP0	UNKNOWN	SYBR	None							30.0577							TRUE	78.712	0.067		TRUE		1	40								Y	N	N	N	N
126	F6	FALSE	Compound 121	RPLP0	UNKNOWN	SYBR	None							30.2154							TRUE	78.846	0.067		TRUE		1	40								Y	N	N	N	N
127	F7	FALSE	Compound 122	RPLP0	UNKNOWN	SYBR	None							29.9054							TRUE	78.846	0.067		TRUE		1	40								Y	N	N	N	N
128	F8	FALSE	Compound 123	RPLP0	UNKNOWN	SYBR	None							31.7698							TRUE	78.846	0.067		TRUE		1	40								Y	N	N	N	N
129	F9	FALSE	Compound 124	RPLP0	UNKNOWN	SYBR	None							30.0739							TRUE	78.846	0.067		TRUE		1	40								Y	N	N	N	N
130	F10	FALSE	Compound 125	RPLP0	UNKNOWN	SYBR	None							29.9811							TRUE	78.712	0.067		TRUE		1	40								Y	N	N	N	N
131	F11	FALSE	Compound 126	RPLP0	UNKNOWN	SYBR	None							31.5831							TRUE	78.846	0.067		TRUE		1	40								Y	N	N	N	N
132	F12	FALSE	Compound 127	RPLP0	UNKNOWN	SYBR	None							31.251							TRUE	78.846	0.067		TRUE		1	40								Y	N	N	N	N
133	F13	FALSE	Compound 128	RPLP0	UNKNOWN	SYBR	None							30.4619							TRUE	78.846	0.067		TRUE		1	40								Y	N	N	N	N
134	F14	FALSE	Compound 129	RPLP0	UNKNOWN	SYBR	None							29.9401							TRUE	78.846	0.067		TRUE		1	40								Y	N	N	N	N
135	F15	FALSE	Compound 130	RPLP0	UNKNOWN	SYBR	None							30.1415							TRUE	78.712	0.067		TRUE		1	40								Y	N	N	N	N
136	F16	FALSE	Compound 131	RPLP0	UNKNOWN	SYBR	None							28.7415							TRUE	78.846	0.067		TRUE		1	40								Y	N	N	Y	N
137	F17	FALSE	Compound 132	RPLP0	UNKNOWN	SYBR	None							28.1312							TRUE	78.712	0.067		TRUE		1	40								Y	N	N	N	N
138	F18	FALSE	Compound 133	RPLP0	UNKNOWN	SYBR	None							28.4845							TRUE	78.712	0.067		TRUE		1	40								Y	N	N	N	N
139	F19	FALSE	Compound 134	RPLP0	UNKNOWN	SYBR	None							28.6902							TRUE	78.712	0.067		TRUE		1	40								Y	N	N	N	N
140	F20	FALSE	Compound 135	RPLP0	UNKNOWN	SYBR	None							29.0472							TRUE	78.712	0.067		TRUE		1	40								Y	N	N	N	N
141	F21	FALSE	Compound 136	RPLP0	UNKNOWN	SYBR	None							28.9223							TRUE	78.712	0.067		TRUE		1	40								Y	N	N	N	N
142	F22	FALSE	Compound 137	RPLP0	UNKNOWN	SYBR	None							28.8444							TRUE	78.712	0.067		TRUE		1	40								Y	N	N	N	N
143	F23	FALSE	Compound 138	RPLP0	UNKNOWN	SYBR	None							28.622							TRUE	78.712	0.067		TRUE		1	40								Y	N	N	N	N
144	F24	FALSE	Compound 139	RPLP0	UNKNOWN	SYBR	None							29.6029							TRUE	78.712	0.067		TRUE		1	40								Y	N	N	N	N
145	G1	FALSE	Compound 140	RPLP0	UNKNOWN	SYBR	None							29.0916							TRUE	78.712	0.067		TRUE		1	40								Y	N	N	N	N
146	G2	FALSE	Compound 141	RPLP0	UNKNOWN	SYBR	None							30.7057							TRUE	78.846	0.067		TRUE		1	40								Y	N	N	N	N
147	G3	FALSE	Compound 142	RPLP0	UNKNOWN	SYBR	None							29.4899							TRUE	78.846	0.067		TRUE		1	40								Y	N	N	N	N
148	G4	FALSE	Compound 143	RPLP0	UNKNOWN	SYBR	None							29.9462							TRUE	78.846	0.067		TRUE		1	40								Y	N	N	N	N
149	G5	FALSE	Compound 144	RPLP0	UNKNOWN	SYBR	None							30.2551							TRUE	78.712	0.067		TRUE		1	40								Y	N	N	N	N
150	G6	FALSE	Compound 145	RPLP0	UNKNOWN	SYBR	None							29.3185							TRUE	78.846	0.067		TRUE		1	40								Y	N	N	N	N
151	G7	FALSE	Compound 146	RPLP0	UNKNOWN	SYBR	None							30.3972							TRUE	78.846	0.067		TRUE		1	40								Y	N	N	N	N
152	G8	FALSE	Compound 147	RPLP0	UNKNOWN	SYBR	None							29.7741							TRUE	78.712	0.067		TRUE		1	40								Y	N	N	N	N
153	G9	FALSE	Compound 148	RPLP0	UNKNOWN	SYBR	None							29.9338							TRUE	78.846	0.067		TRUE		1	40								Y	N	N	N	N
154	G10	FALSE	Compound 149	RPLP0	UNKNOWN	SYBR	None							30.4568							TRUE	78.712	0.067		TRUE		1	40								Y	N	N	N	N
155	G11	FALSE	Compound 150	RPLP0	UNKNOWN	SYBR	None							30.5689							TRUE	78.712	0.067		TRUE		1	40								Y	N	N	N	N
156	G12	FALSE	Compound 151	RPLP0	UNKNOWN	SYBR	None							30.3448							TRUE	78.846	0.067		TRUE		1	40								Y	N	N	N	N
157	G13	FALSE	Compound 152	RPLP0	UNKNOWN	SYBR	None							29.6133							TRUE	78.712	0.067		TRUE		1	40								Y	N	N	N	N
158	G14	FALSE	Compound 153	RPLP0	UNKNOWN	SYBR	None							29.9065							TRUE	78.712	0.067		TRUE		1	40								Y	N	N	N	N
159	G15	FALSE	Compound 154	RPLP0	UNKNOWN	SYBR	None							28.4832							TRUE	78.712	0.067		TRUE		1	40								Y	N	N	N	N
160	G16	FALSE	Compound 155	RPLP0	UNKNOWN	SYBR	None							29.0273							TRUE	78.846	0.067		TRUE		1	40								Y	N	N	N	N
161	G17	FALSE	Compound 156	RPLP0	UNKNOWN	SYBR	None							29.4722							TRUE	78.712	0.067		TRUE		1	40								Y	N	N	N	N
162	G18	FALSE	Compound 157	RPLP0	UNKNOWN	SYBR	None							29.0796							TRUE	78.712	0.067		TRUE		1	40								Y	N	N	N	N
163	G19	FALSE	Compound 158	RPLP0	UNKNOWN	SYBR	None							27.7419							TRUE	78.846	0.067		TRUE		1	40								Y	N	N	N	N
164	G20	FALSE	Compound 159	RPLP0	UNKNOWN	SYBR	None							29.0024							TRUE	78.712	0.067		TRUE		1	40								Y	N	N	N	N
165	G21	FALSE	Compound 160	RPLP0	UNKNOWN	SYBR	None							29.774							TRUE	78.712	0.067		TRUE		1	40								Y	N	N	N	N
166	G22	FALSE	Compound 161	RPLP0	UNKNOWN	SYBR	None							30.2436							TRUE	78.712	0.067		TRUE		1	40								Y	N	N	N	N
167	G23	FALSE	Compound 162	RPLP0	UNKNOWN	SYBR	None							29.4976							TRUE	78.846	0.067		TRUE		1	40								Y	N	N	N	N
168	G24	FALSE	Compound 163	RPLP0	UNKNOWN	SYBR	None							30.1511							TRUE	78.712	0.067		TRUE		1	40								Y	N	N	N	N
169	H1	FALSE	Compound 164	RPLP0	UNKNOWN	SYBR	None							29.9935							TRUE	78.712	0.067		TRUE		1	40								Y	N	N	N	N
170	H2	FALSE	Compound 165	RPLP0	UNKNOWN	SYBR	None							29.6203							TRUE	78.846	0.067		TRUE		1	40								Y	N	N	N	N
171	H3	FALSE	Compound 166	RPLP0	UNKNOWN	SYBR	None							30.9543							TRUE	78.846	0.067		TRUE		1	40								Y	N	N	N	N
172	H4	FALSE	Compound 167	RPLP0	UNKNOWN	SYBR	None							28.8618							TRUE	78.712	0.067		TRUE		1	40								Y	N	N	N	N
173	H5	FALSE	Compound 168	RPLP0	UNKNOWN	SYBR	None							30.8432							TRUE	78.846	0.067		TRUE		1	40								Y	N	N	N	N
174	H6	FALSE	Compound 169	RPLP0	UNKNOWN	SYBR	None							29.6589							TRUE	78.846	0.067		TRUE		1	40								Y	N	N	N	N
175	H7	FALSE	Compound 170	RPLP0	UNKNOWN	SYBR	None							30.1634							TRUE	78.846	0.067		TRUE		1	40								Y	N	N	N	N
176	H8	FALSE	Compound 171	RPLP0	UNKNOWN	SYBR	None							29.4984							TRUE	78.712	0.067		TRUE		1	40								Y	N	N	N	N
177	H9	FALSE	Compound 172	RPLP0	UNKNOWN	SYBR	None							30.8143							TRUE	78.846	0.067		TRUE		1	40								Y	N	N	N	N
178	H10	FALSE	Compound 173	RPLP0	UNKNOWN	SYBR	None							29.3673							TRUE	78.712	0.067		TRUE		1	40								Y	N	N	N	N
179	H11	FALSE	Compound 174	RPLP0	UNKNOWN	SYBR	None							31.3983							TRUE	78.846	0.067		TRUE		1	40								Y	N	N	N	N
180	H12	FALSE	Compound 175	RPLP0	UNKNOWN	SYBR	None							28.2259							TRUE	78.846	0.067		TRUE		1	40								Y	N	N	N	N
181	H13	FALSE	Compound 176	RPLP0	UNKNOWN	SYBR	None							28.5041							TRUE	78.846	0.067		TRUE		1	40								Y	N	N	N	N
182	H14	FALSE	Compound 177	RPLP0	UNKNOWN	SYBR	None							28.3789							TRUE	78.846	0.067		TRUE		1	40								Y	N	N	N	N
183	H15	FALSE	Compound 178	RPLP0	UNKNOWN	SYBR	None							28.8919							TRUE	78.712	0.067		TRUE		1	40								Y	N	N	N	N
184	H16	FALSE	Compound 179	RPLP0	UNKNOWN	SYBR	None							28.3447							TRUE	78.712	0.067		TRUE		1	40								Y	N	N	N	N
185	H17	FALSE	Compound 180	RPLP0	UNKNOWN	SYBR	None							28.6813							TRUE	78.712	0.067		TRUE		1	40								Y	N	N	N	N
186	H18	FALSE	Compound 181	RPLP0	UNKNOWN	SYBR	None							29.3165							TRUE	78.712	0.067		TRUE		1	40								Y	N	N	N	N
187	H19	FALSE	SH-SY5Y	RPLP0	UNKNOWN	SYBR	None							28.2459							TRUE	78.712	0.067		TRUE		1	40								Y	N	N	N	N
188	H20	FALSE	Compound 182	RPLP0	UNKNOWN	SYBR	None							29.0501							TRUE	78.846	0.067		TRUE		1	40								Y	N	N	N	N
189	H21	FALSE	Compound 183	RPLP0	UNKNOWN	SYBR	None							29.3412							TRUE	78.712	0.067		TRUE		1	40								Y	N	N	N	N
190	H22	FALSE	Compound 184	RPLP0	UNKNOWN	SYBR	None							29.5301							TRUE	78.846	0.067		TRUE		1	40								Y	N	N	N	N
191	H23	FALSE	Compound 185	RPLP0	UNKNOWN	SYBR	None							30.4367							TRUE	78.846	0.067		TRUE		1	40								Y	N	N	N	N
192	H24	FALSE	Compound 186	RPLP0	UNKNOWN	SYBR	None							30.7459							TRUE	78.712	0.067		TRUE		1	40								Y	N	N	N	N
193	I1	FALSE	Compound 187	RPLP0	UNKNOWN	SYBR	None							29.4429							TRUE	78.712	0.067		TRUE		1	40								Y	N	N	N	N
194	I2	FALSE	Compound 188	RPLP0	UNKNOWN	SYBR	None							28.5318							TRUE	78.846	0.067		TRUE		1	40								Y	N	N	N	N
195	I3	FALSE	Compound 189	RPLP0	UNKNOWN	SYBR	None							29.1433							TRUE	78.846	0.067		TRUE		1	40								Y	N	N	N	N
196	I4	FALSE	Compound 190	RPLP0	UNKNOWN	SYBR	None							30.0197							TRUE	78.712	0.067		TRUE		1	40								Y	N	N	N	N
197	I5	FALSE	Compound 191	RPLP0	UNKNOWN	SYBR	None							30.3544							TRUE	78.712	0.067		TRUE		1	40								Y	N	N	N	N
198	I6	FALSE	Compound 192	RPLP0	UNKNOWN	SYBR	None							29.6707							TRUE	78.846	0.067		TRUE		1	40								Y	N	N	N	N
199	I7	FALSE	Compound 193	RPLP0	UNKNOWN	SYBR	None							32.0974							TRUE	78.846	0.067		TRUE		1	40								Y	N	N	N	N
200	I8	FALSE	Compound 194	RPLP0	UNKNOWN	SYBR	None							30.0708							TRUE	78.712	0.067		TRUE		1	40								Y	N	N	N	N
201	I9	FALSE	Compound 195	RPLP0	UNKNOWN	SYBR	None							31.7762							TRUE	78.846	0.067		TRUE		1	40								Y	N	N	N	N
202	I10	FALSE	Compound 196	RPLP0	UNKNOWN	SYBR	None							29.2634							TRUE	78.712	0.067		TRUE		1	40								Y	N	N	N	N
203	I11	FALSE	Compound 197	RPLP0	UNKNOWN	SYBR	None							29.9111							TRUE	78.712	0.067		TRUE		1	40								Y	N	N	N	N
204	I12	FALSE	Compound 198	RPLP0	UNKNOWN	SYBR	None							28.1824							TRUE	78.846	0.067		TRUE		1	40								Y	N	N	N	N
205	I13	FALSE	Compound 199	RPLP0	UNKNOWN	SYBR	None							28.4599							TRUE	78.846	0.067		TRUE		1	40								Y	N	N	N	N
206	I14	FALSE	Compound 200	RPLP0	UNKNOWN	SYBR	None							29.034							TRUE	78.846	0.067		TRUE		1	40								Y	N	N	N	N
207	I15	FALSE	Compound 201	RPLP0	UNKNOWN	SYBR	None							28.9967							TRUE	78.846	0.067		TRUE		1	40								Y	N	N	N	N
208	I16	FALSE	Compound 202	RPLP0	UNKNOWN	SYBR	None							29.7086							TRUE	78.846	0.067		TRUE		1	40								Y	N	N	N	N
209	I17	FALSE	Compound 203	RPLP0	UNKNOWN	SYBR	None							28.8319							TRUE	78.846	0.067		TRUE		1	40								Y	N	N	N	N
210	I18	FALSE	Compound 204	RPLP0	UNKNOWN	SYBR	None							29.1787							TRUE	78.712	0.067		TRUE		1	40								Y	N	N	N	N
211	I19	FALSE	Compound 205	RPLP0	UNKNOWN	SYBR	None							28.4126							TRUE	78.846	0.067		TRUE		1	40								Y	N	N	N	N
212	I20	FALSE	Compound 206	RPLP0	UNKNOWN	SYBR	None							28.5964							TRUE	78.846	0.067		TRUE		1	40								Y	N	N	N	N
213	I21	FALSE	Compound 207	RPLP0	UNKNOWN	SYBR	None							30.4231							TRUE	78.846	0.067		TRUE		1	40								Y	N	N	N	N
214	I22	FALSE	Compound 208	RPLP0	UNKNOWN	SYBR	None							31.2312							TRUE	78.846	0.067		TRUE		1	40								Y	N	N	N	N
215	I23	FALSE	Compound 209	RPLP0	UNKNOWN	SYBR	None							30.4128							TRUE	78.981	0.067		TRUE		1	40								Y	N	N	N	N
216	I24	FALSE	Compound 210	RPLP0	UNKNOWN	SYBR	None							29.5686							TRUE	78.712	0.067		TRUE		1	40								Y	N	N	N	N
217	J1	FALSE	Compound 211	RPLP0	UNKNOWN	SYBR	None							29.7817							TRUE	78.712	0.067		TRUE		1	40								Y	N	N	N	N
218	J2	FALSE	Compound 212	RPLP0	UNKNOWN	SYBR	None							30.1434							TRUE	78.846	0.067		TRUE		1	40								Y	N	N	N	N
219	J3	FALSE	Compound 213	RPLP0	UNKNOWN	SYBR	None							30.4445							TRUE	78.846	0.067		TRUE		1	40								Y	N	N	N	N
220	J4	FALSE	Compound 214	RPLP0	UNKNOWN	SYBR	None							30.0635							TRUE	78.712	0.067		TRUE		1	40								Y	N	N	N	N
221	J5	FALSE	Compound 215	RPLP0	UNKNOWN	SYBR	None							29.758							TRUE	78.712	0.067		TRUE		1	40								Y	N	N	N	N
222	J6	FALSE	Compound 216	RPLP0	UNKNOWN	SYBR	None							31.3656							TRUE	78.846	0.067		TRUE		1	40								Y	N	N	N	N
223	J7	FALSE	Compound 217	RPLP0	UNKNOWN	SYBR	None							31.1936							TRUE	78.846	0.067		TRUE		1	40								Y	N	N	N	N
224	J8	FALSE	Compound 218	RPLP0	UNKNOWN	SYBR	None							30.4693							TRUE	78.712	0.067		TRUE		1	40								Y	N	N	N	N
225	J9	FALSE	Compound 219	RPLP0	UNKNOWN	SYBR	None							30.0147							TRUE	78.846	0.067		TRUE		1	40								Y	N	N	N	N
226	J10	FALSE	Compound 220	RPLP0	UNKNOWN	SYBR	None							28.2957							TRUE	78.846	0.067		TRUE		1	40								Y	N	N	N	N
227	J11	FALSE	Compound 221	RPLP0	UNKNOWN	SYBR	None							28.4445							TRUE	78.846	0.067		TRUE		1	40								Y	N	N	N	N
228	J12	FALSE	Compound 222	RPLP0	UNKNOWN	SYBR	None							29.0945							TRUE	78.846	0.067		TRUE		1	40								Y	N	N	N	N
229	J13	FALSE	Compound 223	RPLP0	UNKNOWN	SYBR	None							28.9506							TRUE	78.846	0.067		TRUE		1	40								Y	N	N	N	N
230	J14	FALSE	Compound 224	RPLP0	UNKNOWN	SYBR	None							30.2892							TRUE	78.846	0.067		TRUE		1	40								Y	N	N	N	N
231	J15	FALSE	Compound 225	RPLP0	UNKNOWN	SYBR	None							28.8957							TRUE	78.846	0.067		TRUE		1	40								Y	N	N	N	N
232	J16	FALSE	Compound 226	RPLP0	UNKNOWN	SYBR	None							28.8189							TRUE	78.846	0.067		TRUE		1	40								Y	N	N	N	N
233	J17	FALSE	Compound 227	RPLP0	UNKNOWN	SYBR	None							28.5787							TRUE	78.846	0.067		TRUE		1	40								Y	N	N	N	N
234	J18	FALSE	Compound 228	RPLP0	UNKNOWN	SYBR	None							31.0216							TRUE	78.846	0.067		TRUE		1	40								Y	N	N	N	N
235	J19	FALSE	Compound 229	RPLP0	UNKNOWN	SYBR	None							29.2823							TRUE	78.846	0.067		TRUE		1	40								Y	N	N	N	N
236	J20	FALSE	Compound 230	RPLP0	UNKNOWN	SYBR	None							30.3392							TRUE	78.846	0.067		TRUE		1	40								Y	N	N	N	N
237	J21	FALSE	Compound 231	RPLP0	UNKNOWN	SYBR	None							29.2419							TRUE	78.846	0.067		TRUE		1	40								Y	N	N	N	N
238	J22	FALSE	Compound 232	RPLP0	UNKNOWN	SYBR	None							30.2761							TRUE	78.846	0.067		TRUE		1	40								Y	N	N	N	N
239	J23	FALSE	Compound 233	RPLP0	UNKNOWN	SYBR	None							29.1864							TRUE	78.846	0.067		TRUE		1	40								Y	N	N	N	N
240	J24	FALSE	Compound 234	RPLP0	UNKNOWN	SYBR	None							31.1704							TRUE	78.846	0.067		TRUE		1	40								Y	N	N	N	N
241	K1	FALSE	Compound 235	RPLP0	UNKNOWN	SYBR	None							30.0387							TRUE	78.712	0.067		TRUE		1	40								Y	N	N	N	N
242	K2	FALSE	Compound 236	RPLP0	UNKNOWN	SYBR	None							29.8288							TRUE	78.846	0.067		TRUE		1	40								Y	N	N	N	N
243	K3	FALSE	Compound 237	RPLP0	UNKNOWN	SYBR	None							31.8922							TRUE	78.712	0.067		TRUE		1	40								Y	N	N	N	N
244	K4	FALSE	Compound 238	RPLP0	UNKNOWN	SYBR	None							30.9583							TRUE	78.846	0.067		TRUE		1	40								Y	N	N	N	N
245	K5	FALSE	Compound 239	RPLP0	UNKNOWN	SYBR	None							32.9942							TRUE	78.712	0.067		TRUE		1	40								Y	N	N	N	N
246	K6	FALSE	Compound 240	RPLP0	UNKNOWN	SYBR	None							30.6175							TRUE	78.712	0.067		TRUE		1	40								Y	N	N	N	N
247	K7	FALSE	Compound 241	RPLP0	UNKNOWN	SYBR	None							30.1594							TRUE	78.712	0.067		TRUE		1	40								Y	N	N	N	N
248	K8	FALSE	Compound 242	RPLP0	UNKNOWN	SYBR	None							29.2637							TRUE	78.712	0.067		TRUE		1	40								Y	N	N	N	N
249	K9	FALSE	Compound 243	RPLP0	UNKNOWN	SYBR	None							27.8392							TRUE	78.846	0.067		TRUE		1	40								Y	N	N	N	N
250	K10	FALSE	Compound 244	RPLP0	UNKNOWN	SYBR	None							28.6607							TRUE	78.712	0.067		TRUE		1	40								Y	N	N	N	N
251	K11	FALSE	Compound 245	RPLP0	UNKNOWN	SYBR	None							28.6412							TRUE	78.712	0.067		TRUE		1	40								Y	N	N	N	N
252	K12	FALSE	Compound 246	RPLP0	UNKNOWN	SYBR	None							28.5423							TRUE	78.846	0.067		TRUE		1	40								Y	N	N	N	N
253	K13	FALSE	Compound 247	RPLP0	UNKNOWN	SYBR	None							29.1179							TRUE	78.846	0.067		TRUE		1	40								Y	N	N	N	N
254	K14	FALSE	Compound 248	RPLP0	UNKNOWN	SYBR	None							29.3804							TRUE	78.846	0.067		TRUE		1	40								Y	N	N	N	N
255	K15	FALSE	Compound 249	RPLP0	UNKNOWN	SYBR	None							29.844							TRUE	78.712	0.067		TRUE		1	40								Y	N	N	N	N
256	K16	FALSE	Compound 250	RPLP0	UNKNOWN	SYBR	None							30.5716							TRUE	78.846	0.067		TRUE		1	40								Y	N	N	N	N
257	K17	FALSE	Compound 251	RPLP0	UNKNOWN	SYBR	None							30.4627							TRUE	78.846	0.067		TRUE		1	40								Y	N	N	N	N
258	K18	FALSE	Compound 252	RPLP0	UNKNOWN	SYBR	None							30.6851							TRUE	78.846	0.067		TRUE		1	40								Y	N	N	N	N
259	K19	FALSE	Compound 253	RPLP0	UNKNOWN	SYBR	None							30.7153							TRUE	78.846	0.067		TRUE		1	40								Y	N	N	N	N
260	K20	FALSE	Compound 254	RPLP0	UNKNOWN	SYBR	None							28.8683							TRUE	78.712	0.067		TRUE		1	40								Y	N	N	N	N
261	K21	FALSE	Compound 255	RPLP0	UNKNOWN	SYBR	None							29.2252							TRUE	78.846	0.067		TRUE		1	40								Y	N	N	N	N
262	K22	FALSE	Compound 256	RPLP0	UNKNOWN	SYBR	None							29.5129							TRUE	78.846	0.067		TRUE		1	40								Y	N	N	N	N
263	K23	FALSE	Compound 257	RPLP0	UNKNOWN	SYBR	None							30.9362							TRUE	78.846	0.067		TRUE		1	40								Y	N	N	N	N
264	K24	FALSE	Compound 258	RPLP0	UNKNOWN	SYBR	None							29.2205							TRUE	78.712	0.067		TRUE		1	40								Y	N	N	N	N
265	L1	FALSE	Compound 259	RPLP0	UNKNOWN	SYBR	None							29.9907							TRUE	78.712	0.067		TRUE		1	40								Y	N	N	N	N
266	L2	FALSE	Compound 260	RPLP0	UNKNOWN	SYBR	None							30.8743							TRUE	78.712	0.067		TRUE		1	40								Y	N	N	N	N
267	L3	FALSE	Compound 261	RPLP0	UNKNOWN	SYBR	None							30.252							TRUE	78.712	0.067		TRUE		1	40								Y	N	N	N	N
268	L4	FALSE	Compound 262	RPLP0	UNKNOWN	SYBR	None							29.8717							TRUE	78.712	0.067		TRUE		1	40								Y	N	N	N	N
269	L5	FALSE	Compound 263	RPLP0	UNKNOWN	SYBR	None							28.4533							TRUE	78.846	0.067		TRUE		1	40								Y	N	N	N	N
270	L6	FALSE	Compound 264	RPLP0	UNKNOWN	SYBR	None							28.2754							TRUE	78.712	0.067		TRUE		1	40								Y	N	N	N	N
271	L7	FALSE	Compound 265	RPLP0	UNKNOWN	SYBR	None							29.2721							TRUE	78.712	0.067		TRUE		1	40								Y	N	N	N	N
272	L8	FALSE	Compound 266	RPLP0	UNKNOWN	SYBR	None							28.9933							TRUE	78.712	0.067		TRUE		1	40								Y	N	N	N	N
273	L9	FALSE	Compound 267	RPLP0	UNKNOWN	SYBR	None							28.2234							TRUE	78.846	0.067		TRUE		1	40								Y	N	N	N	N
274	L10	FALSE	Compound 268	RPLP0	UNKNOWN	SYBR	None							29.514							TRUE	78.846	0.067		TRUE		1	40								Y	N	N	N	N
275	L11	FALSE	Compound 269	RPLP0	UNKNOWN	SYBR	None							28.5947							TRUE	78.846	0.067		TRUE		1	40								Y	N	N	N	N
276	L12	FALSE	Compound 270	RPLP0	UNKNOWN	SYBR	None							29.5556							TRUE	78.846	0.067		TRUE		1	40								Y	N	N	N	N
277	L13	FALSE	Compound 271	RPLP0	UNKNOWN	SYBR	None							28.1393							TRUE	78.846	0.067		TRUE		1	40								Y	N	N	N	N
278	L14	FALSE	SH-SY5Y	RPLP0	UNKNOWN	SYBR	None							28.5523							TRUE	78.846	0.067		TRUE		1	40								Y	N	N	N	N
279	L15	FALSE	Compound 272	RPLP0	UNKNOWN	SYBR	None							30.407							TRUE	78.712	0.067		TRUE		1	40								Y	N	N	N	N
280	L16	FALSE	Compound 273	RPLP0	UNKNOWN	SYBR	None							29.671							TRUE	78.846	0.067		TRUE		1	40								Y	N	N	N	N
281	L17	FALSE	Compound 274	RPLP0	UNKNOWN	SYBR	None							29.8093							TRUE	67.435	0.067	89.721	TRUE	93.614	1	40								N	Y	Y	N	Y
282	L18	FALSE	Compound 275	RPLP0	UNKNOWN	SYBR	None							29.7566							TRUE	78.846	0.067		TRUE		1	40								Y	N	N	N	N
283	L19	FALSE	Compound 276	RPLP0	UNKNOWN	SYBR	None							28.7525							TRUE	78.846	0.067		TRUE		1	40								Y	N	N	N	N
284	L20	FALSE	Compound 277	RPLP0	UNKNOWN	SYBR	None							30.2908							TRUE	78.712	0.067		TRUE		1	40								Y	N	N	N	N
285	L21	FALSE	Compound 278	RPLP0	UNKNOWN	SYBR	None							29.2452							TRUE	78.712	0.067		TRUE		1	40								Y	N	N	N	N
286	L22	FALSE	SH-SY5Y	RPLP0	UNKNOWN	SYBR	None							28.0457							TRUE	78.846	0.067		TRUE		1	40								Y	N	N	N	N
287	L23	FALSE	Compound 279	RPLP0	UNKNOWN	SYBR	None							29.3331							TRUE	78.846	0.067		TRUE		1	40								Y	N	N	N	N
288	L24	FALSE	Compound 280	RPLP0	UNKNOWN	SYBR	None							30.7965							TRUE	78.846	0.067		TRUE		1	40								Y	N	N	N	N
289	M1	FALSE	Compound 281	RPLP0	UNKNOWN	SYBR	None							29.5793							TRUE	78.712	0.067		TRUE		1	40								Y	N	N	N	N
290	M2	FALSE	Compound 282	RPLP0	UNKNOWN	SYBR	None							29.7935							TRUE	78.712	0.067		TRUE		1	40								Y	N	N	N	N
291	M3	FALSE	Compound 283	RPLP0	UNKNOWN	SYBR	None							29.0851							TRUE	78.712	0.067		TRUE		1	40								Y	N	N	N	N
292	M4	FALSE	Compound 284	RPLP0	UNKNOWN	SYBR	None							31.3777							TRUE	78.712	0.067		TRUE		1	40								Y	N	N	N	N
293	M5	FALSE	Compound 285	RPLP0	UNKNOWN	SYBR	None							28.7698							TRUE	78.712	0.067		TRUE		1	40								Y	N	N	N	N
294	M6	FALSE	Compound 286	RPLP0	UNKNOWN	SYBR	None							29.4101							TRUE	78.712	0.067		TRUE		1	40								Y	N	N	N	N
295	M7	FALSE	Compound 287	RPLP0	UNKNOWN	SYBR	None							30.9317							TRUE	78.712	0.067		TRUE		1	40								Y	N	N	N	N
296	M8	FALSE	Compound 288	RPLP0	UNKNOWN	SYBR	None							28.5184							TRUE	78.712	0.067		TRUE		1	40								Y	N	N	N	N
297	M9	FALSE	Compound 289	RPLP0	UNKNOWN	SYBR	None							28.4653							TRUE	78.712	0.067		TRUE		1	40								Y	N	N	N	N
298	M10	FALSE	Compound 290	RPLP0	UNKNOWN	SYBR	None							29.0373							TRUE	78.846	0.067		TRUE		1	40								Y	N	N	N	N
299	M11	FALSE	Compound 291	RPLP0	UNKNOWN	SYBR	None							28.8416							TRUE	78.712	0.067		TRUE		1	40								Y	N	N	N	N
300	M12	FALSE	Compound 292	RPLP0	UNKNOWN	SYBR	None							28.5905							TRUE	78.846	0.067		TRUE		1	40								Y	N	N	N	N
301	M13	FALSE	Compound 293	RPLP0	UNKNOWN	SYBR	None							28.8073							TRUE	78.846	0.067		TRUE		1	40								Y	N	N	N	N
302	M14	FALSE	Compound 294	RPLP0	UNKNOWN	SYBR	None							29.4189							TRUE	78.846	0.067		TRUE		1	40								Y	N	N	N	N
303	M15	FALSE	Compound 295	RPLP0	UNKNOWN	SYBR	None							29.5826							TRUE	78.846	0.067		TRUE		1	40								Y	N	N	N	N
304	M16	FALSE	Compound 296	RPLP0	UNKNOWN	SYBR	None							29.2092							TRUE	78.846	0.067		TRUE		1	40								Y	N	N	N	N
305	M17	FALSE	Compound 297	RPLP0	UNKNOWN	SYBR	None							28.5598							TRUE	78.846	0.067		TRUE		1	40								Y	N	N	N	N
306	M18	FALSE	Compound 298	RPLP0	UNKNOWN	SYBR	None							30.4531							TRUE	78.846	0.067		TRUE		1	40								Y	N	N	N	N
307	M19	FALSE	Compound 299	RPLP0	UNKNOWN	SYBR	None							29.7758							TRUE	78.846	0.067		TRUE		1	40								Y	N	N	N	N
308	M20	FALSE	Compound 300	RPLP0	UNKNOWN	SYBR	None							29.0902							TRUE	78.712	0.067		TRUE		1	40								Y	N	N	N	N
309	M21	FALSE	Compound 301	RPLP0	UNKNOWN	SYBR	None							29.2975							TRUE	78.712	0.067		TRUE		1	40								Y	N	N	N	N
310	M22	FALSE	Compound 302	RPLP0	UNKNOWN	SYBR	None							30.7194							TRUE	78.846	0.067		TRUE		1	40								Y	N	N	N	N
311	M23	FALSE	Compound 303	RPLP0	UNKNOWN	SYBR	None							29.721							TRUE	78.712	0.067		TRUE		1	40								Y	N	N	N	N
312	M24	FALSE	Compound 304	RPLP0	UNKNOWN	SYBR	None							30.583							TRUE	73.611	0.067		TRUE		1	40								N	N	N	N	N
313	N1	FALSE	Compound 305	RPLP0	UNKNOWN	SYBR	None							29.668							TRUE	78.578	0.067		TRUE		1	40								Y	N	N	N	N
314	N2	FALSE	Compound 306	RPLP0	UNKNOWN	SYBR	None							27.5043							TRUE	78.846	0.067		TRUE		1	40								Y	N	N	N	N
315	N3	FALSE	Compound 307	RPLP0	UNKNOWN	SYBR	None							28.1312							TRUE	78.712	0.067		TRUE		1	40								Y	N	N	N	N
316	N4	FALSE	Compound 308	RPLP0	UNKNOWN	SYBR	None							29.3766							TRUE	78.712	0.067		TRUE		1	40								Y	N	N	N	N
317	N5	FALSE	Compound 309	RPLP0	UNKNOWN	SYBR	None							28.7036							TRUE	78.578	0.067		TRUE		1	40								Y	N	N	N	N
318	N6	FALSE	Compound 310	RPLP0	UNKNOWN	SYBR	None							28.4821							TRUE	78.712	0.067		TRUE		1	40								Y	N	N	N	N
319	N7	FALSE	Compound 311	RPLP0	UNKNOWN	SYBR	None							29.8318							TRUE	78.712	0.067		TRUE		1	40								Y	N	N	N	N
320	N8	FALSE	Compound 312	RPLP0	UNKNOWN	SYBR	None							28.7115							TRUE	78.712	0.067		TRUE		1	40								Y	N	N	N	N
321	N9	FALSE	Compound 313	RPLP0	UNKNOWN	SYBR	None							28.5079							TRUE	78.712	0.067		TRUE		1	40								Y	N	N	N	N
322	N10	FALSE	Compound 314	RPLP0	UNKNOWN	SYBR	None							30.1341							TRUE	78.712	0.067		TRUE		1	40								Y	N	N	N	N
323	N11	FALSE	Compound 315	RPLP0	UNKNOWN	SYBR	None							29.4068							TRUE	78.712	0.067		TRUE		1	40								Y	N	N	N	N
324	N12	FALSE	Compound 316	RPLP0	UNKNOWN	SYBR	None							29.3778							TRUE	78.846	0.067		TRUE		1	40								Y	N	N	N	N
325	N13	FALSE	Compound 317	RPLP0	UNKNOWN	SYBR	None							30.5133							TRUE	78.712	0.067		TRUE		1	40								Y	N	N	N	N
326	N14	FALSE	Compound 318	RPLP0	UNKNOWN	SYBR	None							29.7875							TRUE	78.846	0.067		TRUE		1	40								Y	N	N	N	N
327	N15	FALSE	Compound 319	RPLP0	UNKNOWN	SYBR	None							29.0918							TRUE	78.712	0.067		TRUE		1	40								Y	N	N	N	N
328	N16	FALSE	Compound 320	RPLP0	UNKNOWN	SYBR	None							29.4146							TRUE	78.846	0.067		TRUE		1	40								Y	N	N	N	N
329	N17	FALSE	Compound 321	RPLP0	UNKNOWN	SYBR	None							29.6366							TRUE	78.712	0.067		TRUE		1	40								Y	N	N	N	N
330	N18	FALSE	Compound 322	RPLP0	UNKNOWN	SYBR	None							30.2116							TRUE	78.712	0.067		TRUE		1	40								Y	N	N	N	N
331	N19	FALSE	Compound 323	RPLP0	UNKNOWN	SYBR	None							29.1992							TRUE	78.846	0.067		TRUE		1	40								Y	N	N	N	N
332	N20	FALSE	Compound 324	RPLP0	UNKNOWN	SYBR	None							31.442							TRUE	78.712	0.067		TRUE		1	40								Y	N	N	N	N
333	N21	FALSE	Compound 325	RPLP0	UNKNOWN	SYBR	None							30.0984							TRUE	78.712	0.067		TRUE		1	40								Y	N	N	N	N
334	N22	FALSE	SH-SY5Y	RPLP0	UNKNOWN	SYBR	None							28.0362							TRUE	78.846	0.067		TRUE		1	40								Y	N	N	N	N
335	N23	FALSE	Compound 326	RPLP0	UNKNOWN	SYBR	None							28.5408							TRUE	78.712	0.067		TRUE		1	40								Y	N	N	N	N
336	N24	FALSE	Compound 327	RPLP0	UNKNOWN	SYBR	None							32.3332							TRUE	69.449	0.067	73.476	TRUE		1	40								N	N	N	N	Y
337	O1	FALSE	Compound 328	RPLP0	UNKNOWN	SYBR	None							27.8868							TRUE	78.578	0.067		TRUE		1	40								Y	N	N	N	N
338	O2	FALSE	SH-SY5Y	RPLP0	UNKNOWN	SYBR	None							27.7495							TRUE	78.712	0.067		TRUE		1	40								Y	N	N	N	N
339	O3	FALSE	Compound 329	RPLP0	UNKNOWN	SYBR	None							29.7525							TRUE	78.712	0.067		TRUE		1	40								Y	N	N	N	N
340	O4	FALSE	Compound 330	RPLP0	UNKNOWN	SYBR	None							28.6736							TRUE	78.712	0.067		TRUE		1	40								Y	N	N	N	N
341	O5	FALSE	Compound 331	RPLP0	UNKNOWN	SYBR	None							28.9271							TRUE	78.712	0.067		TRUE		1	40								Y	N	N	N	N
342	O6	FALSE	Compound 332	RPLP0	UNKNOWN	SYBR	None							30.1789							TRUE	78.712	0.067		TRUE		1	40								Y	N	N	N	N
343	O7	FALSE	Compound 333	RPLP0	UNKNOWN	SYBR	None							28.8675							TRUE	78.712	0.067		TRUE		1	40								Y	N	N	N	N
344	O8	FALSE	Compound 334	RPLP0	UNKNOWN	SYBR	None							28.7716							TRUE	78.712	0.067		TRUE		1	40								Y	N	N	N	N
345	O9	FALSE	Compound 335	RPLP0	UNKNOWN	SYBR	None							29.5263							TRUE	78.712	0.067		TRUE		1	40								Y	N	N	N	N
346	O10	FALSE	Compound 336	RPLP0	UNKNOWN	SYBR	None							29.4987							TRUE	78.712	0.067		TRUE		1	40								Y	N	N	N	N
347	O11	FALSE	Compound 337	RPLP0	UNKNOWN	SYBR	None							28.4085							TRUE	78.846	0.067		TRUE		1	40								Y	N	N	N	N
348	O12	FALSE	Compound 338	RPLP0	UNKNOWN	SYBR	None							28.9942							TRUE	78.846	0.067		TRUE		1	40								Y	N	N	N	N
349	O13	FALSE	Compound 339	RPLP0	UNKNOWN	SYBR	None							29.2803							TRUE	78.846	0.067		TRUE		1	40								Y	N	N	N	N
350	O14	FALSE	Compound 340	RPLP0	UNKNOWN	SYBR	None							29.9786							TRUE	78.846	0.067		TRUE		1	40								Y	N	N	N	N
351	O15	FALSE	Compound 341	RPLP0	UNKNOWN	SYBR	None							29.6069							TRUE	78.712	0.067		TRUE		1	40								Y	N	N	N	N
352	O16	FALSE	Compound 342	RPLP0	UNKNOWN	SYBR	None							28.8951							TRUE	78.846	0.067		TRUE		1	40								Y	N	N	N	N
353	O17	FALSE	Compound 343	RPLP0	UNKNOWN	SYBR	None							28.3026							TRUE	78.712	0.067		TRUE		1	40								Y	N	N	N	N
354	O18	FALSE	Compound 344	RPLP0	UNKNOWN	SYBR	None							29.5855							TRUE	78.846	0.067		TRUE		1	40								Y	N	N	N	N
355	O19	FALSE	Compound 345	RPLP0	UNKNOWN	SYBR	None							29.6916							TRUE	78.712	0.067		TRUE		1	40								Y	N	N	N	N
356	O20	FALSE	Compound 346	RPLP0	UNKNOWN	SYBR	None							28.8953							TRUE	78.712	0.067		TRUE		1	40								Y	N	N	N	N
357	O21	FALSE	Compound 347	RPLP0	UNKNOWN	SYBR	None							29.8271							TRUE	78.712	0.067		TRUE		1	40								Y	N	N	N	N
358	O22	FALSE	Compound 348	RPLP0	UNKNOWN	SYBR	None							28.8835							TRUE	78.846	0.067		TRUE		1	40								Y	N	N	N	N
359	O23	FALSE	Compound 349	RPLP0	UNKNOWN	SYBR	None							30.4572							TRUE	78.712	0.067		TRUE		1	40								Y	N	N	N	N
360	O24	FALSE	Compound 350	RPLP0	UNKNOWN	SYBR	None							29.9146							TRUE	73.342	0.067		TRUE		1	40								N	N	N	N	N
361	P1	FALSE	Compound 351	RPLP0	UNKNOWN	SYBR	None							28.7053							TRUE	78.846	0.067		TRUE		1	40								Y	N	N	N	N
362	P2	FALSE	Compound 352	RPLP0	UNKNOWN	SYBR	None							28.6658							TRUE	78.712	0.067		TRUE		1	40								Y	N	N	N	N
363	P3	FALSE	Compound 353	RPLP0	UNKNOWN	SYBR	None							29.523							TRUE	78.712	0.067		TRUE		1	40								Y	N	N	N	N
364	P4	FALSE	Compound 354	RPLP0	UNKNOWN	SYBR	None							28.4104							TRUE	78.712	0.067		TRUE		1	40								Y	N	N	N	N
365	P5	FALSE	Compound 355	RPLP0	UNKNOWN	SYBR	None							29.0375							TRUE	78.712	0.067		TRUE		1	40								Y	N	N	N	N
366	P6	FALSE	Compound 356	RPLP0	UNKNOWN	SYBR	None							29.2405							TRUE	78.712	0.067		TRUE		1	40								Y	N	N	N	N
367	P7	FALSE	Compound 357	RPLP0	UNKNOWN	SYBR	None							29.7289							TRUE	78.712	0.067		TRUE		1	40								Y	N	N	N	N
368	P8	FALSE	Compound 358	RPLP0	UNKNOWN	SYBR	None							29.8397							TRUE	78.712	0.067		TRUE		1	40								Y	N	N	N	N
369	P9	FALSE	SH-SY5Y	RPLP0	UNKNOWN	SYBR	None							27.8829							TRUE	78.712	0.067		TRUE		1	40								Y	N	N	N	N
370	P10	FALSE	Compound 359	RPLP0	UNKNOWN	SYBR	None							28.8235							TRUE	78.712	0.067		TRUE		1	40								Y	N	N	N	N
371	P11	FALSE	Compound 360	RPLP0	UNKNOWN	SYBR	None							30.8255							TRUE	78.712	0.067		TRUE		1	40								Y	N	N	N	N
372	P12	FALSE	Compound 361	RPLP0	UNKNOWN	SYBR	None							30.1669							TRUE	78.846	0.067		TRUE		1	40								Y	N	N	N	N
373	P13	FALSE	Compound 362	RPLP0	UNKNOWN	SYBR	None							29.0731							TRUE	78.846	0.067		TRUE		1	40								Y	N	N	N	N
374	P14	FALSE	Compound 363	RPLP0	UNKNOWN	SYBR	None							29.8313							TRUE	78.846	0.067		TRUE		1	40								Y	N	N	N	N
375	P15	FALSE	Compound 364	RPLP0	UNKNOWN	SYBR	None							29.8209							TRUE	78.712	0.067		TRUE		1	40								Y	N	N	N	N
376	P16	FALSE	Compound 365	RPLP0	UNKNOWN	SYBR	None							30.7642							TRUE	78.846	0.067		TRUE		1	40								Y	N	N	N	N
377	P17	FALSE	Compound 366	RPLP0	UNKNOWN	SYBR	None							30.0568							TRUE	78.712	0.067		TRUE		1	40								Y	N	N	N	N
378	P18	FALSE	Compound 367	RPLP0	UNKNOWN	SYBR	None							30.3717							TRUE	78.712	0.067		TRUE		1	40								Y	N	N	N	N
379	P19	FALSE	Compound 368	RPLP0	UNKNOWN	SYBR	None							28.3017							TRUE	78.846	0.067		TRUE		1	40								Y	N	N	N	N
380	P20	FALSE	Compound 369	RPLP0	UNKNOWN	SYBR	None							29.0582							TRUE	78.712	0.067		TRUE		1	40								Y	N	N	N	N
381	P21	FALSE	Compound 370	RPLP0	UNKNOWN	SYBR	None							29.8288							TRUE	78.712	0.067		TRUE		1	40								Y	N	N	N	N
382	P22	FALSE	Compound 371	RPLP0	UNKNOWN	SYBR	None							31.8922							TRUE	78.846	0.067		TRUE		1	40								Y	N	N	N	N
383	P23	FALSE	Compound 372	RPLP0	UNKNOWN	SYBR	None							30.9583							TRUE	78.712	0.067		TRUE		1	40								Y	N	N	N	N
384	P24	FALSE	Compound 373	RPLP0	UNKNOWN	SYBR	None							32.9942							TRUE	73.476	0.067		TRUE		1	40								N	N	N	N	N

## Sheet: z star analysis
Sample Name	Telomeric DNA Ct	RPLP0 Ct	delta Ct	Absolute value of delta Ct-median delta Ct	z* score
Compound 1	12.5041	27.83
Compound 2	12.744	28.6256
Compound 3	12.1587	28.3683
Compound 4	11.7831	28.4635
Compound 5	12.5927	29.3759				median of delta Ct values
Compound 6	12.4521	29.6081
Compound 7	11.5509	28.5004
Compound 8	11.6325	28.687				median of column E
Compound 9	10.7355	29.0739
Compound 10	11.3956	29.1754
Compound 11	11.7404	29.1176				MAD	3*MAD
Compound 12	12.0727	30.3395
Compound 13	11.1573	29.2914
Compound 14	11.2792	29.0906
Compound 15	9.86737	28.7456
SH-SY5Y	16.3304	27.9742
Compound 16	10.5984	28.9993
Compound 17	11.6857	30.1122
Compound 18	10.8583	29.075
Compound 19	11.6732	30.1035
Compound 20	10.5968	29.6449
Compound 21	10.7497	29.4247
Compound 22	11.1753	28.9129
Compound 23	11.8897	28.3641
Compound 24	12.1276	28.2632
Compound 25	11.9587	29.1341
Compound 26	11.2876	28.1807
Compound 27	12.1088	28.9009
Compound 28	11.3869	28.6873
Compound 29	10.9779	28.1083
Compound 30	11.7486	28.4602
Compound 31	11.9296	29.8482
Compound 32	12.6437	29.8592
Compound 33	11.9638	29.9059
Compound 34	10.3694	28.6607
Compound 35	10.7408	29.6243
Compound 36	10.4077	28.0854
Compound 37	11.8468	29.8746
Compound 38	10.9293	28.8669
Compound 39	9.93409	28.5969
Compound 40	11.8556	30.1713
Compound 41	11.1489	29.079
Compound 42	12.1981	29.9166
Compound 43	11.2054	30.209
Compound 44	10.726	29.3594
Compound 45	11.356	27.7769
SH-SY5Y	15.4853	29.0112
Compound 46	12.3297	28.5738
Compound 47	11.9778	28.4381
Compound 48	11.8787	28.683
SH-SY5Y	15.6501	27.6056
Compound 49	11.0235	28.7257
Compound 50	11.8913	29.1076
Compound 51	10.621	28.7092
SH-SY5Y	16.3668	28.0362
Compound 52	10.8339	29.7842
Compound 53	11.7154	29.6805
Compound 54	11.0631	29.4362
Compound 55	11.8496	29.6845
Compound 56	11.9258	29.8095
Compound 57	10.9588	29.4087
Compound 58	11.9692	30.2349
Compound 59	11.4257	29.8469
Compound 60	12.0172	30.4968
Compound 61	12.8299	30.6779
Compound 62	10.9363	29.6978
Compound 63	11.2698	29.606
Compound 64	12.6491	28.5673
Compound 65	11.8754	28.3671
Compound 66	11.8399	28.8582
Compound 67	12.6325	29.3952
Compound 68	12.6734	29.4157
Compound 69	13.0632	29.4439
Compound 70	12.4553	29.6339
Compound 71	11.7315	28.6939
Compound 72	12.2154	29.6187
Compound 73	11.6717	29.6934
Compound 74	11.6212	29.9508
Compound 75	12.0761	29.8438
Compound 76	10.7008	28.5245
Compound 77	12.1307	29.9193
Compound 78	11.0359	29.0455
Compound 79	11.6504	28.6216
Compound 80	12.5408	29.9885
Compound 81	11.9991	29.8993
Compound 82	11.0962	29.4992
Compound 83	11.2766	29.7051
Compound 84	11.7267	29.92
Compound 85	13.2112	32.2337
Compound 86	11.939	30.5857
Compound 87	11.8018	28.2262
Compound 88	13.3148	29.815
Compound 89	11.8263	28.4391
Compound 90	12.4852	30.0444
Compound 91	11.9851	28.693
Compound 92	10.6689	28.6597
Compound 93	12.035	28.9699
Compound 94	11.7497	28.9796
Compound 95	11.287	29.5258
Compound 96	12.2168	30.3175
Compound 97	12.0501	30.4423
Compound 98	11.2074	29.5963
Compound 99	12.3439	30.3442
Compound 100	11.704	29.7036
Compound 101	12.4818	31.4407
Compound 102	12.0487	29.7534
Compound 103	12.3293	30.2467
SH-SY5Y	16.0537	27.8248
Compound 104	12.0414	30.2901
Compound 105	12.0224	30.4067
Compound 106	11.7803	30.0287
Compound 107	10.9943	29.1936
Compound 108	11.9865	28.4678
Compound 109	12.1503	27.9428
Compound 110	12.4477	29.0875
Compound 111	13.0074	29.9625
Compound 112	12.5819	29.8249
Compound 113	12.5065	29.9507
Compound 114	11.9116	29.3404
Compound 115	11.8897	29.4822
Compound 116	11.5731	29.4758
Compound 117	10.394	28.9976
Compound 118	11.6675	29.5713
Compound 119	12.215	30.6257
Compound 120	11.9851	30.0577
Compound 121	12.2528	30.2154
Compound 122	12.2983	29.9054
Compound 123	15.9381	31.7698
Compound 124	12.2983	30.0739
Compound 125	12.2917	29.9811
Compound 126	13.5284	31.5831
Compound 127	13.4068	31.251
Compound 128	12.1533	30.4619
Compound 129	11.572	29.9401
Compound 130	11.7115	30.1415
Compound 131	12.7424	28.7415
Compound 132	12.6068	28.1312
Compound 133	12.1336	28.4845
Compound 134	11.5168	28.6902
Compound 135	12.0365	29.0472
Compound 136	11.4138	28.9223
Compound 137	11.4116	28.8444
Compound 138	11.2014	28.622
Compound 139	13.9862	29.6029
Compound 140	10.287	29.0916
Compound 141	12.0125	30.7057
Compound 142	11.3205	29.4899
Compound 143	11.576	29.9462
Compound 144	12.1017	30.2551
Compound 145	11.5748	29.3185
Compound 146	12.5479	30.3972
Compound 147	11.9938	29.7741
Compound 148	11.6864	29.9338
Compound 149	12.5025	30.4568
Compound 150	12.9288	30.5689
Compound 151	11.9939	30.3448
Compound 152	11.4303	29.6133
Compound 153	11.2194	29.9065
Compound 154	12.7039	28.4832
Compound 155	12.0886	29.0273
Compound 156	12.569	29.4722
Compound 157	12.0127	29.0796
Compound 158	10.9156	27.7419
Compound 159	11.7732	29.0024
Compound 160	12.1198	29.774
Compound 161	12.6155	30.2436
Compound 162	11.8336	29.4976
Compound 163	11.4978	30.1511
Compound 164	12.1988	29.9935
Compound 165	11.5911	29.6203
Compound 166	13.3944	30.9543
Compound 167	11.0177	28.8618
Compound 168	12.7491	30.8432
Compound 169	11.6107	29.6589
Compound 170	12.0634	30.1634
Compound 171	11.5527	29.4984
Compound 172	13.0115	30.8143
Compound 173	11.547	29.3673
Compound 174	13.1597	31.3983
Compound 175	10.3225	28.2259
Compound 176	11.9826	28.5041
Compound 177	12.2091	28.3789
Compound 178	11.9556	28.8919
Compound 179	11.1669	28.3447
Compound 180	11.4795	28.6813
Compound 181	12.0572	29.3165
SH-SY5Y	16.1613	28.2459
Compound 182	11.8139	29.0501
Compound 183	11.1364	29.3412
Compound 184	11.5013	29.5301
Compound 185	11.7899	30.4367
Compound 186	12.9458	30.7459
Compound 187	11.7027	29.4429
Compound 188	11.3018	28.5318
Compound 189	11.0975	29.1433
Compound 190	12.5068	30.0197
Compound 191	12.7904	30.3544
Compound 192	11.3714	29.6707
Compound 193	14.12	32.0974
Compound 194	11.585	30.0708
Compound 195	13.7703	31.7762
Compound 196	10.8751	29.2634
Compound 197	11.7822	29.9111
Compound 198	12.4499	28.1824
Compound 199	12.1489	28.4599
Compound 200	12.3713	29.034
Compound 201	11.9816	28.9967
Compound 202	12.256	29.7086
Compound 203	11.4681	28.8319
Compound 204	11.3389	29.1787
Compound 205	11.357	28.4126
Compound 206	10.8308	28.5964
Compound 207	12.4602	30.4231
Compound 208	13.5017	31.2312
Compound 209	12.2566	30.4128
Compound 210	11.7099	29.5686
Compound 211	12.3395	29.7817
Compound 212	12.5851	30.1434
Compound 213	12.9792	30.4445
Compound 214	12.7605	30.0635
Compound 215	12.0269	29.758
Compound 216	13.2623	31.3656
Compound 217	13.5161	31.1936
Compound 218	12.3088	30.4693
Compound 219	11.5405	30.0147
Compound 220	12.094	28.2957
Compound 221	10.9406	28.4445
Compound 222	11.7488	29.0945
Compound 223	11.5118	28.9506
Compound 224	10.9971	30.2892
Compound 225	11.0676	28.8957
Compound 226	10.9734	28.8189
Compound 227	10.7278	28.5787
Compound 228	12.2348	31.0216
Compound 229	11.5571	29.2823
Compound 230	12.3474	30.3392
Compound 231	10.7751	29.2419
Compound 232	11.7482	30.2761
Compound 233	11.1966	29.1864
Compound 234	12.5898	31.1704
Compound 235	11.7452	30.0387
Compound 236	11.9524	29.8288
Compound 237	12.8963	31.8922
Compound 238	12.9714	30.9583
Compound 239	14.9008	32.9942
Compound 240	12.6413	30.6175
Compound 241	12.1102	30.1594
Compound 242	12.3231	29.2637
Compound 243	11.9629	27.8392
Compound 244	10.9197	28.6607
Compound 245	11.5966	28.6412
Compound 246	11.5465	28.5423
Compound 247	11.9021	29.1179
Compound 248	11.6338	29.3804
Compound 249	11.6072	29.844
Compound 250	12.1344	30.5716
Compound 251	12.6808	30.4627
Compound 252	12.3975	30.6851
Compound 253	12.4974	30.7153
Compound 254	10.9169	28.8683
Compound 255	10.7656	29.2252
Compound 256	11.0669	29.5129
Compound 257	13.7493	30.9362
Compound 258	11.6046	29.2205
Compound 259	11.6884	29.9907
Compound 260	13.2341	30.8743
Compound 261	12.3147	30.252
Compound 262	11.4156	29.8717
Compound 263	9.77873	28.4533
Compound 264	11.6072	28.2754
Compound 265	13.0436	29.2721
Compound 266	12.0129	28.9933
Compound 267	11.0712	28.2234
Compound 268	11.1597	29.514
Compound 269	11.0947	28.5947
Compound 270	11.7407	29.5556
Compound 271	9.92872	28.1393
SH-SY5Y	16.2688	28.5523
Compound 272	11.987	30.407
Compound 273	11.5422	29.671
Compound 274	12.3599	29.8093
Compound 275	11.4197	29.7566
Compound 276	10.9476	28.7525
Compound 277	12.1732	30.2908
Compound 278	10.3735	29.2452
SH-SY5Y	16.0579	28.0457
Compound 279	11.5642	29.3331
Compound 280	12.5976	30.7965
Compound 281	11.431	29.5793
Compound 282	11.7818	29.7935
Compound 283	10.6102	29.0851
Compound 284	14.632	31.3777
Compound 285	12.2467	28.7698
Compound 286	12.4628	29.4101
Compound 287	13.7311	30.9317
Compound 288	11.4975	28.5184
Compound 289	11.1786	28.4653
Compound 290	11.3656	29.0373
Compound 291	11.4899	28.8416
Compound 292	11.5292	28.5905
Compound 293	11.3083	28.8073
Compound 294	11.1452	29.4189
Compound 295	10.9732	29.5826
Compound 296	10.9625	29.2092
Compound 297	10.9433	28.5598
Compound 298	12.4417	30.4531
Compound 299	11.5937	29.7758
Compound 300	11.4336	29.0902
Compound 301	11.0533	29.2975
Compound 302	12.1197	30.7194
Compound 303	11.5798	29.721
Compound 304	12.0355	30.583
Compound 305	11.1088	29.668
Compound 306	11.8424	27.5043
Compound 307	11.5578	28.1312
Compound 308	12.6877	29.3766
Compound 309	11.4678	28.7036
Compound 310	11.5447	28.4821
Compound 311	13.3039	29.8318
Compound 312	11.09	28.7115
Compound 313	11.3238	28.5079
Compound 314	12.5461	30.1341
Compound 315	11.6816	29.4068
Compound 316	10.6092	29.3778
Compound 317	12.6938	30.5133
Compound 318	11.6238	29.7875
Compound 319	10.5015	29.0918
Compound 320	11.0949	29.4146
Compound 321	11.3836	29.6366
Compound 322	11.9949	30.2116
Compound 323	11.0307	29.1992
Compound 324	12.4111	31.442
Compound 325	12.9148	30.0984
SH-SY5Y	15.8234	28.0362
Compound 326	10.4261	28.5408
Compound 327	13.9217	32.3332
Compound 328	12.3031	27.8868
SH-SY5Y	16.1426	27.7495
Compound 329	13.3477	29.7525
Compound 330	12.3112	28.6736
Compound 331	14.0162	28.9271
Compound 332	13.202	30.1789
Compound 333	11.885	28.8675
Compound 334	11.6028	28.7716
Compound 335	12.3758	29.5263
Compound 336	11.8604	29.4987
Compound 337	11.3466	28.4085
Compound 338	12.3694	28.9942
Compound 339	12.1208	29.2803
Compound 340	12.6223	29.9786
Compound 341	11.9045	29.6069
Compound 342	11.384	28.8951
Compound 343	10.9733	28.3026
Compound 344	11.2648	29.5855
Compound 345	11.9657	29.6916
Compound 346	10.9955	28.8953
Compound 347	11.4714	29.8271
Compound 348	11.0107	28.8835
Compound 349	11.9853	30.4572
Compound 350	12.5606	29.9146
Compound 351	10.8886	28.7053
Compound 352	9.97685	28.6658
Compound 353	12.0555	29.523
Compound 354	12.2012	28.4104
Compound 355	12.1045	29.0375
Compound 356	11.7866	29.2405
Compound 357	11.8769	29.7289
Compound 358	11.7652	29.8397
SH-SY5Y	15.6379	27.8829
Compound 359	11.9288	28.8235
Compound 360	11.2385	30.8255
Compound 361	12.0985	30.1669
Compound 362	11.1299	29.0731
Compound 363	10.6091	29.8313
Compound 364	12.0855	29.8209
Compound 365	11.0285	30.7642
Compound 366	10.0388	30.0568
Compound 367	11.0095	30.3717
Compound 368	14.632	28.3017
Compound 369	12.2467	29.0582
Compound 370	12.4628	29.8288
Compound 371	13.7311	31.8922
Compound 372	11.4975	30.9583
Compound 373	11.1786	29.9942
