# Supplementary material for: Behind the screen: drug discovery using the big data of phenotypic analysis
Source: Front Educ (Lausanne). Author manuscript; Available in PMC 2024 Sep 5. (PMC11376653; doi:10.3389/feduc.2024.1342378)
Supplement: Table 6 [file NIHMS1969654-supplement-Table_6.xlsx]

## Sheet: Z plate map
	1	2	3	4	5	6	7	8	9	10	11	12	13	14	15	16	17	18	19	20	21	22	23	24
A
B
C
D
E
F
G
H
I
J
K
L
M
N
O
P
	Untreated ALT + cells (U2-OS)		Treated ALT+ cells																				ALT- cells (MG-63)

## Sheet: Z raw data telomeric DNA plate
Block Type	384-Well Block
Chemistry	SYBR_GREEN
Experiment Type	Comparative Cт (ΔΔCт)
Instrument Type	ViiA 7
Passive Reference	ROX
Quantification Cycle Method	Ct
Well	Well Position	Omit	Sample Name	Target Name	Task	Reporter	Quencher	Quantity	Quantity Mean	Quantity SD	RQ	RQ Min	RQ Max	CT	Ct Mean	Ct SD	Delta Ct	Delta Ct Mean	Delta Ct SE	Delta Delta Ct	Automatic Ct Threshold	Tm1	Ct Threshold	Tm2	Automatic Baseline	Tm3	Baseline Start	Baseline End	Comments	Custom1	Custom2	Custom3	Custom4	Custom5	Custom6	AMPNC	HIGHSD	PRFDROP
1	A1	FALSE	U2-OS	Telomeric DNA	UNKNOWN	SYBR	None							8.2875	8.25395	1.1041					TRUE	80.9935	0.0937649		TRUE		1	40								N	Y	N
2	A2	FALSE	U2-OS	Telomeric DNA	UNKNOWN	SYBR	None							8.70787	8.25395	1.1041					TRUE	80.725	0.0937649		TRUE		1	40								N	Y	N
3	A3	FALSE	Compound 1	Telomeric DNA	UNKNOWN	SYBR	None							8.00314							TRUE	80.9935	0.0937649		TRUE		1	40								N	Y	N
4	A4	FALSE	Compound 2	Telomeric DNA	UNKNOWN	SYBR	None							8.16613							TRUE	81.1278	0.0937649		TRUE		1	40								N	Y	N
5	A5	FALSE	Compound 3	Telomeric DNA	UNKNOWN	SYBR	None							7.67801							TRUE	81.1278	0.0937649		TRUE		1	40								N	Y	N
6	A6	FALSE	Compound 4	Telomeric DNA	UNKNOWN	SYBR	None							7.76721							TRUE	81.1278	0.0937649		TRUE		1	40								N	Y	N
7	A7	FALSE	Compound 5	Telomeric DNA	UNKNOWN	SYBR	None							7.64965							TRUE	81.1278	0.0937649		TRUE		1	40								N	Y	N
8	A8	FALSE	Compound 6	Telomeric DNA	UNKNOWN	SYBR	None							8.52598							TRUE	81.1278	0.0937649		TRUE		1	40								N	Y	N
9	A9	FALSE	Compound 7	Telomeric DNA	UNKNOWN	SYBR	None							7.7687							TRUE	81.262	0.0937649		TRUE		1	40								N	Y	N
10	A10	FALSE	Compound 8	Telomeric DNA	UNKNOWN	SYBR	None							6.70174							TRUE	81.3963	0.0937649		TRUE		1	40								N	Y	N
11	A11	FALSE	Compound 9	Telomeric DNA	UNKNOWN	SYBR	None							8.27836							TRUE	81.1278	0.0937649		TRUE		1	40								N	Y	N
12	A12	FALSE	Compound 10	Telomeric DNA	UNKNOWN	SYBR	None							6.89045							TRUE	81.3963	0.0937649		TRUE		1	40								N	Y	N
13	A13	FALSE	Compound 11	Telomeric DNA	UNKNOWN	SYBR	None							8.2875							TRUE	79.2483	0.0937649		TRUE		1	40								N	Y	N
14	A14	FALSE	Compound 12	Telomeric DNA	UNKNOWN	SYBR	None							8.70787							TRUE	78.9798	0.0937649		TRUE		1	40								N	Y	N
15	A15	FALSE	Compound 13	Telomeric DNA	UNKNOWN	SYBR	None							8.00314							TRUE	79.5168	0.0937649		TRUE		1	40								N	Y	N
16	A16	FALSE	Compound 14	Telomeric DNA	UNKNOWN	SYBR	None							8.16613							TRUE	79.3825	0.0937649		TRUE		1	40								N	Y	N
17	A17	FALSE	Compound 15	Telomeric DNA	UNKNOWN	SYBR	None							7.67801							TRUE	79.5168	0.0937649		TRUE		1	40								N	Y	N
18	A18	FALSE	Compound 16	Telomeric DNA	UNKNOWN	SYBR	None							7.76721							TRUE	78.9798	0.0937649		TRUE		1	40								N	Y	N
19	A19	FALSE	Compound 17	Telomeric DNA	UNKNOWN	SYBR	None							7.64965							TRUE	80.3223	0.0937649		TRUE		1	40								N	Y	N
20	A20	FALSE	Compound 18	Telomeric DNA	UNKNOWN	SYBR	None							8.52598							TRUE	80.3223	0.0937649		TRUE		1	40								N	Y	N
21	A21	FALSE	Compound 19	Telomeric DNA	UNKNOWN	SYBR	None							7.7687							TRUE	79.7853	0.0937649		TRUE		1	40								N	Y	N
22	A22	FALSE	Compound 20	Telomeric DNA	UNKNOWN	SYBR	None							6.70174							TRUE	79.7853	0.0937649		TRUE		1	40								N	Y	N
23	A23	FALSE	MG-63	Telomeric DNA	UNKNOWN	SYBR	None							14.17	14.1532	1.19201					TRUE	79.9195	0.0937649		TRUE		1	40								N	Y	N
24	A24	FALSE	MG-63	Telomeric DNA	UNKNOWN	SYBR	None							14.5361	14.1532	1.19201					TRUE	80.0538	0.0937649		TRUE		1	40								N	Y	N
25	B1	FALSE	U2-OS	Telomeric DNA	UNKNOWN	SYBR	None							9.54451	8.25395	1.1041					TRUE	80.8593	0.0937649		TRUE		1	40								N	Y	N
26	B2	FALSE	U2-OS	Telomeric DNA	UNKNOWN	SYBR	None							9.45036	8.25395	1.1041					TRUE	80.9935	0.0937649		TRUE		1	40								N	Y	N
27	B3	FALSE	Compound 21	Telomeric DNA	UNKNOWN	SYBR	None							9.41549							TRUE	80.9935	0.0937649		TRUE		1	40								N	Y	N
28	B4	FALSE	Compound 22	Telomeric DNA	UNKNOWN	SYBR	None							8.33937							TRUE	81.1278	0.0937649		TRUE		1	40								N	Y	N
29	B5	FALSE	Compound 23	Telomeric DNA	UNKNOWN	SYBR	None							7.92511							TRUE	81.1278	0.0937649		TRUE		1	40								N	Y	N
30	B6	FALSE	Compound 24	Telomeric DNA	UNKNOWN	SYBR	None							7.55178							TRUE	81.1278	0.0937649		TRUE		1	40								N	Y	N
31	B7	FALSE	Compound 25	Telomeric DNA	UNKNOWN	SYBR	None							7.84526							TRUE	81.262	0.0937649		TRUE		1	40								N	Y	N
32	B8	FALSE	Compound 26	Telomeric DNA	UNKNOWN	SYBR	None							8.74999							TRUE	81.1278	0.0937649		TRUE		1	40								N	Y	N
33	B9	FALSE	Compound 27	Telomeric DNA	UNKNOWN	SYBR	None							7.89087							TRUE	81.262	0.0937649		TRUE		1	40								N	Y	N
34	B10	FALSE	Compound 28	Telomeric DNA	UNKNOWN	SYBR	None							7.47868							TRUE	81.3963	0.0937649		TRUE		1	40								N	Y	N
35	B11	FALSE	Compound 29	Telomeric DNA	UNKNOWN	SYBR	None							7.60352							TRUE	81.262	0.0937649		TRUE		1	40								N	Y	N
36	B12	FALSE	Compound 30	Telomeric DNA	UNKNOWN	SYBR	None							7.81047							TRUE	81.262	0.0937649		TRUE		1	40								N	Y	N
37	B13	FALSE	Compound 31	Telomeric DNA	UNKNOWN	SYBR	None							9.32767							TRUE	80.188	0.0937649		TRUE		1	40								N	Y	N
38	B14	FALSE	Compound 32	Telomeric DNA	UNKNOWN	SYBR	None							8.58643							TRUE	78.9798	0.0937649		TRUE		1	40								N	Y	N
39	B15	FALSE	Compound 33	Telomeric DNA	UNKNOWN	SYBR	None							8.27836							TRUE	80.0538	0.0937649		TRUE		1	40								N	Y	N
40	B16	FALSE	Compound 34	Telomeric DNA	UNKNOWN	SYBR	None							6.89045							TRUE	80.0538	0.0937649		TRUE		1	40								N	Y	N
41	B17	FALSE	Compound 35	Telomeric DNA	UNKNOWN	SYBR	None							9.54451							TRUE	80.188	0.0937649		TRUE		1	40								N	Y	N
42	B18	FALSE	Compound 36	Telomeric DNA	UNKNOWN	SYBR	None							9.45036							TRUE	78.9798	0.0937649		TRUE		1	40								N	Y	N
43	B19	FALSE	Compound 37	Telomeric DNA	UNKNOWN	SYBR	None							9.41549							TRUE	79.9195	0.0937649		TRUE		1	40								N	Y	N
44	B20	FALSE	Compound 38	Telomeric DNA	UNKNOWN	SYBR	None							8.33937							TRUE	79.651	0.0937649		TRUE		1	40								N	Y	N
45	B21	FALSE	Compound 39	Telomeric DNA	UNKNOWN	SYBR	None							7.92511							TRUE	80.3223	0.0937649		TRUE		1	40								N	Y	N
46	B22	FALSE	Compound 40	Telomeric DNA	UNKNOWN	SYBR	None							7.55178							TRUE	80.3223	0.0937649		TRUE		1	40								N	Y	N
47	B23	FALSE	MG-63	Telomeric DNA	UNKNOWN	SYBR	None							16.3265	14.1532	1.19201					TRUE	79.114	0.0937649		TRUE		1	40								N	Y	N
48	B24	FALSE	MG-63	Telomeric DNA	UNKNOWN	SYBR	None							15.7486	14.1532	1.19201					TRUE	79.2483	0.0937649		TRUE		1	40								N	Y	N
49	C1	FALSE	U2-OS	Telomeric DNA	UNKNOWN	SYBR	None							8.4583	8.25395	1.1041					TRUE	81.1278	0.0937649		TRUE		1	40								N	Y	N
50	C2	FALSE	U2-OS	Telomeric DNA	UNKNOWN	SYBR	None							9.84313	8.25395	1.1041					TRUE	80.9935	0.0937649		TRUE		1	40								N	Y	N
51	C3	FALSE	Compound 41	Telomeric DNA	UNKNOWN	SYBR	None							7.33964							TRUE	81.262	0.0937649		TRUE		1	40								N	Y	N
52	C4	FALSE	Compound 42	Telomeric DNA	UNKNOWN	SYBR	None							9.31724							TRUE	80.9935	0.0937649		TRUE		1	40								N	Y	N
53	C5	FALSE	Compound 43	Telomeric DNA	UNKNOWN	SYBR	None							7.47001							TRUE	81.262	0.0937649		TRUE		1	40								N	Y	N
54	C6	FALSE	Compound 44	Telomeric DNA	UNKNOWN	SYBR	None							7.75025							TRUE	81.1278	0.0937649		TRUE		1	40								N	Y	N
55	C7	FALSE	Compound 45	Telomeric DNA	UNKNOWN	SYBR	None							7.98791							TRUE	81.1278	0.0937649		TRUE		1	40								N	Y	N
56	C8	FALSE	Compound 46	Telomeric DNA	UNKNOWN	SYBR	None							9.51464							TRUE	80.9935	0.0937649		TRUE		1	40								N	Y	N
57	C9	FALSE	Compound 47	Telomeric DNA	UNKNOWN	SYBR	None							7.68048							TRUE	81.262	0.0937649		TRUE		1	40								N	Y	N
58	C10	FALSE	Compound 48	Telomeric DNA	UNKNOWN	SYBR	None							7.64129							TRUE	81.262	0.0937649		TRUE		1	40								N	Y	N
59	C11	FALSE	Compound 49	Telomeric DNA	UNKNOWN	SYBR	None							9.49278							TRUE	81.1278	0.0937649		TRUE		1	40								N	Y	N
60	C12	FALSE	Compound 50	Telomeric DNA	UNKNOWN	SYBR	None							8.48102							TRUE	80.9935	0.0937649		TRUE		1	40								N	Y	N
61	C13	FALSE	Compound 51	Telomeric DNA	UNKNOWN	SYBR	None							7.84526							TRUE	80.4565	0.0937649		TRUE		1	40								N	Y	N
62	C14	FALSE	Compound 52	Telomeric DNA	UNKNOWN	SYBR	None							8.74999							TRUE	80.188	0.0937649		TRUE		1	40								N	Y	N
63	C15	FALSE	Compound 53	Telomeric DNA	UNKNOWN	SYBR	None							7.89087							TRUE	79.5168	0.0937649		TRUE		1	40								N	Y	N
64	C16	FALSE	Compound 54	Telomeric DNA	UNKNOWN	SYBR	None							7.47868							TRUE	80.4565	0.0937649		TRUE		1	40								N	Y	N
65	C17	FALSE	Compound 55	Telomeric DNA	UNKNOWN	SYBR	None							7.60352							TRUE	79.7853	0.0937649		TRUE		1	40								N	Y	N
66	C18	FALSE	Compound 56	Telomeric DNA	UNKNOWN	SYBR	None							7.81047							TRUE	79.651	0.0937649		TRUE		1	40								N	Y	N
67	C19	FALSE	Compound 57	Telomeric DNA	UNKNOWN	SYBR	None							8.4583							TRUE	80.4565	0.0937649		TRUE		1	40								N	Y	N
68	C20	FALSE	Compound 58	Telomeric DNA	UNKNOWN	SYBR	None							9.84313							TRUE	80.3223	0.0937649		TRUE		1	40								N	Y	N
69	C21	FALSE	Compound 59	Telomeric DNA	UNKNOWN	SYBR	None							7.33964							TRUE	80.3223	0.0937649		TRUE		1	40								N	Y	N
70	C22	FALSE	Compound 60	Telomeric DNA	UNKNOWN	SYBR	None							9.31724							TRUE	80.3223	0.0937649		TRUE		1	40								N	Y	N
71	C23	FALSE	MG-63	Telomeric DNA	UNKNOWN	SYBR	None							16.5244	14.1532	1.19201					TRUE	79.114	0.0937649		TRUE		1	40								N	Y	N
72	C24	FALSE	MG-63	Telomeric DNA	UNKNOWN	SYBR	None							16.9297	14.1532	1.19201					TRUE	78.9798	0.0937649		TRUE		1	40								N	Y	N
73	D1	FALSE	U2-OS	Telomeric DNA	UNKNOWN	SYBR	None							8.54658	8.25395	1.1041					TRUE	80.9935	0.0937649		TRUE		1	40								N	Y	N
74	D2	FALSE	U2-OS	Telomeric DNA	UNKNOWN	SYBR	None							9.61074	8.25395	1.1041					TRUE	80.9935	0.0937649		TRUE		1	40								N	Y	N
75	D3	FALSE	Compound 61	Telomeric DNA	UNKNOWN	SYBR	None							9.28432							TRUE	81.1278	0.0937649		TRUE		1	40								N	Y	N
76	D4	FALSE	Compound 62	Telomeric DNA	UNKNOWN	SYBR	None							11.1049							TRUE	81.1278	0.0937649		TRUE		1	40								N	Y	N
77	D5	FALSE	Compound 63	Telomeric DNA	UNKNOWN	SYBR	None							7.0011							TRUE	81.262	0.0937649		TRUE		1	40								N	Y	N
78	D6	FALSE	Compound 64	Telomeric DNA	UNKNOWN	SYBR	None							7.93609							TRUE	81.262	0.0937649		TRUE		1	40								N	Y	N
79	D7	FALSE	Compound 65	Telomeric DNA	UNKNOWN	SYBR	None							7.50337							TRUE	81.262	0.0937649		TRUE		1	40								N	Y	N
80	D8	FALSE	Compound 66	Telomeric DNA	UNKNOWN	SYBR	None							7.92805							TRUE	81.262	0.0937649		TRUE		1	40								N	Y	N
81	D9	FALSE	Compound 67	Telomeric DNA	UNKNOWN	SYBR	None							7.97134							TRUE	81.262	0.0937649		TRUE		1	40								N	Y	N
82	D10	FALSE	Compound 68	Telomeric DNA	UNKNOWN	SYBR	None							7.01118							TRUE	81.3963	0.0937649		TRUE		1	40								N	Y	N
83	D11	FALSE	Compound 69	Telomeric DNA	UNKNOWN	SYBR	None							8.27086							TRUE	81.262	0.0937649		TRUE		1	40								N	Y	N
84	D12	FALSE	Compound 70	Telomeric DNA	UNKNOWN	SYBR	None							8.15317							TRUE	81.1278	0.0937649		TRUE		1	40								N	Y	N
85	D13	FALSE	Compound 71	Telomeric DNA	UNKNOWN	SYBR	None							7.47001							TRUE	79.114	0.0937649		TRUE		1	40								N	Y	N
86	D14	FALSE	Compound 72	Telomeric DNA	UNKNOWN	SYBR	None							7.75025							TRUE	80.5908	0.0937649		TRUE		1	40								N	Y	Y
87	D15	FALSE	Compound 73	Telomeric DNA	UNKNOWN	SYBR	None							7.98791							TRUE	80.3223	0.0937649		TRUE		1	40								N	Y	N
88	D16	FALSE	Compound 74	Telomeric DNA	UNKNOWN	SYBR	None							9.51464							TRUE	80.4565	0.0937649		TRUE		1	40								N	Y	N
89	D17	FALSE	Compound 75	Telomeric DNA	UNKNOWN	SYBR	None							7.68048							TRUE	79.3825	0.0937649		TRUE		1	40								N	Y	N
90	D18	FALSE	Compound 76	Telomeric DNA	UNKNOWN	SYBR	None							7.64129							TRUE	80.3223	0.0937649		TRUE		1	40								N	Y	N
91	D19	FALSE	Compound 77	Telomeric DNA	UNKNOWN	SYBR	None							9.49278							TRUE	80.5908	0.0937649		TRUE		1	40								N	Y	N
92	D20	FALSE	Compound 78	Telomeric DNA	UNKNOWN	SYBR	None							8.48102							TRUE	80.4565	0.0937649		TRUE		1	40								N	Y	N
93	D21	FALSE	Compound 79	Telomeric DNA	UNKNOWN	SYBR	None							8.54658							TRUE	80.4565	0.0937649		TRUE		1	40								N	Y	N
94	D22	FALSE	Compound 80	Telomeric DNA	UNKNOWN	SYBR	None							9.61074							TRUE	79.7853	0.0937649		TRUE		1	40								N	Y	N
95	D23	FALSE	MG-63	Telomeric DNA	UNKNOWN	SYBR	None							16.3004	14.1532	1.19201					TRUE	79.114	0.0937649		TRUE		1	40								N	Y	N
96	D24	FALSE	MG-63	Telomeric DNA	UNKNOWN	SYBR	None							15.9543	14.1532	1.19201					TRUE	79.114	0.0937649		TRUE		1	40								N	Y	N
97	E1	FALSE	U2-OS	Telomeric DNA	UNKNOWN	SYBR	None							10.2674	8.25395	1.1041					TRUE	80.8593	0.0937649		TRUE		1	40								N	Y	N
98	E2	FALSE	U2-OS	Telomeric DNA	UNKNOWN	SYBR	None							8.01333	8.25395	1.1041					TRUE	81.262	0.0937649		TRUE		1	40								N	Y	N
99	E3	FALSE	Compound 81	Telomeric DNA	UNKNOWN	SYBR	None							8.62928							TRUE	81.1278	0.0937649		TRUE		1	40								N	Y	N
100	E4	FALSE	Compound 82	Telomeric DNA	UNKNOWN	SYBR	None							9.52819							TRUE	81.1278	0.0937649		TRUE		1	40								N	Y	N
101	E5	FALSE	Compound 83	Telomeric DNA	UNKNOWN	SYBR	None							7.97218							TRUE	81.262	0.0937649		TRUE		1	40								N	Y	N
102	E6	FALSE	Compound 84	Telomeric DNA	UNKNOWN	SYBR	None							7.63665							TRUE	81.262	0.0937649		TRUE		1	40								N	Y	N
103	E7	FALSE	Compound 85	Telomeric DNA	UNKNOWN	SYBR	None							7.84599							TRUE	81.262	0.0937649		TRUE		1	40								N	Y	N
104	E8	FALSE	Compound 86	Telomeric DNA	UNKNOWN	SYBR	None							9.53264							TRUE	81.1278	0.0937649		TRUE		1	40								N	Y	N
105	E9	FALSE	Compound 87	Telomeric DNA	UNKNOWN	SYBR	None							7.80207							TRUE	81.262	0.0937649		TRUE		1	40								N	Y	N
106	E10	FALSE	Compound 88	Telomeric DNA	UNKNOWN	SYBR	None							7.19164							TRUE	81.3963	0.0937649		TRUE		1	40								N	Y	N
107	E11	FALSE	Compound 89	Telomeric DNA	UNKNOWN	SYBR	None							9.49529							TRUE	81.1278	0.0937649		TRUE		1	40								N	Y	N
108	E12	FALSE	Compound 90	Telomeric DNA	UNKNOWN	SYBR	None							7.8615							TRUE	81.262	0.0937649		TRUE		1	40								N	Y	N
109	E13	FALSE	Compound 91	Telomeric DNA	UNKNOWN	SYBR	None							9.28432							TRUE	79.5168	0.0937649		TRUE		1	40								N	Y	N
110	E14	FALSE	Compound 92	Telomeric DNA	UNKNOWN	SYBR	None							8.02021							TRUE	79.3825	0.0937649		TRUE		1	40								N	Y	N
111	E15	FALSE	Compound 93	Telomeric DNA	UNKNOWN	SYBR	None							7.0011							TRUE	79.3825	0.0937649		TRUE		1	40								N	Y	N
112	E16	FALSE	Compound 94	Telomeric DNA	UNKNOWN	SYBR	None							7.93609							TRUE	80.4565	0.0937649		TRUE		1	40								N	Y	N
113	E17	FALSE	Compound 95	Telomeric DNA	UNKNOWN	SYBR	None							7.50337							TRUE	80.0538	0.0937649		TRUE		1	40								N	Y	N
114	E18	FALSE	Compound 96	Telomeric DNA	UNKNOWN	SYBR	None							7.92805							TRUE	80.4565	0.0937649		TRUE		1	40								N	Y	N
115	E19	FALSE	Compound 97	Telomeric DNA	UNKNOWN	SYBR	None							7.97134							TRUE	80.725	0.0937649		TRUE		1	40								N	Y	N
116	E20	FALSE	Compound 98	Telomeric DNA	UNKNOWN	SYBR	None							7.01118							TRUE	80.3223	0.0937649		TRUE		1	40								N	Y	N
117	E21	FALSE	Compound 99	Telomeric DNA	UNKNOWN	SYBR	None							8.27086							TRUE	80.5908	0.0937649		TRUE		1	40								N	Y	N
118	E22	FALSE	Compound 100	Telomeric DNA	UNKNOWN	SYBR	None							8.15317							TRUE	79.7853	0.0937649		TRUE		1	40								N	Y	N
119	E23	FALSE	MG-63	Telomeric DNA	UNKNOWN	SYBR	None							12.9307	14.1532	1.19201					TRUE	80.725	0.0937649		TRUE		1	40								N	Y	N
120	E24	FALSE	MG-63	Telomeric DNA	UNKNOWN	SYBR	None							14.0576	14.1532	1.19201					TRUE	80.3223	0.0937649		TRUE		1	40								N	Y	N
121	F1	FALSE	U2-OS	Telomeric DNA	UNKNOWN	SYBR	None							9.83161	8.25395	1.1041					TRUE	81.1278	0.0937649		TRUE		1	40								N	Y	N
122	F2	FALSE	U2-OS	Telomeric DNA	UNKNOWN	SYBR	None							8.17224	8.25395	1.1041					TRUE	81.262	0.0937649		TRUE		1	40								N	Y	N
123	F3	FALSE	Compound 101	Telomeric DNA	UNKNOWN	SYBR	None							8.40664							TRUE	81.262	0.0937649		TRUE		1	40								N	Y	N
124	F4	FALSE	Compound 102	Telomeric DNA	UNKNOWN	SYBR	None							7.84546							TRUE	81.262	0.0937649		TRUE		1	40								N	Y	N
125	F5	FALSE	Compound 103	Telomeric DNA	UNKNOWN	SYBR	None							6.75798							TRUE	81.3963	0.0937649		TRUE		1	40								N	Y	N
126	F6	FALSE	Compound 104	Telomeric DNA	UNKNOWN	SYBR	None							6.79089							TRUE	81.3963	0.0937649		TRUE		1	40								N	Y	N
127	F7	FALSE	Compound 105	Telomeric DNA	UNKNOWN	SYBR	None							6.44187							TRUE	81.3963	0.0937649		TRUE		1	40								N	Y	N
128	F8	FALSE	Compound 106	Telomeric DNA	UNKNOWN	SYBR	None							8.06196							TRUE	81.262	0.0937649		TRUE		1	40								N	Y	N
129	F9	FALSE	Compound 107	Telomeric DNA	UNKNOWN	SYBR	None							6.63823							TRUE	81.3963	0.0937649		TRUE		1	40								N	Y	N
130	F10	FALSE	Compound 108	Telomeric DNA	UNKNOWN	SYBR	None							7.08239							TRUE	81.3963	0.0937649		TRUE		1	40								N	Y	N
131	F11	FALSE	Compound 109	Telomeric DNA	UNKNOWN	SYBR	None							6.69271							TRUE	81.3963	0.0937649		TRUE		1	40								N	Y	N
132	F12	FALSE	Compound 110	Telomeric DNA	UNKNOWN	SYBR	None							6.88992							TRUE	81.3963	0.0937649		TRUE		1	40								N	Y	N
133	F13	FALSE	Compound 111	Telomeric DNA	UNKNOWN	SYBR	None							10.2674							TRUE	80.3223	0.0937649		TRUE		1	40								N	Y	N
134	F14	FALSE	Compound 112	Telomeric DNA	UNKNOWN	SYBR	None							8.01333							TRUE	80.725	0.0937649		TRUE		1	40								N	Y	N
135	F15	FALSE	Compound 113	Telomeric DNA	UNKNOWN	SYBR	None							8.62928							TRUE	79.9195	0.0937649		TRUE		1	40								N	Y	N
136	F16	FALSE	Compound 114	Telomeric DNA	UNKNOWN	SYBR	None							9.52819							TRUE	80.8593	0.0937649		TRUE		1	40								N	Y	N
137	F17	FALSE	Compound 115	Telomeric DNA	UNKNOWN	SYBR	None							7.97218							TRUE	80.725	0.0937649		TRUE		1	40								N	Y	N
138	F18	FALSE	Compound 116	Telomeric DNA	UNKNOWN	SYBR	None							7.63665							TRUE	80.8593	0.0937649		TRUE		1	40								N	Y	N
139	F19	FALSE	Compound 117	Telomeric DNA	UNKNOWN	SYBR	None							7.84599							TRUE	80.8593	0.0937649		TRUE		1	40								N	Y	N
140	F20	FALSE	Compound 118	Telomeric DNA	UNKNOWN	SYBR	None							9.53264							TRUE	80.725	0.0937649		TRUE		1	40								N	Y	N
141	F21	FALSE	Compound 119	Telomeric DNA	UNKNOWN	SYBR	None							7.80207							TRUE	80.8593	0.0937649		TRUE		1	40								N	Y	Y
142	F22	FALSE	Compound 120	Telomeric DNA	UNKNOWN	SYBR	None							7.19164							TRUE	80.725	0.0937649		TRUE		1	40								N	Y	N
143	F23	FALSE	MG-63	Telomeric DNA	UNKNOWN	SYBR	None							11.7837	14.1532	1.19201					TRUE	80.9935	0.0937649		TRUE		1	40								N	Y	N
144	F24	FALSE	MG-63	Telomeric DNA	UNKNOWN	SYBR	None							15.8552	14.1532	1.19201					TRUE	79.114	0.0937649		TRUE		1	40								N	Y	N
145	G1	FALSE	U2-OS	Telomeric DNA	UNKNOWN	SYBR	None							8.73968	8.25395	1.1041					TRUE	81.1278	0.0937649		TRUE		1	40								N	Y	N
146	G2	FALSE	U2-OS	Telomeric DNA	UNKNOWN	SYBR	None							8.3396	8.25395	1.1041					TRUE	81.262	0.0937649		TRUE		1	40								N	Y	N
147	G3	FALSE	Compound 121	Telomeric DNA	UNKNOWN	SYBR	None							8.32579							TRUE	81.262	0.0937649		TRUE		1	40								N	Y	N
148	G4	FALSE	Compound 122	Telomeric DNA	UNKNOWN	SYBR	None							9.13134							TRUE	81.262	0.0937649		TRUE		1	40								N	Y	N
149	G5	FALSE	Compound 123	Telomeric DNA	UNKNOWN	SYBR	None							7.0519							TRUE	81.3963	0.0937649		TRUE		1	40								N	Y	N
150	G6	FALSE	Compound 124	Telomeric DNA	UNKNOWN	SYBR	None							6.58146							TRUE	81.3963	0.0937649		TRUE		1	40								N	Y	N
151	G7	FALSE	Compound 125	Telomeric DNA	UNKNOWN	SYBR	None							7.38328							TRUE	81.3963	0.0937649		TRUE		1	40								N	Y	N
152	G8	FALSE	Compound 126	Telomeric DNA	UNKNOWN	SYBR	None							6.81849							TRUE	81.3963	0.0937649		TRUE		1	40								N	Y	N
153	G9	FALSE	Compound 127	Telomeric DNA	UNKNOWN	SYBR	None							7.76975							TRUE	81.1278	0.0937649		TRUE		1	40								N	Y	N
154	G10	FALSE	Compound 128	Telomeric DNA	UNKNOWN	SYBR	None							6.42462							TRUE	81.5305	0.0937649		TRUE		1	40								N	Y	N
155	G11	FALSE	Compound 129	Telomeric DNA	UNKNOWN	SYBR	None							8.3475							TRUE	81.262	0.0937649		TRUE		1	40								N	Y	N
156	G12	FALSE	Compound 130	Telomeric DNA	UNKNOWN	SYBR	None							6.97224							TRUE	81.262	0.0937649		TRUE		1	40								N	Y	N
157	G13	FALSE	Compound 131	Telomeric DNA	UNKNOWN	SYBR	None							9.49529							TRUE	80.188	0.0937649		TRUE		1	40								N	Y	N
158	G14	FALSE	Compound 132	Telomeric DNA	UNKNOWN	SYBR	None							7.8615							TRUE	78.9798	0.0937649		TRUE		1	40								N	Y	N
159	G15	FALSE	Compound 133	Telomeric DNA	UNKNOWN	SYBR	None							9.83161							TRUE	80.8593	0.0937649		TRUE		1	40								N	Y	N
160	G16	FALSE	Compound 134	Telomeric DNA	UNKNOWN	SYBR	None							8.17224							TRUE	80.8593	0.0937649		TRUE		1	40								N	Y	N
161	G17	FALSE	Compound 135	Telomeric DNA	UNKNOWN	SYBR	None							8.40664							TRUE	79.5168	0.0937649		TRUE		1	40								N	Y	N
162	G18	FALSE	Compound 136	Telomeric DNA	UNKNOWN	SYBR	None							7.84546							TRUE	80.8593	0.0937649		TRUE		1	40								N	Y	N
163	G19	FALSE	Compound 137	Telomeric DNA	UNKNOWN	SYBR	None							6.75798							TRUE	80.8593	0.0937649		TRUE		1	40								N	Y	N
164	G20	FALSE	Compound 138	Telomeric DNA	UNKNOWN	SYBR	None							6.79089							TRUE	80.725	0.0937649		TRUE		1	40								N	Y	N
165	G21	FALSE	Compound 139	Telomeric DNA	UNKNOWN	SYBR	None							6.44187							TRUE	80.8593	0.0937649		TRUE		1	40								N	Y	Y
166	G22	FALSE	Compound 140	Telomeric DNA	UNKNOWN	SYBR	None							8.06196							TRUE	80.725	0.0937649		TRUE		1	40								N	Y	N
167	G23	FALSE	MG-63	Telomeric DNA	UNKNOWN	SYBR	None							12.1577	14.1532	1.19201					TRUE	80.9935	0.0937649		TRUE		1	40								N	Y	N
168	G24	FALSE	MG-63	Telomeric DNA	UNKNOWN	SYBR	None							13.8683	14.1532	1.19201					TRUE	80.725	0.0937649		TRUE		1	40								N	Y	N
169	H1	FALSE	U2-OS	Telomeric DNA	UNKNOWN	SYBR	None							8.99619	8.25395	1.1041					TRUE	81.262	0.0937649		TRUE		1	40								N	Y	N
170	H2	FALSE	U2-OS	Telomeric DNA	UNKNOWN	SYBR	None							7.68858	8.25395	1.1041					TRUE	81.3963	0.0937649		TRUE		1	40								N	Y	N
171	H3	FALSE	Compound 141	Telomeric DNA	UNKNOWN	SYBR	None							8.32058							TRUE	81.262	0.0937649		TRUE		1	40								N	Y	N
172	H4	FALSE	Compound 142	Telomeric DNA	UNKNOWN	SYBR	None							9.29547							TRUE	81.262	0.0937649		TRUE		1	40								N	Y	N
173	H5	FALSE	Compound 143	Telomeric DNA	UNKNOWN	SYBR	None							6.51359							TRUE	81.5305	0.0937649		TRUE		1	40								N	Y	N
174	H6	FALSE	Compound 144	Telomeric DNA	UNKNOWN	SYBR	None							6.72132							TRUE	81.5305	0.0937649		TRUE		1	40								N	Y	N
175	H7	FALSE	Compound 145	Telomeric DNA	UNKNOWN	SYBR	None							7.28274							TRUE	81.3963	0.0937649		TRUE		1	40								N	Y	N
176	H8	FALSE	Compound 146	Telomeric DNA	UNKNOWN	SYBR	None							7.01893							TRUE	81.3963	0.0937649		TRUE		1	40								N	Y	N
177	H9	FALSE	Compound 147	Telomeric DNA	UNKNOWN	SYBR	None							6.31881							TRUE	81.5305	0.0937649		TRUE		1	40								N	Y	N
178	H10	FALSE	Compound 148	Telomeric DNA	UNKNOWN	SYBR	None							6.66516							TRUE	81.3963	0.0937649		TRUE		1	40								N	Y	N
179	H11	FALSE	Compound 149	Telomeric DNA	UNKNOWN	SYBR	None							7.35074							TRUE	81.3963	0.0937649		TRUE		1	40								N	Y	N
180	H12	FALSE	Compound 150	Telomeric DNA	UNKNOWN	SYBR	None							6.86223							TRUE	81.3963	0.0937649		TRUE		1	40								N	Y	N
181	H13	FALSE	Compound 151	Telomeric DNA	UNKNOWN	SYBR	None							6.63823							TRUE	79.3825	0.0937649		TRUE		1	40								N	Y	N
182	H14	FALSE	Compound 152	Telomeric DNA	UNKNOWN	SYBR	None							7.08239							TRUE	79.3825	0.0937649		TRUE		1	40								N	Y	N
183	H15	FALSE	Compound 153	Telomeric DNA	UNKNOWN	SYBR	None							6.69271							TRUE	80.3223	0.0937649		TRUE		1	40								N	Y	N
184	H16	FALSE	Compound 154	Telomeric DNA	UNKNOWN	SYBR	None							6.88992							TRUE	80.8593	0.0937649		TRUE		1	40								N	Y	N
185	H17	FALSE	Compound 155	Telomeric DNA	UNKNOWN	SYBR	None							8.73968							TRUE	80.9935	0.0937649		TRUE		1	40								N	Y	N
186	H18	FALSE	Compound 156	Telomeric DNA	UNKNOWN	SYBR	None							8.3396							TRUE	80.8593	0.0937649		TRUE		1	40								N	Y	N
187	H19	FALSE	Compound 157	Telomeric DNA	UNKNOWN	SYBR	None							8.32579							TRUE	80.9935	0.0937649		TRUE		1	40								N	Y	N
188	H20	FALSE	Compound 158	Telomeric DNA	UNKNOWN	SYBR	None							9.13134							TRUE	80.725	0.0937649		TRUE		1	40								N	Y	N
189	H21	FALSE	Compound 159	Telomeric DNA	UNKNOWN	SYBR	None							7.0519							TRUE	80.8593	0.0937649		TRUE		1	40								N	Y	Y
190	H22	FALSE	Compound 160	Telomeric DNA	UNKNOWN	SYBR	None							6.58146							TRUE	80.725	0.0937649		TRUE		1	40								N	Y	Y
191	H23	FALSE	MG-63	Telomeric DNA	UNKNOWN	SYBR	None							11.8071	14.1532	1.19201					TRUE	80.9935	0.0937649		TRUE		1	40								N	Y	N
192	H24	FALSE	MG-63	Telomeric DNA	UNKNOWN	SYBR	None							16.5815	14.1532	1.19201					TRUE	78.9798	0.0937649		TRUE		1	40								N	Y	N
193	I1	FALSE	U2-OS	Telomeric DNA	UNKNOWN	SYBR	None							11.0887	8.25395	1.1041					TRUE	80.8593	0.0937649		TRUE		1	40								N	Y	N
194	I2	FALSE	U2-OS	Telomeric DNA	UNKNOWN	SYBR	None							7.69787	8.25395	1.1041					TRUE	81.5305	0.0937649		TRUE		1	40								N	Y	N
195	I3	FALSE	Compound 161	Telomeric DNA	UNKNOWN	SYBR	None							9.41907							TRUE	81.262	0.0937649		TRUE		1	40								N	Y	N
196	I4	FALSE	Compound 162	Telomeric DNA	UNKNOWN	SYBR	None							10.0885							TRUE	81.1278	0.0937649		TRUE		1	40								N	Y	N
197	I5	FALSE	Compound 163	Telomeric DNA	UNKNOWN	SYBR	None							8.30883							TRUE	81.262	0.0937649		TRUE		1	40								N	Y	N
198	I6	FALSE	Compound 164	Telomeric DNA	UNKNOWN	SYBR	None							7.91555							TRUE	81.262	0.0937649		TRUE		1	40								N	Y	N
199	I7	FALSE	Compound 165	Telomeric DNA	UNKNOWN	SYBR	None							8.04255							TRUE	81.262	0.0937649		TRUE		1	40								N	Y	N
200	I8	FALSE	Compound 166	Telomeric DNA	UNKNOWN	SYBR	None							8.12207							TRUE	81.262	0.0937649		TRUE		1	40								N	Y	N
201	I9	FALSE	Compound 167	Telomeric DNA	UNKNOWN	SYBR	None							7.63108							TRUE	81.3963	0.0937649		TRUE		1	40								N	Y	N
202	I10	FALSE	Compound 168	Telomeric DNA	UNKNOWN	SYBR	None							6.85352							TRUE	81.5305	0.0937649		TRUE		1	40								N	Y	N
203	I11	FALSE	Compound 169	Telomeric DNA	UNKNOWN	SYBR	None							8.40394							TRUE	81.262	0.0937649		TRUE		1	40								N	Y	N
204	I12	FALSE	Compound 170	Telomeric DNA	UNKNOWN	SYBR	None							7.60596							TRUE	81.262	0.0937649		TRUE		1	40								N	Y	N
205	I13	FALSE	Compound 171	Compound 181	UNKNOWN	SYBR	None							7.38328							TRUE	79.3825	0.0937649		TRUE		1	40								N	Y	N
206	I14	FALSE	Compound 172	Telomeric DNA	UNKNOWN	SYBR	None							6.81849							TRUE	79.7853	0.0937649		TRUE		1	40								N	Y	N
207	I15	FALSE	Compound 173	Telomeric DNA	UNKNOWN	SYBR	None							10.0155							TRUE	79.3825	0.0937649		TRUE		1	40								N	Y	N
208	I16	FALSE	Compound 174	Telomeric DNA	UNKNOWN	SYBR	None							6.42462							TRUE	80.725	0.0937649		TRUE		1	40								N	Y	N
209	I17	FALSE	Compound 175	Telomeric DNA	UNKNOWN	SYBR	None							8.3475							TRUE	80.725	0.0937649		TRUE		1	40								N	Y	N
210	I18	FALSE	Compound 176	Telomeric DNA	UNKNOWN	SYBR	None							6.97224							TRUE	80.8593	0.0937649		TRUE		1	40								N	Y	N
211	I19	FALSE	Compound 177	Telomeric DNA	UNKNOWN	SYBR	None							8.99619							TRUE	80.725	0.0937649		TRUE		1	40								N	Y	N
212	I20	FALSE	Compound 178	Telomeric DNA	UNKNOWN	SYBR	None							7.68858							TRUE	80.725	0.0937649		TRUE		1	40								N	Y	N
213	I21	FALSE	Compound 179	Telomeric DNA	UNKNOWN	SYBR	None							8.32058							TRUE	80.725	0.0937649		TRUE		1	40								N	Y	N
214	I22	FALSE	Compound 180	Telomeric DNA	UNKNOWN	SYBR	None							9.29547							TRUE	79.114	0.0937649		TRUE		1	40								N	Y	N
215	I23	FALSE	MG-63	Telomeric DNA	UNKNOWN	SYBR	None							13.1893	14.1532	1.19201					TRUE	80.8593	0.0937649		TRUE		1	40								N	Y	N
216	I24	FALSE	MG-63	Telomeric DNA	UNKNOWN	SYBR	None							14.7645	14.1532	1.19201					TRUE	79.3825	0.0937649		TRUE		1	40								N	Y	N
217	J1	FALSE	U2-OS	Telomeric DNA	UNKNOWN	SYBR	None							11.7393	8.25395	1.1041					TRUE	80.725	0.0937649		TRUE		1	40								N	Y	N
218	J2	FALSE	U2-OS	Telomeric DNA	UNKNOWN	SYBR	None							10.1588	8.25395	1.1041					TRUE	80.725	0.0937649		TRUE		1	40								N	Y	N
219	J3	FALSE	Compound 181	Telomeric DNA	UNKNOWN	SYBR	None							9.98513							TRUE	81.1278	0.0937649		TRUE		1	40								N	Y	N
220	J4	FALSE	Compound 182	Telomeric DNA	UNKNOWN	SYBR	None							8.05104							TRUE	81.262	0.0937649		TRUE		1	40								N	Y	N
221	J5	FALSE	Compound 183	Telomeric DNA	UNKNOWN	SYBR	None							7.80843							TRUE	81.262	0.0937649		TRUE		1	40								N	Y	N
222	J6	FALSE	Compound 184	Telomeric DNA	UNKNOWN	SYBR	None							8.43828							TRUE	81.262	0.0937649		TRUE		1	40								N	Y	N
223	J7	FALSE	Compound 185	Telomeric DNA	UNKNOWN	SYBR	None							8.25713							TRUE	81.1278	0.0937649		TRUE		1	40								N	Y	N
224	J8	FALSE	Compound 186	Telomeric DNA	UNKNOWN	SYBR	None							6.79655							TRUE	81.3963	0.0937649		TRUE		1	40								N	Y	N
225	J9	FALSE	Compound 187	Telomeric DNA	UNKNOWN	SYBR	None							7.88491							TRUE	81.262	0.0937649		TRUE		1	40								N	Y	N
226	J10	FALSE	Compound 188	Telomeric DNA	UNKNOWN	SYBR	None							7.30469							TRUE	81.3963	0.0937649		TRUE		1	40								N	Y	N
227	J11	FALSE	Compound 189	Telomeric DNA	UNKNOWN	SYBR	None							7.74557							TRUE	81.262	0.0937649		TRUE		1	40								N	Y	N
228	J12	FALSE	Compound 190	Telomeric DNA	UNKNOWN	SYBR	None							7.80053							TRUE	81.262	0.0937649		TRUE		1	40								N	Y	N
229	J13	FALSE	Compound 191	Telomeric DNA	UNKNOWN	SYBR	None							6.51359							TRUE	79.2483	0.0937649		TRUE		1	40								N	Y	N
230	J14	FALSE	Compound 192	Telomeric DNA	UNKNOWN	SYBR	None							6.72132							TRUE	78.9798	0.0937649		TRUE		1	40								N	Y	N
231	J15	FALSE	Compound 193	Telomeric DNA	UNKNOWN	SYBR	None							7.28274							TRUE	80.8593	0.0937649		TRUE		1	40								N	Y	N
232	J16	FALSE	Compound 194	Telomeric DNA	UNKNOWN	SYBR	None							7.01893							TRUE	80.725	0.0937649		TRUE		1	40								N	Y	N
233	J17	FALSE	Compound 195	Telomeric DNA	UNKNOWN	SYBR	None							6.31881							TRUE	80.725	0.0937649		TRUE		1	40								N	Y	N
234	J18	FALSE	Compound 196	Telomeric DNA	UNKNOWN	SYBR	None							6.66516							TRUE	80.8593	0.0937649		TRUE		1	40								N	Y	N
235	J19	FALSE	Compound 197	Telomeric DNA	UNKNOWN	SYBR	None							7.35074							TRUE	80.725	0.0937649		TRUE		1	40								N	Y	N
236	J20	FALSE	Compound 198	Telomeric DNA	UNKNOWN	SYBR	None							6.86223							TRUE	79.651	0.0937649		TRUE		1	40								N	Y	N
237	J21	FALSE	Compound 199	Telomeric DNA	UNKNOWN	SYBR	None							7.51033							TRUE	80.4565	0.0937649		TRUE		1	40								N	Y	N
238	J22	FALSE	Compound 200	Telomeric DNA	UNKNOWN	SYBR	None							7.69787							TRUE	78.9798	0.0937649		TRUE		1	40								N	Y	N
239	J23	FALSE	MG-63	Telomeric DNA	UNKNOWN	SYBR	None							13.8579	14.1532	1.19201					TRUE	80.725	0.0937649		TRUE		1	40								N	Y	N
240	J24	FALSE	MG-63	Telomeric DNA	UNKNOWN	SYBR	None							14.2602	14.1532	1.19201					TRUE	80.0538	0.0937649		TRUE		1	40								N	Y	N
241	K1	FALSE	U2-OS	Telomeric DNA	UNKNOWN	SYBR	None							9.82257	8.25395	1.1041					TRUE	80.9935	0.0937649		TRUE		1	40								N	Y	N
242	K2	FALSE	U2-OS	Telomeric DNA	UNKNOWN	SYBR	None							8.41447	8.25395	1.1041					TRUE	81.262	0.0937649		TRUE		1	40								N	Y	N
243	K3	FALSE	Compound 201	Telomeric DNA	UNKNOWN	SYBR	None							9.30067							TRUE	81.1278	0.0937649		TRUE		1	40								N	Y	N
244	K4	FALSE	Compound 202	Telomeric DNA	UNKNOWN	SYBR	None							8.51012							TRUE	81.1278	0.0937649		TRUE		1	40								N	Y	N
245	K5	FALSE	Compound 203	Telomeric DNA	UNKNOWN	SYBR	None							7.46268							TRUE	81.262	0.0937649		TRUE		1	40								N	Y	N
246	K6	FALSE	Compound 204	Telomeric DNA	UNKNOWN	SYBR	None							7.69003							TRUE	81.262	0.0937649		TRUE		1	40								N	Y	N
247	K7	FALSE	Compound 205	Telomeric DNA	UNKNOWN	SYBR	None							8.39406							TRUE	80.9935	0.0937649		TRUE		1	40								N	Y	N
248	K8	FALSE	Compound 206	Telomeric DNA	UNKNOWN	SYBR	None							8.16072							TRUE	81.1278	0.0937649		TRUE		1	40								N	Y	N
249	K9	FALSE	Compound 207	Telomeric DNA	UNKNOWN	SYBR	None							7.06777							TRUE	81.262	0.0937649		TRUE		1	40								N	Y	N
250	K10	FALSE	Compound 208	Telomeric DNA	UNKNOWN	SYBR	None							6.9991							TRUE	81.3963	0.0937649		TRUE		1	40								N	Y	N
251	K11	FALSE	Compound 209	Telomeric DNA	UNKNOWN	SYBR	None							7.42242							TRUE	81.262	0.0937649		TRUE		1	40								N	Y	N
252	K12	FALSE	Compound 210	Telomeric DNA	UNKNOWN	SYBR	None							7.66072							TRUE	81.3963	0.0937649		TRUE		1	40								N	Y	N
253	K13	FALSE	Compound 211	Telomeric DNA	UNKNOWN	SYBR	None							9.41907							TRUE	79.114	0.0937649		TRUE		1	40								N	Y	N
254	K14	FALSE	Compound 212	Telomeric DNA	UNKNOWN	SYBR	None							15.3166							TRUE	79.651	0.0937649		TRUE		1	40								N	Y	N
255	K15	FALSE	Compound 213	Telomeric DNA	UNKNOWN	SYBR	None							8.30883							TRUE	80.4565	0.0937649		TRUE		1	40								N	Y	N
256	K16	FALSE	Compound 214	Telomeric DNA	UNKNOWN	SYBR	None							7.91555							TRUE	80.5908	0.0937649		TRUE		1	40								N	Y	N
257	K17	FALSE	Compound 215	Telomeric DNA	UNKNOWN	SYBR	None							8.04255							TRUE	80.5908	0.0937649		TRUE		1	40								N	Y	N
258	K18	FALSE	Compound 216	Telomeric DNA	UNKNOWN	SYBR	None							8.12207							TRUE	80.725	0.0937649		TRUE		1	40								N	Y	N
259	K19	FALSE	Compound 217	Telomeric DNA	UNKNOWN	SYBR	None							7.63108							TRUE	80.725	0.0937649		TRUE		1	40								N	Y	N
260	K20	FALSE	Compound 218	Telomeric DNA	UNKNOWN	SYBR	None							6.85352							TRUE	80.4565	0.0937649		TRUE		1	40								N	Y	N
261	K21	FALSE	Compound 219	Telomeric DNA	UNKNOWN	SYBR	None							13.4503							TRUE	79.7853	0.0937649		TRUE		1	40								N	Y	N
262	K22	FALSE	Compound 220	Telomeric DNA	UNKNOWN	SYBR	None							7.60596							TRUE	78.9798	0.0937649		TRUE		1	40								N	Y	N
263	K23	FALSE	MG-63	Telomeric DNA	UNKNOWN	SYBR	None							13.0551	14.1532	1.19201					TRUE	80.725	0.0937649		TRUE		1	40								N	Y	N
264	K24	FALSE	MG-63	Telomeric DNA	UNKNOWN	SYBR	None							15.3172	14.1532	1.19201					TRUE	79.114	0.0937649		TRUE		1	40								N	Y	N
265	L1	FALSE	U2-OS	Telomeric DNA	UNKNOWN	SYBR	None							8.11977	8.25395	1.1041					TRUE	81.262	0.0937649		TRUE		1	40								N	Y	N
266	L2	FALSE	U2-OS	Telomeric DNA	UNKNOWN	SYBR	None							8.81633	8.25395	1.1041					TRUE	81.1278	0.0937649		TRUE		1	40								N	Y	N
267	L3	FALSE	Compound 221	Telomeric DNA	UNKNOWN	SYBR	None							8.17481							TRUE	81.1278	0.0937649		TRUE		1	40								N	Y	N
268	L4	FALSE	Compound 222	Telomeric DNA	UNKNOWN	SYBR	None							8.56718							TRUE	81.1278	0.0937649		TRUE		1	40								N	Y	N
269	L5	FALSE	Compound 223	Telomeric DNA	UNKNOWN	SYBR	None							7.51478							TRUE	81.1278	0.0937649		TRUE		1	40								N	Y	Y
270	L6	FALSE	Compound 224	Telomeric DNA	UNKNOWN	SYBR	None							7.95313							TRUE	81.262	0.0937649		TRUE		1	40								N	Y	N
271	L7	FALSE	Compound 225	Telomeric DNA	UNKNOWN	SYBR	None							8.57619							TRUE	80.9935	0.0937649		TRUE		1	40								N	Y	N
272	L8	FALSE	Compound 226	Telomeric DNA	UNKNOWN	SYBR	None							7.99632							TRUE	81.262	0.0937649		TRUE		1	40								N	Y	N
273	L9	FALSE	Compound 227	Telomeric DNA	UNKNOWN	SYBR	None							7.55253							TRUE	81.262	0.0937649		TRUE		1	40								N	Y	N
274	L10	FALSE	Compound 228	Telomeric DNA	UNKNOWN	SYBR	None							6.22298							TRUE	81.3963	0.0937649		TRUE		1	40								N	Y	N
275	L11	FALSE	Compound 229	Telomeric DNA	UNKNOWN	SYBR	None							7.3701							TRUE	81.262	0.0937649		TRUE		1	40								N	Y	N
276	L12	FALSE	Compound 230	Telomeric DNA	UNKNOWN	SYBR	None							7.63387							TRUE	81.262	0.0937649		TRUE		1	40								N	Y	N
277	L13	FALSE	Compound 231	Telomeric DNA	UNKNOWN	SYBR	None							14.2085							TRUE	79.114	0.0937649		TRUE		1	40								N	Y	N
278	L14	FALSE	Compound 232	Telomeric DNA	UNKNOWN	SYBR	None							8.16341							TRUE	80.3223	0.0937649		TRUE		1	40								N	Y	N
279	L15	FALSE	Compound 233	Telomeric DNA	UNKNOWN	SYBR	None							9.98513							TRUE	80.725	0.0937649		TRUE		1	40								N	Y	N
280	L16	FALSE	Compound 234	Telomeric DNA	UNKNOWN	SYBR	None							8.05104							TRUE	80.5908	0.0937649		TRUE		1	40								N	Y	N
281	L17	FALSE	Compound 235	Telomeric DNA	UNKNOWN	SYBR	None							7.80843							TRUE	79.5168	0.0937649		TRUE		1	40								N	Y	N
282	L18	FALSE	Compound 236	Telomeric DNA	UNKNOWN	SYBR	None							8.43828							TRUE	80.4565	0.0937649		TRUE		1	40								N	Y	N
283	L19	FALSE	Compound 237	Telomeric DNA	UNKNOWN	SYBR	None							8.25713							TRUE	80.3223	0.0937649		TRUE		1	40								N	Y	N
284	L20	FALSE	Compound 238	Telomeric DNA	UNKNOWN	SYBR	None							6.79655							TRUE	80.188	0.0937649		TRUE		1	40								N	Y	N
285	L21	FALSE	Compound 239	Telomeric DNA	UNKNOWN	SYBR	None							7.88491							TRUE	80.3223	0.0937649		TRUE		1	40								N	Y	N
286	L22	FALSE	Compound 240	Telomeric DNA	UNKNOWN	SYBR	None							7.30469							TRUE	79.2483	0.0937649		TRUE		1	40								N	Y	N
287	L23	FALSE	MG-63	Telomeric DNA	UNKNOWN	SYBR	None							13.6561	14.1532	1.19201					TRUE	80.4565	0.0937649		TRUE		1	40								N	Y	N
288	L24	FALSE	MG-63	Telomeric DNA	UNKNOWN	SYBR	None							13.5325	14.1532	1.19201					TRUE	80.3223	0.0937649		TRUE		1	40								N	Y	N
289	M1	FALSE	U2-OS	Telomeric DNA	UNKNOWN	SYBR	None							11.1696	8.25395	1.1041					TRUE	80.725	0.0937649		TRUE		1	40								N	Y	N
290	M2	FALSE	U2-OS	Telomeric DNA	UNKNOWN	SYBR	None							7.76975	8.25395	1.1041					TRUE	81.3963	0.0937649		TRUE		1	40								N	Y	N
291	M3	FALSE	Compound 241	Telomeric DNA	UNKNOWN	SYBR	None							8.37811							TRUE	81.1278	0.0937649		TRUE		1	40								N	Y	N
292	M4	FALSE	Compound 242	Telomeric DNA	UNKNOWN	SYBR	None							9.47221							TRUE	80.8593	0.0937649		TRUE		1	40								N	Y	N
293	M5	FALSE	Compound 243	Telomeric DNA	UNKNOWN	SYBR	None							8.70462							TRUE	80.9935	0.0937649		TRUE		1	40								N	Y	N
294	M6	FALSE	Compound 244	Telomeric DNA	UNKNOWN	SYBR	None							7.77723							TRUE	81.1278	0.0937649		TRUE		1	40								N	Y	N
295	M7	FALSE	Compound 245	Telomeric DNA	UNKNOWN	SYBR	None							8.40394							TRUE	80.9935	0.0937649		TRUE		1	40								N	Y	N
296	M8	FALSE	Compound 246	Telomeric DNA	UNKNOWN	SYBR	None							8.16341							TRUE	81.1278	0.0937649		TRUE		1	40								N	Y	N
297	M9	FALSE	Compound 247	Telomeric DNA	UNKNOWN	SYBR	None							9.51691							TRUE	80.9935	0.0937649		TRUE		1	40								N	Y	N
298	M10	FALSE	Compound 248	Telomeric DNA	UNKNOWN	SYBR	None							6.65974							TRUE	81.262	0.0937649		TRUE		1	40								N	Y	N
299	M11	FALSE	Compound 249	Telomeric DNA	UNKNOWN	SYBR	None							7.51033							TRUE	81.1278	0.0937649		TRUE		1	40								N	Y	N
300	M12	FALSE	Compound 250	Telomeric DNA	UNKNOWN	SYBR	None							8.02021							TRUE	81.1278	0.0937649		TRUE		1	40								N	Y	N
301	M13	FALSE	Compound 251	Telomeric DNA	UNKNOWN	SYBR	None							7.74557							TRUE	79.2483	0.0937649		TRUE		1	40								N	Y	N
302	M14	FALSE	Compound 252	Telomeric DNA	UNKNOWN	SYBR	None							7.80053							TRUE	80.188	0.0937649		TRUE		1	40								N	Y	N
303	M15	FALSE	Compound 253	Telomeric DNA	UNKNOWN	SYBR	None							9.82257							TRUE	80.5908	0.0937649		TRUE		1	40								N	Y	N
304	M16	FALSE	Compound 254	Telomeric DNA	UNKNOWN	SYBR	None							8.41447							TRUE	79.5168	0.0937649		TRUE		1	40								N	Y	N
305	M17	FALSE	Compound 255	Telomeric DNA	UNKNOWN	SYBR	None							9.30067							TRUE	80.3223	0.0937649		TRUE		1	40								N	Y	N
306	M18	FALSE	Compound 256	Telomeric DNA	UNKNOWN	SYBR	None							8.51012							TRUE	80.5908	0.0937649		TRUE		1	40								N	Y	N
307	M19	FALSE	Compound 257	Telomeric DNA	UNKNOWN	SYBR	None							7.46268							TRUE	80.3223	0.0937649		TRUE		1	40								N	Y	N
308	M20	FALSE	Compound 258	Telomeric DNA	UNKNOWN	SYBR	None							7.69003							TRUE	80.3223	0.0937649		TRUE		1	40								N	Y	N
309	M21	FALSE	Compound 259	Telomeric DNA	UNKNOWN	SYBR	None							8.39406							TRUE	80.4565	0.0937649		TRUE		1	40								N	Y	N
310	M22	FALSE	Compound 260	Telomeric DNA	UNKNOWN	SYBR	None							8.16072							TRUE	79.3825	0.0937649		TRUE		1	40								N	Y	N
311	M23	FALSE	MG-63	Telomeric DNA	UNKNOWN	SYBR	None							14.1002	14.1532	1.19201					TRUE	79.9195	0.0937649		TRUE		1	40								N	Y	N
312	M24	FALSE	MG-63	Telomeric DNA	UNKNOWN	SYBR	None							17.8931							TRUE	78.8455	0.0937649		TRUE		1	40								Y	N	N
313	N1	FALSE	U2-OS	Telomeric DNA	UNKNOWN	SYBR	None							12.2812	8.25395	1.1041					TRUE	80.4565	0.0937649		TRUE		1	40								N	Y	N
314	N2	FALSE	U2-OS	Telomeric DNA	UNKNOWN	SYBR	None							8.31195	8.25395	1.1041					TRUE	81.1278	0.0937649		TRUE		1	40								N	Y	N
315	N3	FALSE	Compound 261	Telomeric DNA	UNKNOWN	SYBR	None							9.32576							TRUE	80.9935	0.0937649		TRUE		1	40								N	Y	N
316	N4	FALSE	Compound 262	Telomeric DNA	UNKNOWN	SYBR	None							8.6547							TRUE	80.9935	0.0937649		TRUE		1	40								N	Y	N
317	N5	FALSE	Compound 263	Telomeric DNA	UNKNOWN	SYBR	None							8.7692							TRUE	80.9935	0.0937649		TRUE		1	40								N	Y	N
318	N6	FALSE	Compound 264	Telomeric DNA	UNKNOWN	SYBR	None							7.8392							TRUE	81.1278	0.0937649		TRUE		1	40								N	Y	N
319	N7	FALSE	Compound 265	Telomeric DNA	UNKNOWN	SYBR	None							8.72929							TRUE	80.8593	0.0937649		TRUE		1	40								N	Y	N
320	N8	FALSE	Compound 266	Telomeric DNA	UNKNOWN	SYBR	None							7.93081							TRUE	81.1278	0.0937649		TRUE		1	40								N	Y	N
321	N9	FALSE	Compound 267	Telomeric DNA	UNKNOWN	SYBR	None							7.14965							TRUE	81.262	0.0937649		TRUE		1	40								N	Y	N
322	N10	FALSE	Compound 268	Telomeric DNA	UNKNOWN	SYBR	None							6.77386							TRUE	81.262	0.0937649		TRUE		1	40								N	Y	N
323	N11	FALSE	Compound 269	Telomeric DNA	UNKNOWN	SYBR	None							7.34196							TRUE	81.262	0.0937649		TRUE		1	40								N	Y	N
324	N12	FALSE	Compound 270	Telomeric DNA	UNKNOWN	SYBR	None							8.04722							TRUE	81.1278	0.0937649		TRUE		1	40								N	Y	N
325	N13	FALSE	Compound 271	Telomeric DNA	UNKNOWN	SYBR	None							7.06777							TRUE	79.5168	0.0937649		TRUE		1	40								N	Y	N
326	N14	FALSE	Compound 272	Telomeric DNA	UNKNOWN	SYBR	None							6.9991							TRUE	79.3825	0.0937649		TRUE		1	40								N	Y	N
327	N15	FALSE	Compound 273	Telomeric DNA	UNKNOWN	SYBR	None							7.42242							TRUE	78.9798	0.0937649		TRUE		1	40								N	Y	N
328	N16	FALSE	Compound 274	Telomeric DNA	UNKNOWN	SYBR	None							7.66072							TRUE	79.7853	0.0937649		TRUE		1	40								N	Y	N
329	N17	FALSE	Compound 275	Telomeric DNA	UNKNOWN	SYBR	None							8.11977							TRUE	79.7853	0.0937649		TRUE		1	40								N	Y	N
330	N18	FALSE	Compound 276	Telomeric DNA	UNKNOWN	SYBR	None							8.81633							TRUE	80.4565	0.0937649		TRUE		1	40								N	Y	N
331	N19	FALSE	Compound 277	Telomeric DNA	UNKNOWN	SYBR	None							8.17481							TRUE	80.5908	0.0937649		TRUE		1	40								N	Y	N
332	N20	FALSE	Compound 278	Telomeric DNA	UNKNOWN	SYBR	None							8.56718							TRUE	80.3223	0.0937649		TRUE		1	40								N	Y	N
333	N21	FALSE	Compound 279	Telomeric DNA	UNKNOWN	SYBR	None							7.51478							TRUE	80.4565	0.0937649		TRUE		1	40								N	Y	N
334	N22	FALSE	Compound 280	Telomeric DNA	UNKNOWN	SYBR	None							7.95313							TRUE	78.9798	0.0937649		TRUE		1	40								N	Y	N
335	N23	FALSE	MG-63	Telomeric DNA	UNKNOWN	SYBR	None							14.6565	14.1532	1.19201					TRUE	79.5168	0.0937649		TRUE		1	40								N	Y	N
336	N24	FALSE	MG-63	Telomeric DNA	UNKNOWN	SYBR	None							17.424	14.1532	1.19201					TRUE	78.8455	0.0937649		TRUE		1	40								Y	N	N
337	O1	FALSE	U2-OS	Telomeric DNA	UNKNOWN	SYBR	None							11.5332	8.25395	1.1041					TRUE	80.5908	0.0937649		TRUE		1	40								N	Y	N
338	O2	FALSE	U2-OS	Telomeric DNA	UNKNOWN	SYBR	None							7.79468	8.25395	1.1041					TRUE	81.262	0.0937649		TRUE		1	40								N	Y	N
339	O3	FALSE	Compound 281	Telomeric DNA	UNKNOWN+E388	SYBR	None							7.82115							TRUE	80.9935	0.0937649		TRUE		1	40								N	Y	N
340	O4	FALSE	Compound 282	Telomeric DNA	Compound 280	SYBR	None							8.10509							TRUE	80.9935	0.0937649		TRUE		1	40								N	Y	N
341	O5	FALSE	Compound 283	Telomeric DNA	UNKNOWN	SYBR	None							9.71113							TRUE	80.8593	0.0937649		TRUE		1	40								N	Y	N
342	O6	FALSE	Compound 284	Telomeric DNA	UNKNOWN	SYBR	None							8.60164							TRUE	80.9935	0.0937649		TRUE		1	40								N	Y	N
343	O7	FALSE	Compound 285	Telomeric DNA	UNKNOWN	SYBR	None							8.38859							TRUE	80.9935	0.0937649		TRUE		1	40								N	Y	N
344	O8	FALSE	Compound 286	Telomeric DNA	UNKNOWN	SYBR	None							8.79375							TRUE	80.8593	0.0937649		TRUE		1	40								N	Y	N
345	O9	FALSE	Compound 287	Telomeric DNA	UNKNOWN	SYBR	None							8.54214							TRUE	80.8593	0.0937649		TRUE		1	40								N	Y	N
346	O10	FALSE	Compound 288	Telomeric DNA	UNKNOWN	SYBR	None							7.36814							TRUE	81.1278	0.0937649		TRUE		1	40								N	Y	N
347	O11	FALSE	Compound 289	Telomeric DNA	UNKNOWN	SYBR	None							8.60577							TRUE	80.9935	0.0937649		TRUE		1	40								N	Y	N
348	O12	FALSE	Compound 290	Telomeric DNA	UNKNOWN	SYBR	None							8.83459							TRUE	80.9935	0.0937649		TRUE		1	40								N	Y	N
349	O13	FALSE	Compound 291	Telomeric DNA	UNKNOWN	SYBR	None							8.57619							TRUE	79.114	0.0937649		TRUE		1	40								N	Y	N
350	O14	FALSE	Compound 292	Telomeric DNA	UNKNOWN	SYBR	None							7.99632							TRUE	79.5168	0.0937649		TRUE		1	40								N	Y	N
351	O15	FALSE	Compound 293	Telomeric DNA	UNKNOWN	SYBR	None							7.55253							TRUE	78.9798	0.0937649		TRUE		1	40								N	Y	N
352	O16	FALSE	Compound 294	Telomeric DNA	UNKNOWN	SYBR	None							6.22298							TRUE	80.0538	0.0937649		TRUE		1	40								N	Y	N
353	O17	FALSE	Compound 295	Telomeric DNA	UNKNOWN	SYBR	None							7.3701							TRUE	80.4565	0.0937649		TRUE		1	40								N	Y	N
354	O18	FALSE	Compound 296	Telomeric DNA	UNKNOWN	SYBR	None							7.63387							TRUE	80.188	0.0937649		TRUE		1	40								N	Y	N
355	O19	FALSE	Compound 297	Telomeric DNA	UNKNOWN	SYBR	None							7.76975							TRUE	79.7853	0.0937649		TRUE		1	40								N	Y	N
356	O20	FALSE	Compound 298	Telomeric DNA	UNKNOWN	SYBR	None							8.37811							TRUE	80.0538	0.0937649		TRUE		1	40								N	Y	N
357	O21	FALSE	Compound 299	Telomeric DNA	UNKNOWN	SYBR	None							9.47221							TRUE	80.0538	0.0937649		TRUE		1	40								N	Y	N
358	O22	FALSE	Compound 300	Telomeric DNA	UNKNOWN	SYBR	None							8.70462							TRUE	78.8455	0.0937649		TRUE		1	40								N	Y	N
359	O23	FALSE	MG-63	Telomeric DNA	UNKNOWN	SYBR	None							13.3144	14.1532	1.19201					TRUE	80.0538	0.0937649		TRUE		1	40								N	Y	N
360	O24	FALSE	MG-63	Telomeric DNA	UNKNOWN	SYBR	None							14.8099	14.1532	1.19201					TRUE	78.7113	0.0937649		TRUE		1	40								Y	N	N
361	P1	FALSE	U2-OS	Telomeric DNA	UNKNOWN	SYBR	None							9.43383	8.25395	1.1041					TRUE	80.8593	0.0937649		TRUE		1	40								N	Y	N
362	P2	FALSE	U2-OS	Telomeric DNA	UNKNOWN	SYBR	None							8.65662	8.25395	1.1041					TRUE	81.1278	0.0937649		TRUE		1	40								N	Y	N
363	P3	FALSE	Compound 301	Telomeric DNA	UNKNOWN	SYBR	None							9.43383							TRUE	80.4565	0.0937649		TRUE		1	40								N	Y	N
364	P4	FALSE	Compound 302	Telomeric DNA	UNKNOWN	SYBR	None							8.65662							TRUE	80.8593	0.0937649		TRUE		1	40								N	Y	N
365	P5	FALSE	Compound 303	Telomeric DNA	UNKNOWN	SYBR	None							10.2697							TRUE	80.9935	0.0937649		TRUE		1	40								N	Y	N
366	P6	FALSE	Compound 304	Telomeric DNA	UNKNOWN	SYBR	None							9.4498							TRUE	80.8593	0.0937649		TRUE		1	40								N	Y	N
367	P7	FALSE	Compound 305	Telomeric DNA	UNKNOWN	SYBR	None							8.3371							TRUE	80.9935	0.0937649		TRUE		1	40								N	Y	N
368	P8	FALSE	Compound 306	Telomeric DNA	UNKNOWN	SYBR	None							10.5187							TRUE	80.9935	0.0937649		TRUE		1	40								N	Y	N
369	P9	FALSE	Compound 307	Telomeric DNA	UNKNOWN	SYBR	None							8.60638							TRUE	80.9935	0.0937649		TRUE		1	40								N	Y	N
370	P10	FALSE	Compound 308	Telomeric DNA	UNKNOWN	SYBR	None							8.70248							TRUE	80.9935	0.0937649		TRUE		1	40								N	Y	N
371	P11	FALSE	Compound 309	Telomeric DNA	UNKNOWN	SYBR	None							8.39466							TRUE	80.4565	0.0937649		TRUE		1	40								N	Y	N
372	P12	FALSE	Compound 310	Telomeric DNA	UNKNOWN	SYBR	None							9.55934							TRUE	80.3223	0.0937649		TRUE		1	40								N	Y	N
373	P13	FALSE	Compound 311	Telomeric DNA	UNKNOWN	SYBR	None							9.8724							TRUE	78.8455	0.0937649		TRUE		1	40								N	Y	N
374	P14	FALSE	Compound 312	Telomeric DNA	UNKNOWN	SYBR	None							9.83827							TRUE	78.9798	0.0937649		TRUE		1	40								N	Y	N
375	P15	FALSE	Compound 313	Telomeric DNA	UNKNOWN	SYBR	None							7.34196							TRUE	78.9798	0.0937649		TRUE		1	40								N	Y	N
376	P16	FALSE	Compound 314	Telomeric DNA	UNKNOWN	SYBR	None							7.84546							TRUE	78.9798	0.0937649		TRUE		1	40								N	Y	N
377	P17	FALSE	Compound 315	Telomeric DNA	UNKNOWN	SYBR	None							9.28432							TRUE	79.114	0.0937649		TRUE		1	40								N	Y	N
378	P18	FALSE	Compound 316	Telomeric DNA	UNKNOWN	SYBR	None							8.27086							TRUE	78.1743	0.0937649		TRUE		1	40								N	Y	N
379	P19	FALSE	Compound 317	Telomeric DNA	UNKNOWN	SYBR	None							6.97224							TRUE	79.651	0.0937649		TRUE		1	40								N	Y	N
380	P20	FALSE	Compound 318	Telomeric DNA	UNKNOWN	SYBR	None							7.0011							TRUE	79.3825	0.0937649		TRUE		1	40								N	Y	N
381	P21	FALSE	Compound 319	Telomeric DNA	UNKNOWN	SYBR	None							9.28432							TRUE	79.7853	0.0937649		TRUE		1	40								N	Y	N
382	P22	FALSE	Compound 320	Telomeric DNA	UNKNOWN	SYBR	None							9.28432							TRUE	78.8455	0.0937649		TRUE		1	40								N	Y	N
383	P23	FALSE	MG-63	Telomeric DNA	UNKNOWN	SYBR	None							14.2544	14.1532	1.19201					TRUE	78.7113	0.0937649		TRUE		1	40								N	Y	N
384	P24	FALSE	MG-63	Telomeric DNA	UNKNOWN	SYBR	None							14.8592	14.1532	1.19201					TRUE	78.7113	0.0937649		TRUE		1	40								Y	N	N
Analysis Type	Singleplex
Endogenous Control	Telomeric DNA
RQ Min/Max Confidence Level	95.0
Reference Sample	H2O NTC

## Sheet: Z raw data RPLP0 plate
Block Type	384-Well Block
Chemistry	SYBR_GREEN
Experiment Type	Comparative Cт (ΔΔCт)
Instrument Type	ViiA 7
Passive Reference	ROX
Quantification Cycle Method	Ct
Well	Well Position	Omit	Sample Name	Target Name	Task	Reporter	Quencher	Quantity	Quantity Mean	Quantity SD	RQ	RQ Min	RQ Max	CT	Ct Mean	Ct SD	Delta Ct	Delta Ct Mean	Delta Ct SE	Delta Delta Ct	Automatic Ct Threshold	Tm1	Ct Threshold	Tm2	Automatic Baseline	Tm3	Baseline Start	Baseline End	Comments	Custom1	Custom2	Custom3	Custom4	Custom5	Custom6	HIGHSD	NOAMP	EXPFAIL	PRFDROP	MTP
1	A1	FALSE	U2-OS	RPLP0	UNKNOWN	SYBR	None							24.2952	24.5312	1.32254					TRUE	78.5779	0.066669		TRUE		1	40								Y	N	N	N	N
2	A2	FALSE	U2-OS	RPLP0	UNKNOWN	SYBR	None							24.8403	24.5312	1.32254					TRUE	78.5779	0.066669		TRUE		1	40								Y	N	N	N	N
3	A3	FALSE	Compound 1	RPLP0	UNKNOWN	SYBR	None							24.4329							TRUE	78.7122	0.066669		TRUE		1	40								Y	N	N	N	N
4	A4	FALSE	Compound 2	RPLP0	UNKNOWN	SYBR	None							24.557							TRUE	78.8464	0.066669		TRUE		1	40								Y	N	N	N	N
5	A5	FALSE	Compound 3	RPLP0	UNKNOWN	SYBR	None							24.2603							TRUE	78.7122	0.066669		TRUE		1	40								Y	N	N	N	N
6	A6	FALSE	Compound 4	RPLP0	UNKNOWN	SYBR	None							23.6295							TRUE	78.7122	0.066669		TRUE		1	40								Y	N	N	N	N
7	A7	FALSE	Compound 5	RPLP0	UNKNOWN	SYBR	None							23.9888							TRUE	78.8464	0.066669		TRUE		1	40								Y	N	N	N	N
8	A8	FALSE	Compound 6	RPLP0	UNKNOWN	SYBR	None							26.0022							TRUE	78.7122	0.066669		TRUE		1	40								Y	N	N	N	N
9	A9	FALSE	Compound 7	RPLP0	UNKNOWN	SYBR	None							23.854							TRUE	78.8464	0.066669		TRUE		1	40								Y	N	N	N	N
10	A10	FALSE	Compound 8	RPLP0	UNKNOWN	SYBR	None							23.8029							TRUE	78.7122	0.066669		TRUE		1	40								Y	N	N	N	N
11	A11	FALSE	Compound 9	RPLP0	UNKNOWN	SYBR	None							24.9699							TRUE	78.7122	0.066669		TRUE		1	40								Y	N	N	N	N
12	A12	FALSE	Compound 10	RPLP0	UNKNOWN	SYBR	None							23.4168							TRUE	78.8464	0.066669		TRUE		1	40								Y	N	N	N	N
13	A13	FALSE	Compound 11	RPLP0	UNKNOWN	SYBR	None							26.5332							TRUE	78.7122	0.066669		TRUE		1	40								Y	N	N	N	N
14	A14	FALSE	Compound 12	RPLP0	UNKNOWN	SYBR	None							28.7186							TRUE	78.7122	0.066669		TRUE		1	40								Y	N	N	N	N
15	A15	FALSE	Compound 13	RPLP0	UNKNOWN	SYBR	None							27.5169							TRUE	78.7122	0.066669		TRUE		1	40								Y	N	N	N	N
16	A16	FALSE	Compound 14	RPLP0	UNKNOWN	SYBR	None							26.0411							TRUE	78.7122	0.066669		TRUE		1	40								Y	N	N	N	N
17	A17	FALSE	Compound 15	RPLP0	UNKNOWN	SYBR	None							25.9726							TRUE	78.7122	0.066669		TRUE		1	40								Y	N	N	N	N
18	A18	FALSE	Compound 16	RPLP0	UNKNOWN	SYBR	None							27.2683							TRUE	78.5779	0.066669		TRUE		1	40								Y	N	N	N	N
19	A19	FALSE	Compound 17	RPLP0	UNKNOWN	SYBR	None							25.7262							TRUE	78.5779	0.066669		TRUE		1	40								Y	N	N	N	N
20	A20	FALSE	Compound 18	RPLP0	UNKNOWN	SYBR	None							25.5775							TRUE	78.4437	0.066669		TRUE		1	40								Y	N	N	N	N
21	A21	FALSE	Compound 19	RPLP0	UNKNOWN	SYBR	None							27.9917							TRUE	78.4437	0.066669		TRUE		1	40								Y	N	N	N	N
22	A22	FALSE	Compound 20	RPLP0	UNKNOWN	SYBR	None							27.538							TRUE	78.5779	0.066669		TRUE		1	40								Y	N	N	N	N
23	A23	FALSE	MG-63	RPLP0	UNKNOWN	SYBR	None							25.8486	25.8649	1.47502					TRUE	78.5779	0.066669		TRUE		1	40								Y	N	N	N	N
24	A24	FALSE	MG-63	RPLP0	UNKNOWN	SYBR	None							26.806	25.8649	1.47502					TRUE	78.5779	0.066669		TRUE		1	40								Y	N	N	N	N
25	B1	FALSE	U2-OS	RPLP0	UNKNOWN	SYBR	None							26.0944	24.5312	1.32254					TRUE	78.5779	0.066669		TRUE		1	40								Y	N	N	N	N
26	B2	FALSE	U2-OS	RPLP0	UNKNOWN	SYBR	None							26.5636	24.5312	1.32254					TRUE	78.7122	0.066669		TRUE		1	40								Y	N	N	N	N
27	B3	FALSE	Compound 21	RPLP0	UNKNOWN	SYBR	None							26.5256							TRUE	78.7122	0.066669		TRUE		1	40								Y	N	N	N	N
28	B4	FALSE	Compound 22	RPLP0	UNKNOWN	SYBR	None							25.1543							TRUE	78.8464	0.066669		TRUE		1	40								Y	N	N	N	N
29	B5	FALSE	Compound 23	RPLP0	UNKNOWN	SYBR	None							26.364							TRUE	78.7122	0.066669		TRUE		1	40								Y	N	N	N	N
30	B6	FALSE	Compound 24	RPLP0	UNKNOWN	SYBR	None							23.98							TRUE	78.8464	0.066669		TRUE		1	40								Y	N	N	N	N
31	B7	FALSE	Compound 25	RPLP0	UNKNOWN	SYBR	None							23.9778							TRUE	78.8464	0.066669		TRUE		1	40								Y	N	N	N	N
32	B8	FALSE	Compound 26	RPLP0	UNKNOWN	SYBR	None							26.3128							TRUE	78.7122	0.066669		TRUE		1	40								Y	N	N	N	N
33	B9	FALSE	Compound 27	RPLP0	UNKNOWN	SYBR	None							24.4286							TRUE	78.8464	0.066669		TRUE		1	40								Y	N	N	N	N
34	B10	FALSE	Compound 28	RPLP0	UNKNOWN	SYBR	None							24.6548							TRUE	78.7122	0.066669		TRUE		1	40								Y	N	N	N	N
35	B11	FALSE	Compound 29	RPLP0	UNKNOWN	SYBR	None							23.8896							TRUE	78.8464	0.066669		TRUE		1	40								Y	N	N	N	N
36	B12	FALSE	Compound 30	RPLP0	UNKNOWN	SYBR	None							24.3921							TRUE	78.8464	0.066669		TRUE		1	40								Y	N	N	N	N
37	B13	FALSE	Compound 31	RPLP0	UNKNOWN	SYBR	None							27.0345							TRUE	78.8464	0.066669		TRUE		1	40								Y	N	N	N	N
38	B14	FALSE	Compound 32	RPLP0	UNKNOWN	SYBR	None							28.0124							TRUE	78.8464	0.066669		TRUE		1	40								Y	N	N	N	N
39	B15	FALSE	Compound 33	RPLP0	UNKNOWN	SYBR	None							25.735							TRUE	78.7122	0.066669		TRUE		1	40								Y	N	N	N	N
40	B16	FALSE	Compound 34	RPLP0	UNKNOWN	SYBR	None							26.143							TRUE	78.8464	0.066669		TRUE		1	40								Y	N	N	N	N
41	B17	FALSE	Compound 35	RPLP0	UNKNOWN	SYBR	None							26.4906							TRUE	78.7122	0.066669		TRUE		1	40								Y	N	N	N	N
42	B18	FALSE	Compound 36	RPLP0	UNKNOWN	SYBR	None							29.0786							TRUE	78.7122	0.066669		TRUE		1	40								Y	N	N	N	N
43	B19	FALSE	Compound 37	RPLP0	UNKNOWN	SYBR	None							26.7694							TRUE	78.7122	0.066669		TRUE		1	40								Y	N	N	N	N
44	B20	FALSE	Compound 38	RPLP0	UNKNOWN	SYBR	None							27.1922							TRUE	78.5779	0.066669		TRUE		1	40								Y	N	N	N	N
45	B21	FALSE	Compound 39	RPLP0	UNKNOWN	SYBR	None							25.4076							TRUE	78.7122	0.066669		TRUE		1	40								Y	N	N	N	N
46	B22	FALSE	Compound 40	RPLP0	UNKNOWN	SYBR	None							25.4803							TRUE	78.7122	0.066669		TRUE		1	40								Y	N	N	N	N
47	B23	FALSE	MG-63	RPLP0	UNKNOWN	SYBR	None							29.4072	25.8649	1.47502					TRUE	78.7122	0.066669		TRUE		1	40								Y	N	N	N	N
48	B24	FALSE	MG-63	RPLP0	UNKNOWN	SYBR	None							28.6046	25.8649	1.47502					TRUE	78.5779	0.066669		TRUE		1	40								Y	N	N	N	N
49	C1	FALSE	U2-OS	RPLP0	UNKNOWN	SYBR	None							24.8384	24.5312	1.32254					TRUE	78.7122	0.066669		TRUE		1	40								Y	N	N	N	N
50	C2	FALSE	U2-OS	RPLP0	UNKNOWN	SYBR	None							27.5025	24.5312	1.32254					TRUE	78.7122	0.066669		TRUE		1	40								Y	N	N	N	N
51	C3	FALSE	Compound 41	RPLP0	UNKNOWN	SYBR	None							23.9254							TRUE	78.7122	0.066669		TRUE		1	40								Y	N	N	N	N
52	C4	FALSE	Compound 42	RPLP0	UNKNOWN	SYBR	None							26.2847							TRUE	78.8464	0.066669		TRUE		1	40								Y	N	N	N	N
53	C5	FALSE	Compound 43	RPLP0	UNKNOWN	SYBR	None							23.7436							TRUE	78.7122	0.066669		TRUE		1	40								Y	N	N	N	N
54	C6	FALSE	Compound 44	RPLP0	UNKNOWN	SYBR	None							24.1792							TRUE	78.8464	0.066669		TRUE		1	40								Y	N	N	N	N
55	C7	FALSE	Compound 45	RPLP0	UNKNOWN	SYBR	None							24.367							TRUE	78.8464	0.066669		TRUE		1	40								Y	N	N	N	N
56	C8	FALSE	Compound 46	RPLP0	UNKNOWN	SYBR	None							26.8283							TRUE	78.7122	0.066669		TRUE		1	40								Y	N	N	N	N
57	C9	FALSE	Compound 47	RPLP0	UNKNOWN	SYBR	None							23.947							TRUE	78.8464	0.066669		TRUE		1	40								Y	N	N	N	N
58	C10	FALSE	Compound 48	RPLP0	UNKNOWN	SYBR	None							24.4106							TRUE	78.7122	0.066669		TRUE		1	40								Y	N	N	N	N
59	C11	FALSE	Compound 49	RPLP0	UNKNOWN	SYBR	None							26.8739							TRUE	78.7122	0.066669		TRUE		1	40								Y	N	N	N	N
60	C12	FALSE	Compound 50	RPLP0	UNKNOWN	SYBR	None							25.4825							TRUE	78.7122	0.066669		TRUE		1	40								Y	N	N	N	N
61	C13	FALSE	Compound 51	RPLP0	UNKNOWN	SYBR	None							26.1479							TRUE	78.7122	0.066669		TRUE		1	40								Y	N	N	N	N
62	C14	FALSE	Compound 52	RPLP0	UNKNOWN	SYBR	None							24.315							TRUE	78.8464	0.066669		TRUE		1	40								Y	N	N	N	N
63	C15	FALSE	Compound 53	RPLP0	UNKNOWN	SYBR	None							26.3013							TRUE	78.7122	0.066669		TRUE		1	40								Y	N	N	N	N
64	C16	FALSE	Compound 54	RPLP0	UNKNOWN	SYBR	None							25.5744							TRUE	78.8464	0.066669		TRUE		1	40								Y	N	N	N	N
65	C17	FALSE	Compound 55	RPLP0	UNKNOWN	SYBR	None							27.0956							TRUE	78.8464	0.066669		TRUE		1	40								Y	N	N	N	N
66	C18	FALSE	Compound 56	RPLP0	UNKNOWN	SYBR	None							25.8157							TRUE	78.7122	0.066669		TRUE		1	40								Y	N	N	N	N
67	C19	FALSE	Compound 57	RPLP0	UNKNOWN	SYBR	None							25.0888							TRUE	78.7122	0.066669		TRUE		1	40								Y	N	N	N	N
68	C20	FALSE	Compound 58	RPLP0	UNKNOWN	SYBR	None							26.16							TRUE	78.5779	0.066669		TRUE		1	40								Y	N	N	N	N
69	C21	FALSE	Compound 59	RPLP0	UNKNOWN	SYBR	None							25.227							TRUE	78.7122	0.066669		TRUE		1	40								Y	N	N	N	N
70	C22	FALSE	Compound 60	RPLP0	UNKNOWN	SYBR	None							25.4187							TRUE	78.7122	0.066669		TRUE		1	40								Y	N	N	N	N
71	C23	FALSE	MG-63	RPLP0	UNKNOWN	SYBR	None							29.1522	25.8649	1.47502					TRUE	78.7122	0.066669		TRUE		1	40								Y	N	N	N	N
72	C24	FALSE	MG-63	RPLP0	UNKNOWN	SYBR	None							29.0858	25.8649	1.47502					TRUE	78.5779	0.066669		TRUE		1	40								Y	N	N	N	N
73	D1	FALSE	U2-OS	RPLP0	UNKNOWN	SYBR	None							24.5682	24.5312	1.32254					TRUE	78.7122	0.066669		TRUE		1	40								Y	N	N	N	N
74	D2	FALSE	U2-OS	RPLP0	UNKNOWN	SYBR	None							26.5024	24.5312	1.32254					TRUE	78.7122	0.066669		TRUE		1	40								Y	N	N	N	N
75	D3	FALSE	Compound 61	RPLP0	UNKNOWN	SYBR	None							26.037							TRUE	78.7122	0.066669		TRUE		1	40								Y	N	N	N	N
76	D4	FALSE	Compound 62	RPLP0	UNKNOWN	SYBR	None							27.42							TRUE	78.8464	0.066669		TRUE		1	40								Y	N	N	N	N
77	D5	FALSE	Compound 63	RPLP0	UNKNOWN	SYBR	None							23.3666							TRUE	78.7122	0.066669		TRUE		1	40								Y	N	N	N	N
78	D6	FALSE	Compound 64	RPLP0	UNKNOWN	SYBR	None							24.3838							TRUE	78.8464	0.066669		TRUE		1	40								Y	N	N	N	N
79	D7	FALSE	Compound 65	RPLP0	UNKNOWN	SYBR	None							23.8859							TRUE	78.8464	0.066669		TRUE		1	40								Y	N	N	N	N
80	D8	FALSE	Compound 66	RPLP0	UNKNOWN	SYBR	None							24.5889							TRUE	78.5779	0.066669		TRUE		1	40								Y	N	N	N	N
81	D9	FALSE	Compound 67	RPLP0	UNKNOWN	SYBR	None							24.2167							TRUE	78.8464	0.066669		TRUE		1	40								Y	N	N	N	N
82	D10	FALSE	Compound 68	RPLP0	UNKNOWN	SYBR	None							23.6551							TRUE	78.7122	0.066669		TRUE		1	40								Y	N	N	N	N
83	D11	FALSE	Compound 69	RPLP0	UNKNOWN	SYBR	None							24.9165							TRUE	78.8464	0.066669		TRUE		1	40								Y	N	N	N	N
84	D12	FALSE	Compound 70	RPLP0	UNKNOWN	SYBR	None							24.7444							TRUE	78.7122	0.066669		TRUE		1	40								Y	N	N	N	N
85	D13	FALSE	Compound 71	RPLP0	UNKNOWN	SYBR	None							27.106							TRUE	78.7122	0.066669		TRUE		1	40								Y	N	N	N	N
86	D14	FALSE	Compound 72	RPLP0	UNKNOWN	SYBR	None							24.7708							TRUE	78.8464	0.066669		TRUE		1	40								Y	N	N	N	N
87	D15	FALSE	Compound 73	RPLP0	UNKNOWN	SYBR	None							25.8819							TRUE	78.7122	0.066669		TRUE		1	40								Y	N	N	N	N
88	D16	FALSE	Compound 74	RPLP0	UNKNOWN	SYBR	None							25.2972							TRUE	78.8464	0.066669		TRUE		1	40								Y	N	N	N	N
89	D17	FALSE	Compound 75	RPLP0	UNKNOWN	SYBR	None							27.8703							TRUE	78.8464	0.066669		TRUE		1	40								Y	N	N	N	N
90	D18	FALSE	Compound 76	RPLP0	UNKNOWN	SYBR	None							25.9802							TRUE	78.7122	0.066669		TRUE		1	40								Y	N	N	N	N
91	D19	FALSE	Compound 77	RPLP0	UNKNOWN	SYBR	None							25.3284							TRUE	78.7122	0.066669		TRUE		1	40								Y	N	N	N	N
92	D20	FALSE	Compound 78	RPLP0	UNKNOWN	SYBR	None							25.6481							TRUE	78.5779	0.066669		TRUE		1	40								Y	N	N	N	N
93	D21	FALSE	Compound 79	RPLP0	UNKNOWN	SYBR	None							24.7468							TRUE	78.7122	0.066669		TRUE		1	40								Y	N	N	N	N
94	D22	FALSE	Compound 80	RPLP0	UNKNOWN	SYBR	None							25.6209							TRUE	78.7122	0.066669		TRUE		1	40								Y	N	N	N	N
95	D23	FALSE	MG-63	RPLP0	UNKNOWN	SYBR	None							28.9064	25.8649	1.47502					TRUE	78.7122	0.066669		TRUE		1	40								Y	N	N	N	N
96	D24	FALSE	MG-63	RPLP0	UNKNOWN	SYBR	None							28.8694	25.8649	1.47502					TRUE	78.7122	0.066669		TRUE		1	40								Y	N	N	N	N
97	E1	FALSE	U2-OS	RPLP0	UNKNOWN	SYBR	None							28.1434	24.5312	1.32254					TRUE	78.7122	0.066669		TRUE		1	40								Y	N	N	N	N
98	E2	FALSE	U2-OS	RPLP0	UNKNOWN	SYBR	None							24.6854	24.5312	1.32254					TRUE	78.7122	0.066669		TRUE		1	40								Y	N	N	N	N
99	E3	FALSE	Compound 81	RPLP0	UNKNOWN	SYBR	None							25.1216							TRUE	78.7122	0.066669		TRUE		1	40								Y	N	N	N	N
100	E4	FALSE	Compound 82	RPLP0	UNKNOWN	SYBR	None							27.8458							TRUE	78.8464	0.066669		TRUE		1	40								Y	N	N	N	N
101	E5	FALSE	Compound 83	RPLP0	UNKNOWN	SYBR	None							24.445							TRUE	78.7122	0.066669		TRUE		1	40								Y	N	N	N	N
102	E6	FALSE	Compound 84	RPLP0	UNKNOWN	SYBR	None							23.8359							TRUE	78.8464	0.066669		TRUE		1	40								Y	N	N	N	N
103	E7	FALSE	Compound 85	RPLP0	UNKNOWN	SYBR	None							24.0529							TRUE	78.8464	0.066669		TRUE		1	40								Y	N	N	N	N
104	E8	FALSE	Compound 86	RPLP0	UNKNOWN	SYBR	None							28.2395							TRUE	78.7122	0.066669		TRUE		1	40								Y	N	N	N	N
105	E9	FALSE	Compound 87	RPLP0	UNKNOWN	SYBR	None							24.2132							TRUE	78.8464	0.066669		TRUE		1	40								Y	N	N	N	N
106	E10	FALSE	Compound 88	RPLP0	UNKNOWN	SYBR	None							24.0998							TRUE	78.7122	0.066669		TRUE		1	40								Y	N	N	N	N
107	E11	FALSE	Compound 89	RPLP0	UNKNOWN	SYBR	None							26.4784							TRUE	78.7122	0.066669		TRUE		1	40								Y	N	N	N	N
108	E12	FALSE	Compound 90	RPLP0	UNKNOWN	SYBR	None							24.5261							TRUE	78.7122	0.066669		TRUE		1	40								Y	N	N	N	N
109	E13	FALSE	Compound 91	RPLP0	UNKNOWN	SYBR	None							26.8623							TRUE	78.7122	0.066669		TRUE		1	40								Y	N	N	N	N
110	E14	FALSE	Compound 92	RPLP0	UNKNOWN	SYBR	None							26.6635							TRUE	78.8464	0.066669		TRUE		1	40								Y	N	N	N	N
111	E15	FALSE	Compound 93	RPLP0	UNKNOWN	SYBR	None							27.2384							TRUE	78.7122	0.066669		TRUE		1	40								Y	N	N	N	N
112	E16	FALSE	Compound 94	RPLP0	UNKNOWN	SYBR	None							24.7598							TRUE	78.8464	0.066669		TRUE		1	40								Y	N	N	N	N
113	E17	FALSE	Compound 95	RPLP0	UNKNOWN	SYBR	None							25.9808							TRUE	78.9807	0.066669		TRUE		1	40								Y	N	N	N	N
114	E18	FALSE	Compound 96	RPLP0	UNKNOWN	SYBR	None							25.1277							TRUE	78.7122	0.066669		TRUE		1	40								Y	N	N	N	N
115	E19	FALSE	Compound 97	RPLP0	UNKNOWN	SYBR	None							24.8422							TRUE	78.7122	0.066669		TRUE		1	40								Y	N	N	N	N
116	E20	FALSE	Compound 98	RPLP0	UNKNOWN	SYBR	None							26.5432							TRUE	78.5779	0.066669		TRUE		1	40								Y	N	N	N	N
117	E21	FALSE	Compound 99	RPLP0	UNKNOWN	SYBR	None							25.1126							TRUE	78.7122	0.066669		TRUE		1	40								Y	N	N	N	N
118	E22	FALSE	Compound 100	RPLP0	UNKNOWN	SYBR	None							27.3599							TRUE	78.7122	0.066669		TRUE		1	40								Y	N	N	N	N
119	E23	FALSE	MG-63	RPLP0	UNKNOWN	SYBR	None							24.6059	25.8649	1.47502					TRUE	78.8464	0.066669		TRUE		1	40								Y	N	N	N	N
120	E24	FALSE	MG-63	RPLP0	UNKNOWN	SYBR	None							25.7134	25.8649	1.47502					TRUE	78.7122	0.066669		TRUE		1	40								Y	N	N	N	N
121	F1	FALSE	U2-OS	RPLP0	UNKNOWN	SYBR	None							26.8589	24.5312	1.32254					TRUE	78.7122	0.066669		TRUE		1	40								Y	N	N	N	N
122	F2	FALSE	U2-OS	RPLP0	UNKNOWN	SYBR	None							24.6352	24.5312	1.32254					TRUE	78.7122	0.066669		TRUE		1	40								Y	N	N	N	N
123	F3	FALSE	Compound 101	RPLP0	UNKNOWN	SYBR	None							24.9223							TRUE	78.8464	0.066669		TRUE		1	40								Y	N	N	N	N
124	F4	FALSE	Compound 102	RPLP0	UNKNOWN	SYBR	None							24.4833							TRUE	78.8464	0.066669		TRUE		1	40								Y	N	N	N	N
125	F5	FALSE	Compound 103	RPLP0	UNKNOWN	SYBR	None							22.8778							TRUE	78.7122	0.066669		TRUE		1	40								Y	N	N	N	N
126	F6	FALSE	Compound 104	RPLP0	UNKNOWN	SYBR	None							22.817							TRUE	78.8464	0.066669		TRUE		1	40								Y	N	N	N	N
127	F7	FALSE	Compound 105	RPLP0	UNKNOWN	SYBR	None							22.1673							TRUE	78.8464	0.066669		TRUE		1	40								Y	N	N	N	N
128	F8	FALSE	Compound 106	RPLP0	UNKNOWN	SYBR	None							24.6428							TRUE	78.8464	0.066669		TRUE		1	40								Y	N	N	N	N
129	F9	FALSE	Compound 107	RPLP0	UNKNOWN	SYBR	None							22.621							TRUE	78.8464	0.066669		TRUE		1	40								Y	N	N	N	N
130	F10	FALSE	Compound 108	RPLP0	UNKNOWN	SYBR	None							23.7137							TRUE	78.7122	0.066669		TRUE		1	40								Y	N	N	N	N
131	F11	FALSE	Compound 109	RPLP0	UNKNOWN	SYBR	None							22.9281							TRUE	78.8464	0.066669		TRUE		1	40								Y	N	N	N	N
132	F12	FALSE	Compound 110	RPLP0	UNKNOWN	SYBR	None							22.6849							TRUE	78.8464	0.066669		TRUE		1	40								Y	N	N	N	N
133	F13	FALSE	Compound 111	RPLP0	UNKNOWN	SYBR	None							25.806							TRUE	78.8464	0.066669		TRUE		1	40								Y	N	N	N	N
134	F14	FALSE	Compound 112	RPLP0	UNKNOWN	SYBR	None							23.9914							TRUE	78.8464	0.066669		TRUE		1	40								Y	N	N	N	N
135	F15	FALSE	Compound 113	RPLP0	UNKNOWN	SYBR	None							25.6652							TRUE	78.7122	0.066669		TRUE		1	40								Y	N	N	N	N
136	F16	FALSE	Compound 114	RPLP0	UNKNOWN	SYBR	None							21.7319							TRUE	78.8464	0.066669		TRUE		1	40								Y	N	N	Y	N
137	F17	FALSE	Compound 115	RPLP0	UNKNOWN	SYBR	None							24.2874							TRUE	78.7122	0.066669		TRUE		1	40								Y	N	N	N	N
138	F18	FALSE	Compound 116	RPLP0	UNKNOWN	SYBR	None							23.9658							TRUE	78.7122	0.066669		TRUE		1	40								Y	N	N	N	N
139	F19	FALSE	Compound 117	RPLP0	UNKNOWN	SYBR	None							23.5022							TRUE	78.7122	0.066669		TRUE		1	40								Y	N	N	N	N
140	F20	FALSE	Compound 118	RPLP0	UNKNOWN	SYBR	None							24.1681							TRUE	78.7122	0.066669		TRUE		1	40								Y	N	N	N	N
141	F21	FALSE	Compound 119	RPLP0	UNKNOWN	SYBR	None							22.8097							TRUE	78.7122	0.066669		TRUE		1	40								Y	N	N	N	N
142	F22	FALSE	Compound 120	RPLP0	UNKNOWN	SYBR	None							24.5872							TRUE	78.7122	0.066669		TRUE		1	40								Y	N	N	N	N
143	F23	FALSE	MG-63	RPLP0	UNKNOWN	SYBR	None							23.5614	25.8649	1.47502					TRUE	78.7122	0.066669		TRUE		1	40								Y	N	N	N	N
144	F24	FALSE	MG-63	RPLP0	UNKNOWN	SYBR	None							28.2553	25.8649	1.47502					TRUE	78.7122	0.066669		TRUE		1	40								Y	N	N	N	N
145	G1	FALSE	U2-OS	RPLP0	UNKNOWN	SYBR	None							24.4235	24.5312	1.32254					TRUE	78.7122	0.066669		TRUE		1	40								Y	N	N	N	N
146	G2	FALSE	U2-OS	RPLP0	UNKNOWN	SYBR	None							24.6204	24.5312	1.32254					TRUE	78.8464	0.066669		TRUE		1	40								Y	N	N	N	N
147	G3	FALSE	Compound 121	RPLP0	UNKNOWN	SYBR	None							24.7817							TRUE	78.8464	0.066669		TRUE		1	40								Y	N	N	N	N
148	G4	FALSE	Compound 122	RPLP0	UNKNOWN	SYBR	None							26.0258							TRUE	78.8464	0.066669		TRUE		1	40								Y	N	N	N	N
149	G5	FALSE	Compound 123	RPLP0	UNKNOWN	SYBR	None							23.2735							TRUE	78.7122	0.066669		TRUE		1	40								Y	N	N	N	N
150	G6	FALSE	Compound 124	RPLP0	UNKNOWN	SYBR	None							23.3825							TRUE	78.8464	0.066669		TRUE		1	40								Y	N	N	N	N
151	G7	FALSE	Compound 125	RPLP0	UNKNOWN	SYBR	None							23.1353							TRUE	78.8464	0.066669		TRUE		1	40								Y	N	N	N	N
152	G8	FALSE	Compound 126	RPLP0	UNKNOWN	SYBR	None							23.1237							TRUE	78.7122	0.066669		TRUE		1	40								Y	N	N	N	N
153	G9	FALSE	Compound 127	RPLP0	UNKNOWN	SYBR	None							28.3249							TRUE	78.8464	0.066669		TRUE		1	40								Y	N	N	N	N
154	G10	FALSE	Compound 128	RPLP0	UNKNOWN	SYBR	None							22.9661							TRUE	78.7122	0.066669		TRUE		1	40								Y	N	N	N	N
155	G11	FALSE	Compound 129	RPLP0	UNKNOWN	SYBR	None							25.2108							TRUE	78.7122	0.066669		TRUE		1	40								Y	N	N	N	N
156	G12	FALSE	Compound 130	RPLP0	UNKNOWN	SYBR	None							22.9318							TRUE	78.8464	0.066669		TRUE		1	40								Y	N	N	N	N
157	G13	FALSE	Compound 131	RPLP0	UNKNOWN	SYBR	None							25.8557							TRUE	78.7122	0.066669		TRUE		1	40								Y	N	N	N	N
158	G14	FALSE	Compound 132	RPLP0	UNKNOWN	SYBR	None							28.0367							TRUE	78.7122	0.066669		TRUE		1	40								Y	N	N	N	N
159	G15	FALSE	Compound 133	RPLP0	UNKNOWN	SYBR	None							24.6462							TRUE	78.7122	0.066669		TRUE		1	40								Y	N	N	N	N
160	G16	FALSE	Compound 134	RPLP0	UNKNOWN	SYBR	None							23.2078							TRUE	78.8464	0.066669		TRUE		1	40								Y	N	N	N	N
161	G17	FALSE	Compound 135	RPLP0	UNKNOWN	SYBR	None							27.0745							TRUE	78.7122	0.066669		TRUE		1	40								Y	N	N	N	N
162	G18	FALSE	Compound 136	RPLP0	UNKNOWN	SYBR	None							23.8823							TRUE	78.7122	0.066669		TRUE		1	40								Y	N	N	N	N
163	G19	FALSE	Compound 137	RPLP0	UNKNOWN	SYBR	None							23.826							TRUE	78.8464	0.066669		TRUE		1	40								Y	N	N	N	N
164	G20	FALSE	Compound 138	RPLP0	UNKNOWN	SYBR	None							24.7006							TRUE	78.7122	0.066669		TRUE		1	40								Y	N	N	N	N
165	G21	FALSE	Compound 139	RPLP0	UNKNOWN	SYBR	None							23.7545							TRUE	78.7122	0.066669		TRUE		1	40								Y	N	N	N	N
166	G22	FALSE	Compound 140	RPLP0	UNKNOWN	SYBR	None							24.7666							TRUE	78.7122	0.066669		TRUE		1	40								Y	N	N	N	N
167	G23	FALSE	MG-63	RPLP0	UNKNOWN	SYBR	None							23.6438	25.8649	1.47502					TRUE	78.8464	0.066669		TRUE		1	40								Y	N	N	N	N
168	G24	FALSE	MG-63	RPLP0	UNKNOWN	SYBR	None							25.6116	25.8649	1.47502					TRUE	78.7122	0.066669		TRUE		1	40								Y	N	N	N	N
169	H1	FALSE	U2-OS	RPLP0	UNKNOWN	SYBR	None							24.8937	24.5312	1.32254					TRUE	78.7122	0.066669		TRUE		1	40								Y	N	N	N	N
170	H2	FALSE	U2-OS	RPLP0	UNKNOWN	SYBR	None							24.3044	24.5312	1.32254					TRUE	78.8464	0.066669		TRUE		1	40								Y	N	N	N	N
171	H3	FALSE	Compound 141	RPLP0	UNKNOWN	SYBR	None							24.6558							TRUE	78.8464	0.066669		TRUE		1	40								Y	N	N	N	N
172	H4	FALSE	Compound 142	RPLP0	UNKNOWN	SYBR	None							25.7632							TRUE	78.7122	0.066669		TRUE		1	40								Y	N	N	N	N
173	H5	FALSE	Compound 143	RPLP0	UNKNOWN	SYBR	None							22.6103							TRUE	78.8464	0.066669		TRUE		1	40								Y	N	N	N	N
174	H6	FALSE	Compound 144	RPLP0	UNKNOWN	SYBR	None							22.1002							TRUE	78.8464	0.066669		TRUE		1	40								Y	N	N	N	N
175	H7	FALSE	Compound 145	RPLP0	UNKNOWN	SYBR	None							22.7283							TRUE	78.8464	0.066669		TRUE		1	40								Y	N	N	N	N
176	H8	FALSE	Compound 146	RPLP0	UNKNOWN	SYBR	None							23.3657							TRUE	78.7122	0.066669		TRUE		1	40								Y	N	N	N	N
177	H9	FALSE	Compound 147	RPLP0	UNKNOWN	SYBR	None							22.4912							TRUE	78.8464	0.066669		TRUE		1	40								Y	N	N	N	N
178	H10	FALSE	Compound 148	RPLP0	UNKNOWN	SYBR	None							23.0468							TRUE	78.7122	0.066669		TRUE		1	40								Y	N	N	N	N
179	H11	FALSE	Compound 149	RPLP0	UNKNOWN	SYBR	None							23.3369							TRUE	78.8464	0.066669		TRUE		1	40								Y	N	N	N	N
180	H12	FALSE	Compound 150	RPLP0	UNKNOWN	SYBR	None							22.7068							TRUE	78.8464	0.066669		TRUE		1	40								Y	N	N	N	N
181	H13	FALSE	Compound 151	RPLP0	UNKNOWN	SYBR	None							27.9267							TRUE	78.8464	0.066669		TRUE		1	40								Y	N	N	N	N
182	H14	FALSE	Compound 152	RPLP0	UNKNOWN	SYBR	None							27.2661							TRUE	78.8464	0.066669		TRUE		1	40								Y	N	N	N	N
183	H15	FALSE	Compound 153	RPLP0	UNKNOWN	SYBR	None							25.8343							TRUE	78.7122	0.066669		TRUE		1	40								Y	N	N	N	N
184	H16	FALSE	Compound 154	RPLP0	UNKNOWN	SYBR	None							24.1554							TRUE	78.7122	0.066669		TRUE		1	40								Y	N	N	N	N
185	H17	FALSE	Compound 155	RPLP0	UNKNOWN	SYBR	None							24.4773							TRUE	78.7122	0.066669		TRUE		1	40								Y	N	N	N	N
186	H18	FALSE	Compound 156	RPLP0	UNKNOWN	SYBR	None							23.8915							TRUE	78.7122	0.066669		TRUE		1	40								Y	N	N	N	N
187	H19	FALSE	Compound 157	RPLP0	UNKNOWN	SYBR	None							23.3869							TRUE	78.7122	0.066669		TRUE		1	40								Y	N	N	N	N
188	H20	FALSE	Compound 158	RPLP0	UNKNOWN	SYBR	None							24.655							TRUE	78.8464	0.066669		TRUE		1	40								Y	N	N	N	N
189	H21	FALSE	Compound 159	RPLP0	UNKNOWN	SYBR	None							23.3381							TRUE	78.7122	0.066669		TRUE		1	40								Y	N	N	N	N
190	H22	FALSE	Compound 160	RPLP0	UNKNOWN	SYBR	None							25.0456							TRUE	78.8464	0.066669		TRUE		1	40								Y	N	N	N	N
191	H23	FALSE	MG-63	RPLP0	UNKNOWN	SYBR	None							23.286	25.8649	1.47502					TRUE	78.8464	0.066669		TRUE		1	40								Y	N	N	N	N
192	H24	FALSE	MG-63	RPLP0	UNKNOWN	SYBR	None							29.9286	25.8649	1.47502					TRUE	78.7122	0.066669		TRUE		1	40								Y	N	N	N	N
193	I1	FALSE	U2-OS	RPLP0	UNKNOWN	SYBR	None							26.9302	24.5312	1.32254					TRUE	78.7122	0.066669		TRUE		1	40								Y	N	N	N	N
194	I2	FALSE	U2-OS	RPLP0	UNKNOWN	SYBR	None							24.0699	24.5312	1.32254					TRUE	78.8464	0.066669		TRUE		1	40								Y	N	N	N	N
195	I3	FALSE	Compound 161	RPLP0	UNKNOWN	SYBR	None							26.1094							TRUE	78.8464	0.066669		TRUE		1	40								Y	N	N	N	N
196	I4	FALSE	Compound 162	RPLP0	UNKNOWN	SYBR	None							27.653							TRUE	78.7122	0.066669		TRUE		1	40								Y	N	N	N	N
197	I5	FALSE	Compound 163	RPLP0	UNKNOWN	SYBR	None							24.7847							TRUE	78.7122	0.066669		TRUE		1	40								Y	N	N	N	N
198	I6	FALSE	Compound 164	RPLP0	UNKNOWN	SYBR	None							23.917							TRUE	78.8464	0.066669		TRUE		1	40								Y	N	N	N	N
199	I7	FALSE	Compound 165	RPLP0	UNKNOWN	SYBR	None							24.2684							TRUE	78.8464	0.066669		TRUE		1	40								Y	N	N	N	N
200	I8	FALSE	Compound 166	RPLP0	UNKNOWN	SYBR	None							24.5909							TRUE	78.7122	0.066669		TRUE		1	40								Y	N	N	N	N
201	I9	FALSE	Compound 167	RPLP0	UNKNOWN	SYBR	None							23.6689							TRUE	78.8464	0.066669		TRUE		1	40								Y	N	N	N	N
202	I10	FALSE	Compound 168	RPLP0	UNKNOWN	SYBR	None							23.8203							TRUE	78.7122	0.066669		TRUE		1	40								Y	N	N	N	N
203	I11	FALSE	Compound 169	RPLP0	UNKNOWN	SYBR	None							27.179							TRUE	78.7122	0.066669		TRUE		1	40								Y	N	N	N	N
204	I12	FALSE	Compound 170	RPLP0	UNKNOWN	SYBR	None							24.128							TRUE	78.8464	0.066669		TRUE		1	40								Y	N	N	N	N
205	I13	FALSE	Compound 171	RPLP0	UNKNOWN	SYBR	None							26.6697							TRUE	78.8464	0.066669		TRUE		1	40								Y	N	N	N	N
206	I14	FALSE	Compound 172	RPLP0	UNKNOWN	SYBR	None							26.3217							TRUE	78.8464	0.066669		TRUE		1	40								Y	N	N	N	N
207	I15	FALSE	Compound 173	RPLP0	UNKNOWN	SYBR	None							26.8698							TRUE	78.8464	0.066669		TRUE		1	40								Y	N	N	N	N
208	I16	FALSE	Compound 174	RPLP0	UNKNOWN	SYBR	None							24.2564							TRUE	78.8464	0.066669		TRUE		1	40								Y	N	N	N	N
209	I17	FALSE	Compound 175	RPLP0	UNKNOWN	SYBR	None							25.1073							TRUE	78.8464	0.066669		TRUE		1	40								Y	N	N	N	N
210	I18	FALSE	Compound 176	RPLP0	UNKNOWN	SYBR	None							25.0494							TRUE	78.7122	0.066669		TRUE		1	40								Y	N	N	N	N
211	I19	FALSE	Compound 177	RPLP0	UNKNOWN	SYBR	None							24.8445							TRUE	78.8464	0.066669		TRUE		1	40								Y	N	N	N	N
212	I20	FALSE	Compound 178	RPLP0	UNKNOWN	SYBR	None							25.1435							TRUE	78.8464	0.066669		TRUE		1	40								Y	N	N	N	N
213	I21	FALSE	Compound 179	RPLP0	UNKNOWN	SYBR	None							24.8964							TRUE	78.8464	0.066669		TRUE		1	40								Y	N	N	N	N
214	I22	FALSE	Compound 180	RPLP0	UNKNOWN	SYBR	None							27.8437							TRUE	78.8464	0.066669		TRUE		1	40								Y	N	N	N	N
215	I23	FALSE	MG-63	RPLP0	UNKNOWN	SYBR	None							24.4415	25.8649	1.47502					TRUE	78.9807	0.066669		TRUE		1	40								Y	N	N	N	N
216	I24	FALSE	MG-63	RPLP0	UNKNOWN	SYBR	None							26.4211	25.8649	1.47502					TRUE	78.7122	0.066669		TRUE		1	40								Y	N	N	N	N
217	J1	FALSE	U2-OS	RPLP0	UNKNOWN	SYBR	None							28.5006	24.5312	1.32254					TRUE	78.7122	0.066669		TRUE		1	40								Y	N	N	N	N
218	J2	FALSE	U2-OS	RPLP0	UNKNOWN	SYBR	None							25.4957	24.5312	1.32254					TRUE	78.8464	0.066669		TRUE		1	40								Y	N	N	N	N
219	J3	FALSE	Compound 181	RPLP0	UNKNOWN	SYBR	None							26.8923							TRUE	78.8464	0.066669		TRUE		1	40								Y	N	N	N	N
220	J4	FALSE	Compound 182	RPLP0	UNKNOWN	SYBR	None							24.3757							TRUE	78.7122	0.066669		TRUE		1	40								Y	N	N	N	N
221	J5	FALSE	Compound 183	RPLP0	UNKNOWN	SYBR	None							24.2216							TRUE	78.7122	0.066669		TRUE		1	40								Y	N	N	N	N
222	J6	FALSE	Compound 184	RPLP0	UNKNOWN	SYBR	None							24.513							TRUE	78.8464	0.066669		TRUE		1	40								Y	N	N	N	N
223	J7	FALSE	Compound 185	RPLP0	UNKNOWN	SYBR	None							23.9311							TRUE	78.8464	0.066669		TRUE		1	40								Y	N	N	N	N
224	J8	FALSE	Compound 186	RPLP0	UNKNOWN	SYBR	None							23.4722							TRUE	78.7122	0.066669		TRUE		1	40								Y	N	N	N	N
225	J9	FALSE	Compound 187	RPLP0	UNKNOWN	SYBR	None							23.702							TRUE	78.8464	0.066669		TRUE		1	40								Y	N	N	N	N
226	J10	FALSE	Compound 188	RPLP0	UNKNOWN	SYBR	None							24.0493							TRUE	78.8464	0.066669		TRUE		1	40								Y	N	N	N	N
227	J11	FALSE	Compound 189	RPLP0	UNKNOWN	SYBR	None							23.8109							TRUE	78.8464	0.066669		TRUE		1	40								Y	N	N	N	N
228	J12	FALSE	Compound 190	RPLP0	UNKNOWN	SYBR	None							23.973							TRUE	78.8464	0.066669		TRUE		1	40								Y	N	N	N	N
229	J13	FALSE	Compound 191	RPLP0	UNKNOWN	SYBR	None							26.9748							TRUE	78.8464	0.066669		TRUE		1	40								Y	N	N	N	N
230	J14	FALSE	Compound 192	RPLP0	UNKNOWN	SYBR	None							28.3695							TRUE	78.8464	0.066669		TRUE		1	40								Y	N	N	N	N
231	J15	FALSE	Compound 193	RPLP0	UNKNOWN	SYBR	None							24.8646							TRUE	78.8464	0.066669		TRUE		1	40								Y	N	N	N	N
232	J16	FALSE	Compound 194	RPLP0	UNKNOWN	SYBR	None							25.001							TRUE	78.8464	0.066669		TRUE		1	40								Y	N	N	N	N
233	J17	FALSE	Compound 195	RPLP0	UNKNOWN	SYBR	None							24.9974							TRUE	78.8464	0.066669		TRUE		1	40								Y	N	N	N	N
234	J18	FALSE	Compound 196	RPLP0	UNKNOWN	SYBR	None							25.4182							TRUE	78.8464	0.066669		TRUE		1	40								Y	N	N	N	N
235	J19	FALSE	Compound 197	RPLP0	UNKNOWN	SYBR	None							25.0569							TRUE	78.8464	0.066669		TRUE		1	40								Y	N	N	N	N
236	J20	FALSE	Compound 198	RPLP0	UNKNOWN	SYBR	None							26.394							TRUE	78.8464	0.066669		TRUE		1	40								Y	N	N	N	N
237	J21	FALSE	Compound 199	RPLP0	UNKNOWN	SYBR	None							25.4742							TRUE	78.8464	0.066669		TRUE		1	40								Y	N	N	N	N
238	J22	FALSE	Compound 200	RPLP0	UNKNOWN	SYBR	None							29.2114							TRUE	78.8464	0.066669		TRUE		1	40								Y	N	N	N	N
239	J23	FALSE	MG-63	RPLP0	UNKNOWN	SYBR	None							24.8105	25.8649	1.47502					TRUE	78.8464	0.066669		TRUE		1	40								Y	N	N	N	N
240	J24	FALSE	MG-63	RPLP0	UNKNOWN	SYBR	None							25.6655	25.8649	1.47502					TRUE	78.8464	0.066669		TRUE		1	40								Y	N	N	N	N
241	K1	FALSE	U2-OS	RPLP0	UNKNOWN	SYBR	None							24.559	24.5312	1.32254					TRUE	78.7122	0.066669		TRUE		1	40								Y	N	N	N	N
242	K2	FALSE	U2-OS	RPLP0	UNKNOWN	SYBR	None							24.3167	24.5312	1.32254					TRUE	78.8464	0.066669		TRUE		1	40								Y	N	N	N	N
243	K3	FALSE	Compound 201	RPLP0	UNKNOWN	SYBR	None							25.1582							TRUE	78.7122	0.066669		TRUE		1	40								Y	N	N	N	N
244	K4	FALSE	Compound 202	RPLP0	UNKNOWN	SYBR	None							24.6011							TRUE	78.8464	0.066669		TRUE		1	40								Y	N	N	N	N
245	K5	FALSE	Compound 203	RPLP0	UNKNOWN	SYBR	None							23.4718							TRUE	78.7122	0.066669		TRUE		1	40								Y	N	N	N	N
246	K6	FALSE	Compound 204	RPLP0	UNKNOWN	SYBR	None							23.8829							TRUE	78.7122	0.066669		TRUE		1	40								Y	N	N	N	N
247	K7	FALSE	Compound 205	RPLP0	UNKNOWN	SYBR	None							24.1938							TRUE	78.7122	0.066669		TRUE		1	40								Y	N	N	N	N
248	K8	FALSE	Compound 206	RPLP0	UNKNOWN	SYBR	None							24.6402							TRUE	78.7122	0.066669		TRUE		1	40								Y	N	N	N	N
249	K9	FALSE	Compound 207	RPLP0	UNKNOWN	SYBR	None							23.5525							TRUE	78.8464	0.066669		TRUE		1	40								Y	N	N	N	N
250	K10	FALSE	Compound 208	RPLP0	UNKNOWN	SYBR	None							23.8828							TRUE	78.7122	0.066669		TRUE		1	40								Y	N	N	N	N
251	K11	FALSE	Compound 209	RPLP0	UNKNOWN	SYBR	None							23.4766							TRUE	78.7122	0.066669		TRUE		1	40								Y	N	N	N	N
252	K12	FALSE	Compound 210	RPLP0	UNKNOWN	SYBR	None							24.056							TRUE	78.8464	0.066669		TRUE		1	40								Y	N	N	N	N
253	K13	FALSE	Compound 211	RPLP0	UNKNOWN	SYBR	None							26.9688							TRUE	78.8464	0.066669		TRUE		1	40								Y	N	N	N	N
254	K14	FALSE	Compound 212	RPLP0	UNKNOWN	SYBR	None							26.8268							TRUE	78.8464	0.066669		TRUE		1	40								Y	N	N	N	N
255	K15	FALSE	Compound 213	RPLP0	UNKNOWN	SYBR	None							25.8264							TRUE	78.7122	0.066669		TRUE		1	40								Y	N	N	N	N
256	K16	FALSE	Compound 214	RPLP0	UNKNOWN	SYBR	None							24.748							TRUE	78.8464	0.066669		TRUE		1	40								Y	N	N	N	N
257	K17	FALSE	Compound 215	RPLP0	UNKNOWN	SYBR	None							25.0547							TRUE	78.8464	0.066669		TRUE		1	40								Y	N	N	N	N
258	K18	FALSE	Compound 216	RPLP0	UNKNOWN	SYBR	None							24.7987							TRUE	78.8464	0.066669		TRUE		1	40								Y	N	N	N	N
259	K19	FALSE	Compound 217	RPLP0	UNKNOWN	SYBR	None							24.3336							TRUE	78.8464	0.066669		TRUE		1	40								Y	N	N	N	N
260	K20	FALSE	Compound 218	RPLP0	UNKNOWN	SYBR	None							25.5225							TRUE	78.7122	0.066669		TRUE		1	40								Y	N	N	N	N
261	K21	FALSE	Compound 219	RPLP0	UNKNOWN	SYBR	None							24.8528							TRUE	78.8464	0.066669		TRUE		1	40								Y	N	N	N	N
262	K22	FALSE	Compound 220	RPLP0	UNKNOWN	SYBR	None							27.9546							TRUE	78.8464	0.066669		TRUE		1	40								Y	N	N	N	N
263	K23	FALSE	MG-63	RPLP0	UNKNOWN	SYBR	None							24.2632	25.8649	1.47502					TRUE	78.8464	0.066669		TRUE		1	40								Y	N	N	N	N
264	K24	FALSE	MG-63	RPLP0	UNKNOWN	SYBR	None							26.82	25.8649	1.47502					TRUE	78.7122	0.066669		TRUE		1	40								Y	N	N	N	N
265	L1	FALSE	U2-OS	RPLP0	UNKNOWN	SYBR	None							24.0974	24.5312	1.32254					TRUE	78.7122	0.066669		TRUE		1	40								Y	N	N	N	N
266	L2	FALSE	U2-OS	RPLP0	UNKNOWN	SYBR	None							24.2495	24.5312	1.32254					TRUE	78.7122	0.066669		TRUE		1	40								Y	N	N	N	N
267	L3	FALSE	Compound 221	RPLP0	UNKNOWN	SYBR	None							23.6573							TRUE	78.7122	0.066669		TRUE		1	40								Y	N	N	N	N
268	L4	FALSE	Compound 222	RPLP0	UNKNOWN	SYBR	None							24.8154							TRUE	78.7122	0.066669		TRUE		1	40								Y	N	N	N	N
269	L5	FALSE	Compound 223	RPLP0	UNKNOWN	SYBR	None							23.366							TRUE	78.8464	0.066669		TRUE		1	40								Y	N	N	N	N
270	L6	FALSE	Compound 224	RPLP0	UNKNOWN	SYBR	None							23.889							TRUE	78.7122	0.066669		TRUE		1	40								Y	N	N	N	N
271	L7	FALSE	Compound 225	RPLP0	UNKNOWN	SYBR	None							24.4272							TRUE	78.7122	0.066669		TRUE		1	40								Y	N	N	N	N
272	L8	FALSE	Compound 226	RPLP0	UNKNOWN	SYBR	None							24.1066							TRUE	78.7122	0.066669		TRUE		1	40								Y	N	N	N	N
273	L9	FALSE	Compound 227	RPLP0	UNKNOWN	SYBR	None							23.9206							TRUE	78.8464	0.066669		TRUE		1	40								Y	N	N	N	N
274	L10	FALSE	Compound 228	RPLP0	UNKNOWN	SYBR	None							21.0418							TRUE	78.8464	0.066669		TRUE		1	40								Y	N	N	N	N
275	L11	FALSE	Compound 229	RPLP0	UNKNOWN	SYBR	None							23.2767							TRUE	78.8464	0.066669		TRUE		1	40								Y	N	N	N	N
276	L12	FALSE	Compound 230	RPLP0	UNKNOWN	SYBR	None							23.9173							TRUE	78.8464	0.066669		TRUE		1	40								Y	N	N	N	N
277	L13	FALSE	Compound 231	RPLP0	UNKNOWN	SYBR	None							26.895							TRUE	78.8464	0.066669		TRUE		1	40								Y	N	N	N	N
278	L14	FALSE	Compound 232	RPLP0	UNKNOWN	SYBR	None							25.955							TRUE	78.8464	0.066669		TRUE		1	40								Y	N	N	N	N
279	L15	FALSE	Compound 233	RPLP0	UNKNOWN	SYBR	None							25.1114							TRUE	78.7122	0.066669		TRUE		1	40								Y	N	N	N	N
280	L16	FALSE	Compound 234	RPLP0	UNKNOWN	SYBR	None							25.122							TRUE	78.8464	0.066669		TRUE		1	40								Y	N	N	N	N
281	L17	FALSE	Compound 235	RPLP0	UNKNOWN	SYBR	None							25.1763							TRUE	67.4351	0.066669	89.7208	TRUE	93.6141	1	40								N	Y	Y	N	Y
282	L18	FALSE	Compound 236	RPLP0	UNKNOWN	SYBR	None							25.4323							TRUE	78.8464	0.066669		TRUE		1	40								Y	N	N	N	N
283	L19	FALSE	Compound 237	RPLP0	UNKNOWN	SYBR	None							25.4119							TRUE	78.8464	0.066669		TRUE		1	40								Y	N	N	N	N
284	L20	FALSE	Compound 238	RPLP0	UNKNOWN	SYBR	None							25.5887							TRUE	78.7122	0.066669		TRUE		1	40								Y	N	N	N	N
285	L21	FALSE	Compound 239	RPLP0	UNKNOWN	SYBR	None							25.1017							TRUE	78.7122	0.066669		TRUE		1	40								Y	N	N	N	N
286	L22	FALSE	Compound 240	RPLP0	UNKNOWN	SYBR	None							25.9361							TRUE	78.8464	0.066669		TRUE		1	40								Y	N	N	N	N
287	L23	FALSE	MG-63	RPLP0	UNKNOWN	SYBR	None							25.0851	25.8649	1.47502					TRUE	78.8464	0.066669		TRUE		1	40								Y	N	N	N	N
288	L24	FALSE	MG-63	RPLP0	UNKNOWN	SYBR	None							24.9139	25.8649	1.47502					TRUE	78.8464	0.066669		TRUE		1	40								Y	N	N	N	N
289	M1	FALSE	U2-OS	RPLP0	UNKNOWN	SYBR	None							27.2485	24.5312	1.32254					TRUE	78.7122	0.066669		TRUE		1	40								Y	N	N	N	N
290	M2	FALSE	U2-OS	RPLP0	UNKNOWN	SYBR	None							24.2244	24.5312	1.32254					TRUE	78.7122	0.066669		TRUE		1	40								Y	N	N	N	N
291	M3	FALSE	Compound 241	RPLP0	UNKNOWN	SYBR	None							23.8052							TRUE	78.7122	0.066669		TRUE		1	40								Y	N	N	N	N
292	M4	FALSE	Compound 242	RPLP0	UNKNOWN	SYBR	None							25.7836							TRUE	78.7122	0.066669		TRUE		1	40								Y	N	N	N	N
293	M5	FALSE	Compound 243	RPLP0	UNKNOWN	SYBR	None							24.9508							TRUE	78.7122	0.066669		TRUE		1	40								Y	N	N	N	N
294	M6	FALSE	Compound 244	RPLP0	UNKNOWN	SYBR	None							23.8092							TRUE	78.7122	0.066669		TRUE		1	40								Y	N	N	N	N
295	M7	FALSE	Compound 245	RPLP0	UNKNOWN	SYBR	None							24.3081							TRUE	78.7122	0.066669		TRUE		1	40								Y	N	N	N	N
296	M8	FALSE	Compound 246	RPLP0	UNKNOWN	SYBR	None							24.3899							TRUE	78.7122	0.066669		TRUE		1	40								Y	N	N	N	N
297	M9	FALSE	Compound 247	RPLP0	UNKNOWN	SYBR	None							26.1521							TRUE	78.7122	0.066669		TRUE		1	40								Y	N	N	N	N
298	M10	FALSE	Compound 248	RPLP0	UNKNOWN	SYBR	None							22.8965							TRUE	78.8464	0.066669		TRUE		1	40								Y	N	N	N	N
299	M11	FALSE	Compound 249	RPLP0	UNKNOWN	SYBR	None							23.6763							TRUE	78.7122	0.066669		TRUE		1	40								Y	N	N	N	N
300	M12	FALSE	Compound 250	RPLP0	UNKNOWN	SYBR	None							23.9502							TRUE	78.8464	0.066669		TRUE		1	40								Y	N	N	N	N
301	M13	FALSE	Compound 251	RPLP0	UNKNOWN	SYBR	None							26.7912							TRUE	78.8464	0.066669		TRUE		1	40								Y	N	N	N	N
302	M14	FALSE	Compound 252	RPLP0	UNKNOWN	SYBR	None							25.5359							TRUE	78.8464	0.066669		TRUE		1	40								Y	N	N	N	N
303	M15	FALSE	Compound 253	RPLP0	UNKNOWN	SYBR	None							24.7586							TRUE	78.8464	0.066669		TRUE		1	40								Y	N	N	N	N
304	M16	FALSE	Compound 254	RPLP0	UNKNOWN	SYBR	None							26.2856							TRUE	78.8464	0.066669		TRUE		1	40								Y	N	N	N	N
305	M17	FALSE	Compound 255	RPLP0	UNKNOWN	SYBR	None							25.3782							TRUE	78.8464	0.066669		TRUE		1	40								Y	N	N	N	N
306	M18	FALSE	Compound 256	RPLP0	UNKNOWN	SYBR	None							24.8343							TRUE	78.8464	0.066669		TRUE		1	40								Y	N	N	N	N
307	M19	FALSE	Compound 257	RPLP0	UNKNOWN	SYBR	None							24.7727							TRUE	78.8464	0.066669		TRUE		1	40								Y	N	N	N	N
308	M20	FALSE	Compound 258	RPLP0	UNKNOWN	SYBR	None							25.0331							TRUE	78.7122	0.066669		TRUE		1	40								Y	N	N	N	N
309	M21	FALSE	Compound 259	RPLP0	UNKNOWN	SYBR	None							24.5626							TRUE	78.7122	0.066669		TRUE		1	40								Y	N	N	N	N
310	M22	FALSE	Compound 260	RPLP0	UNKNOWN	SYBR	None							26.7224							TRUE	78.8464	0.066669		TRUE		1	40								Y	N	N	N	N
311	M23	FALSE	MG-63	RPLP0	UNKNOWN	SYBR	None							25.636	25.8649	1.47502					TRUE	78.7122	0.066669		TRUE		1	40								Y	N	N	N	N
312	M24	FALSE	MG-63	RPLP0	UNKNOWN	SYBR	None							38.6439							TRUE	73.6106	0.066669		TRUE		1	40								N	N	N	N	N
313	N1	FALSE	U2-OS	RPLP0	UNKNOWN	SYBR	None							28.5547	24.5312	1.32254					TRUE	78.5779	0.066669		TRUE		1	40								Y	N	N	N	N
314	N2	FALSE	U2-OS	RPLP0	UNKNOWN	SYBR	None							23.8846	24.5312	1.32254					TRUE	78.8464	0.066669		TRUE		1	40								Y	N	N	N	N
315	N3	FALSE	Compound 261	RPLP0	UNKNOWN	SYBR	None							25.0111							TRUE	78.7122	0.066669		TRUE		1	40								Y	N	N	N	N
316	N4	FALSE	Compound 262	RPLP0	UNKNOWN	SYBR	None							25.18							TRUE	78.7122	0.066669		TRUE		1	40								Y	N	N	N	N
317	N5	FALSE	Compound 263	RPLP0	UNKNOWN	SYBR	None							25.436							TRUE	78.5779	0.066669		TRUE		1	40								Y	N	N	N	N
318	N6	FALSE	Compound 264	RPLP0	UNKNOWN	SYBR	None							23.4159							TRUE	78.7122	0.066669		TRUE		1	40								Y	N	N	N	N
319	N7	FALSE	Compound 265	RPLP0	UNKNOWN	SYBR	None							24.8953							TRUE	78.7122	0.066669		TRUE		1	40								Y	N	N	N	N
320	N8	FALSE	Compound 266	RPLP0	UNKNOWN	SYBR	None							24.2739							TRUE	78.7122	0.066669		TRUE		1	40								Y	N	N	N	N
321	N9	FALSE	Compound 267	RPLP0	UNKNOWN	SYBR	None							22.1238							TRUE	78.7122	0.066669		TRUE		1	40								Y	N	N	N	N
322	N10	FALSE	Compound 268	RPLP0	UNKNOWN	SYBR	None							23.3824							TRUE	78.7122	0.066669		TRUE		1	40								Y	N	N	N	N
323	N11	FALSE	Compound 269	RPLP0	UNKNOWN	SYBR	None							23.3671							TRUE	78.7122	0.066669		TRUE		1	40								Y	N	N	N	N
324	N12	FALSE	Compound 270	RPLP0	UNKNOWN	SYBR	None							24.0475							TRUE	78.8464	0.066669		TRUE		1	40								Y	N	N	N	N
325	N13	FALSE	Compound 271	RPLP0	UNKNOWN	SYBR	None							26.2496							TRUE	78.7122	0.066669		TRUE		1	40								Y	N	N	N	N
326	N14	FALSE	Compound 272	RPLP0	UNKNOWN	SYBR	None							27.1728							TRUE	78.8464	0.066669		TRUE		1	40								Y	N	N	N	N
327	N15	FALSE	Compound 273	RPLP0	UNKNOWN	SYBR	None							28.4221							TRUE	78.7122	0.066669		TRUE		1	40								Y	N	N	N	N
328	N16	FALSE	Compound 274	RPLP0	UNKNOWN	SYBR	None							25.89							TRUE	78.8464	0.066669		TRUE		1	40								Y	N	N	N	N
329	N17	FALSE	Compound 275	RPLP0	UNKNOWN	SYBR	None							26.0835							TRUE	78.7122	0.066669		TRUE		1	40								Y	N	N	N	N
330	N18	FALSE	Compound 276	RPLP0	UNKNOWN	SYBR	None							24.9686							TRUE	78.7122	0.066669		TRUE		1	40								Y	N	N	N	N
331	N19	FALSE	Compound 277	RPLP0	UNKNOWN	SYBR	None							24.1855							TRUE	78.8464	0.066669		TRUE		1	40								Y	N	N	N	N
332	N20	FALSE	Compound 278	RPLP0	UNKNOWN	SYBR	None							25.4101							TRUE	78.7122	0.066669		TRUE		1	40								Y	N	N	N	N
333	N21	FALSE	Compound 279	RPLP0	UNKNOWN	SYBR	None							24.6802							TRUE	78.7122	0.066669		TRUE		1	40								Y	N	N	N	N
334	N22	FALSE	Compound 280	RPLP0	UNKNOWN	SYBR	None							27.6722							TRUE	78.8464	0.066669		TRUE		1	40								Y	N	N	N	N
335	N23	FALSE	MG-63	RPLP0	UNKNOWN	SYBR	None							26.4461	25.8649	1.47502					TRUE	78.7122	0.066669		TRUE		1	40								Y	N	N	N	N
336	N24	FALSE	MG-63	RPLP0	UNKNOWN	SYBR	None							25.1674	25.8649	1.47502					TRUE	69.4488	0.066669	73.4764	TRUE		1	40								N	N	N	N	Y
337	O1	FALSE	U2-OS	RPLP0	UNKNOWN	SYBR	None							27.4598							TRUE	78.5779	0.066669		TRUE		1	40								Y	N	N	N	N
338	O2	FALSE	U2-OS	RPLP0	UNKNOWN	SYBR	None							24.1698							TRUE	78.7122	0.066669		TRUE		1	40								Y	N	N	N	N
339	O3	FALSE	Compound 281	RPLP0	UNKNOWN	SYBR	None							23.1847							TRUE	78.7122	0.066669		TRUE		1	40								Y	N	N	N	N
340	O4	FALSE	Compound 282	RPLP0	UNKNOWN	SYBR	None							23.5335							TRUE	78.7122	0.066669		TRUE		1	40								Y	N	N	N	N
341	O5	FALSE	Compound 283	RPLP0	UNKNOWN	SYBR	None							25.7302							TRUE	78.7122	0.066669		TRUE		1	40								Y	N	N	N	N
342	O6	FALSE	Compound 284	RPLP0	UNKNOWN	SYBR	None							24.5444							TRUE	78.7122	0.066669		TRUE		1	40								Y	N	N	N	N
343	O7	FALSE	Compound 285	RPLP0	UNKNOWN	SYBR	None							24.2859							TRUE	78.7122	0.066669		TRUE		1	40								Y	N	N	N	N
344	O8	FALSE	Compound 286	RPLP0	UNKNOWN	SYBR	None							24.3965							TRUE	78.7122	0.066669		TRUE		1	40								Y	N	N	N	N
345	O9	FALSE	Compound 287	RPLP0	UNKNOWN	SYBR	None							24.4854							TRUE	78.7122	0.066669		TRUE		1	40								Y	N	N	N	N
346	O10	FALSE	Compound 288	RPLP0	UNKNOWN	SYBR	None							23.7242							TRUE	78.7122	0.066669		TRUE		1	40								Y	N	N	N	N
347	O11	FALSE	Compound 289	RPLP0	UNKNOWN	SYBR	None							24.2567							TRUE	78.8464	0.066669		TRUE		1	40								Y	N	N	N	N
348	O12	FALSE	Compound 290	RPLP0	UNKNOWN	SYBR	None							24.4436							TRUE	78.8464	0.066669		TRUE		1	40								Y	N	N	N	N
349	O13	FALSE	Compound 291	RPLP0	UNKNOWN	SYBR	None							27.4374							TRUE	78.8464	0.066669		TRUE		1	40								Y	N	N	N	N
350	O14	FALSE	Compound 292	RPLP0	UNKNOWN	SYBR	None							26.0643							TRUE	78.8464	0.066669		TRUE		1	40								Y	N	N	N	N
351	O15	FALSE	Compound 293	RPLP0	UNKNOWN	SYBR	None							28.6815							TRUE	78.7122	0.066669		TRUE		1	40								Y	N	N	N	N
352	O16	FALSE	Compound 294	RPLP0	UNKNOWN	SYBR	None							25.2517							TRUE	78.8464	0.066669		TRUE		1	40								Y	N	N	N	N
353	O17	FALSE	Compound 295	RPLP0	UNKNOWN	SYBR	None							25.1674							TRUE	78.7122	0.066669		TRUE		1	40								Y	N	N	N	N
354	O18	FALSE	Compound 296	RPLP0	UNKNOWN	SYBR	None							25.3772							TRUE	78.8464	0.066669		TRUE		1	40								Y	N	N	N	N
355	O19	FALSE	Compound 297	RPLP0	UNKNOWN	SYBR	None							25.957							TRUE	78.7122	0.066669		TRUE		1	40								Y	N	N	N	N
356	O20	FALSE	Compound 298	RPLP0	UNKNOWN	SYBR	None							25.2027							TRUE	78.7122	0.066669		TRUE		1	40								Y	N	N	N	N
357	O21	FALSE	Compound 299	RPLP0	UNKNOWN	SYBR	None							25.1713							TRUE	78.7122	0.066669		TRUE		1	40								Y	N	N	N	N
358	O22	FALSE	Compound 300	RPLP0	UNKNOWN	SYBR	None							29.271							TRUE	78.8464	0.066669		TRUE		1	40								Y	N	N	N	N
359	O23	FALSE	MG-63	RPLP0	UNKNOWN	SYBR	None							24.7369	25.8649	1.47502					TRUE	78.7122	0.066669		TRUE		1	40								Y	N	N	N	N
360	O24	FALSE	MG-63	RPLP0	UNKNOWN	SYBR	None							25.9544	25.8649	1.47502					TRUE	73.3421	0.066669		TRUE		1	40								N	N	N	N	N
361	P1	FALSE	U2-OS	RPLP0	UNKNOWN	SYBR	None							23.882	24.5312	1.32254					TRUE	78.8464	0.066669		TRUE		1	40								Y	N	N	N	N
362	P2	FALSE	U2-OS	RPLP0	UNKNOWN	SYBR	None							24.8492	24.5312	1.32254					TRUE	78.7122	0.066669		TRUE		1	40								Y	N	N	N	N
363	P3	FALSE	Compound 301	RPLP0	UNKNOWN	SYBR	None							24.142							TRUE	78.7122	0.066669		TRUE		1	40								Y	N	N	N	N
364	P4	FALSE	Compound 302	RPLP0	UNKNOWN	SYBR	None							24.8349							TRUE	78.7122	0.066669		TRUE		1	40								Y	N	N	N	N
365	P5	FALSE	Compound 303	RPLP0	UNKNOWN	SYBR	None							23.7613							TRUE	78.7122	0.066669		TRUE		1	40								Y	N	N	N	N
366	P6	FALSE	Compound 304	RPLP0	UNKNOWN	SYBR	None							26.2951							TRUE	78.7122	0.066669		TRUE		1	40								Y	N	N	N	N
367	P7	FALSE	Compound 305	RPLP0	UNKNOWN	SYBR	None							24.2783							TRUE	78.7122	0.066669		TRUE		1	40								Y	N	N	N	N
368	P8	FALSE	Compound 306	RPLP0	UNKNOWN	SYBR	None							24.3643							TRUE	78.7122	0.066669		TRUE		1	40								Y	N	N	N	N
369	P9	FALSE	Compound 307	RPLP0	UNKNOWN	SYBR	None							23.7657							TRUE	78.7122	0.066669		TRUE		1	40								Y	N	N	N	N
370	P10	FALSE	Compound 308	RPLP0	UNKNOWN	SYBR	None							25.7652							TRUE	78.7122	0.066669		TRUE		1	40								Y	N	N	N	N
371	P11	FALSE	Compound 309	RPLP0	UNKNOWN	SYBR	None							24.0417							TRUE	78.7122	0.066669		TRUE		1	40								Y	N	N	N	N
372	P12	FALSE	Compound 310	RPLP0	UNKNOWN	SYBR	None							24.1239							TRUE	78.8464	0.066669		TRUE		1	40								Y	N	N	N	N
373	P13	FALSE	Compound 311	RPLP0	UNKNOWN	SYBR	None							26.7637							TRUE	78.8464	0.066669		TRUE		1	40								Y	N	N	N	N
374	P14	FALSE	Compound 312	RPLP0	UNKNOWN	SYBR	None							25.3953							TRUE	78.8464	0.066669		TRUE		1	40								Y	N	N	N	N
375	P15	FALSE	Compound 313	RPLP0	UNKNOWN	SYBR	None							25.4525							TRUE	78.7122	0.066669		TRUE		1	40								Y	N	N	N	N
376	P16	FALSE	Compound 314	RPLP0	UNKNOWN	SYBR	None							25.2075							TRUE	78.8464	0.066669		TRUE		1	40								Y	N	N	N	N
377	P17	FALSE	Compound 315	RPLP0	UNKNOWN	SYBR	None							25.1343							TRUE	78.7122	0.066669		TRUE		1	40								Y	N	N	N	N
378	P18	FALSE	Compound 316	RPLP0	UNKNOWN	SYBR	None							24.8568							TRUE	78.7122	0.066669		TRUE		1	40								Y	N	N	N	N
379	P19	FALSE	Compound 317	RPLP0	UNKNOWN	SYBR	None							25.9544							TRUE	78.8464	0.066669		TRUE		1	40								Y	N	N	N	N
380	P20	FALSE	Compound 318	RPLP0	UNKNOWN	SYBR	None							26.8434							TRUE	78.7122	0.066669		TRUE		1	40								Y	N	N	N	N
381	P21	FALSE	Compound 319	RPLP0	UNKNOWN	SYBR	None							25.2349							TRUE	78.7122	0.066669		TRUE		1	40								Y	N	N	N	N
382	P22	FALSE	Compound 320	RPLP0	UNKNOWN	SYBR	None							28.4773							TRUE	78.8464	0.066669		TRUE		1	40								Y	N	N	N	N
383	P23	FALSE	MG-63	RPLP0	UNKNOWN	SYBR	None							29.3421	25.8649	1.47502					TRUE	78.7122	0.066669		TRUE		1	40								Y	N	N	N	N
384	P24	FALSE	MG-63	RPLP0	UNKNOWN	SYBR	None							24.8568	25.8649	1.47502					TRUE	73.4764	0.066669		TRUE		1	40								N	N	N	N	N
Analysis Type	Singleplex
Endogenous Control	RPLP0
RQ Min/Max Confidence Level	95.0
Reference Sample	H2O NTC

## Sheet: Z analysis
Sample Name	Telomeric DNA Ct	RPLP0 Ct	delta Ct
U2-OS	8.2875	24.2952	-16.0077
U2-OS	8.70787	24.8403	-16.1324
Compound 1	8.00314	24.4329	-16.4297
Compound 2	8.16613	24.557	-16.3908
Compound 3	7.67801	24.2603	-16.5823
Compound 4	7.76721	23.6295	-15.8622
Compound 5	7.64965	23.9888	-16.3391			untreated U2-OS (+) average
Compound 6	8.52598	26.0022	-17.4762			-16.2174
Compound 7	7.7687	23.854	-16.0853
Compound 8	6.70174	23.8029	-17.1012			untreated U2-OS SD	3xSD
Compound 9	8.27836	24.9699	-16.6916			0.712158	2.13647
Compound 10	6.89045	23.4168	-16.5264
Compound 11	8.2875	26.5332	-18.2457
Compound 12	8.70787	28.7186	-20.0107
Compound 13	8.00314	27.5169	-19.5137
Compound 14	8.16613	26.0411	-17.875			MG-63 (-) average
Compound 15	7.67801	25.9726	-18.2946			-12.0629
Compound 16	7.76721	27.2683	-19.5011
Compound 17	7.64965	25.7262	-18.0766			MG-63 SD	3xSD
Compound 18	8.52598	25.5775	-17.0515			1.96499	5.89497
Compound 19	7.7687	27.9917	-20.223
Compound 20	6.70174	27.538	-20.8362
MG-63	14.17	25.8486	-11.6786			Z' fraction
MG-63	14.5361	26.806	-12.2699			1.93323
U2-OS	9.54451	26.0944	-16.5499
U2-OS	9.45036	26.5636	-17.1132			Z'
Compound 21	9.41549	26.5256	-17.1101			-0.93323
Compound 22	8.33937	25.1543	-16.8149
Compound 23	7.92511	26.364	-18.4388
Compound 24	7.55178	23.98	-16.4282
Compound 25	7.84526	23.9778	-16.1325
Compound 26	8.74999	26.3128	-17.5628
Compound 27	7.89087	24.4286	-16.5377
Compound 28	7.47868	24.6548	-17.1762
Compound 29	7.60352	23.8896	-16.2861
Compound 30	7.81047	24.3921	-16.5816
Compound 31	9.32767	27.0345	-17.7068
Compound 32	8.58643	28.0124	-19.426
Compound 33	8.27836	25.735	-17.4567
Compound 34	6.89045	26.143	-19.2525
Compound 35	9.54451	26.4906	-16.9461
Compound 36	9.45036	29.0786	-19.6282
Compound 37	9.41549	26.7694	-17.3539
Compound 38	8.33937	27.1922	-18.8528
Compound 39	7.92511	25.4076	-17.4825
Compound 40	7.55178	25.4803	-17.9286
MG-63	16.3265	29.4072	-13.0806
MG-63	15.7486	28.6046	-12.856
U2-OS	8.4583	24.8384	-16.3801
U2-OS	9.84313	27.5025	-17.6593
Compound 41	7.33964	23.9254	-16.5857
Compound 42	9.31724	26.2847	-16.9674
Compound 43	7.47001	23.7436	-16.2736
Compound 44	7.75025	24.1792	-16.429
Compound 45	7.98791	24.367	-16.3791
Compound 46	9.51464	26.8283	-17.3137
Compound 47	7.68048	23.947	-16.2666
Compound 48	7.64129	24.4106	-16.7693
Compound 49	9.49278	26.8739	-17.3811
Compound 50	8.48102	25.4825	-17.0015
Compound 51	7.84526	26.1479	-18.3026
Compound 52	8.74999	24.315	-15.565
Compound 53	7.89087	26.3013	-18.4104
Compound 54	7.47868	25.5744	-18.0957
Compound 55	7.60352	27.0956	-19.4921
Compound 56	7.81047	25.8157	-18.0052
Compound 57	8.4583	25.0888	-16.6305
Compound 58	9.84313	26.16	-16.3168
Compound 59	7.33964	25.227	-17.8874
Compound 60	9.31724	25.4187	-16.1015
MG-63	16.5244	29.1522	-12.6278
MG-63	16.9297	29.0858	-12.1561
U2-OS	8.54658	24.5682	-16.0216
U2-OS	9.61074	26.5024	-16.8916
Compound 61	9.28432	26.037	-16.7527
Compound 62	11.1049	27.42	-16.3151
Compound 63	7.0011	23.3666	-16.3655
Compound 64	7.93609	24.3838	-16.4477
Compound 65	7.50337	23.8859	-16.3826
Compound 66	7.92805	24.5889	-16.6608
Compound 67	7.97134	24.2167	-16.2453
Compound 68	7.01118	23.6551	-16.644
Compound 69	8.27086	24.9165	-16.6456
Compound 70	8.15317	24.7444	-16.5912
Compound 71	7.47001	27.106	-19.636
Compound 72	7.75025	24.7708	-17.0206
Compound 73	7.98791	25.8819	-17.894
Compound 74	9.51464	25.2972	-15.7826
Compound 75	7.68048	27.8703	-20.1898
Compound 76	7.64129	25.9802	-18.339
Compound 77	9.49278	25.3284	-15.8356
Compound 78	8.48102	25.6481	-17.1671
Compound 79	8.54658	24.7468	-16.2003
Compound 80	9.61074	25.6209	-16.0102
MG-63	16.3004	28.9064	-12.6061
MG-63	15.9543	28.8694	-12.9151
U2-OS	10.2674	28.1434	-17.8759
U2-OS	8.01333	24.6854	-16.6721
Compound 81	8.62928	25.1216	-16.4924
Compound 82	9.52819	27.8458	-18.3176
Compound 83	7.97218	24.445	-16.4728
Compound 84	7.63665	23.8359	-16.1993
Compound 85	7.84599	24.0529	-16.207
Compound 86	9.53264	28.2395	-18.7068
Compound 87	7.80207	24.2132	-16.4111
Compound 88	7.19164	24.0998	-16.9082
Compound 89	9.49529	26.4784	-16.9831
Compound 90	7.8615	24.5261	-16.6646
Compound 91	9.28432	26.8623	-17.578
Compound 92	8.02021	26.6635	-18.6433
Compound 93	7.0011	27.2384	-20.2373
Compound 94	7.93609	24.7598	-16.8237
Compound 95	7.50337	25.9808	-18.4774
Compound 96	7.92805	25.1277	-17.1997
Compound 97	7.97134	24.8422	-16.8709
Compound 98	7.01118	26.5432	-19.532
Compound 99	8.27086	25.1126	-16.8417
Compound 100	8.15317	27.3599	-19.2068
MG-63	12.9307	24.6059	-11.6752
MG-63	14.0576	25.7134	-11.6558
U2-OS	9.83161	26.8589	-17.0273
U2-OS	8.17224	24.6352	-16.463
Compound 101	8.40664	24.9223	-16.5157
Compound 102	7.84546	24.4833	-16.6379
Compound 103	6.75798	22.8778	-16.1198
Compound 104	6.79089	22.817	-16.0261
Compound 105	6.44187	22.1673	-15.7254
Compound 106	8.06196	24.6428	-16.5808
Compound 107	6.63823	22.621	-15.9828
Compound 108	7.08239	23.7137	-16.6313
Compound 109	6.69271	22.9281	-16.2354
Compound 110	6.88992	22.6849	-15.795
Compound 111	10.2674	25.806	-15.5386
Compound 112	8.01333	23.9914	-15.9781
Compound 113	8.62928	25.6652	-17.0359
Compound 114	9.52819	21.7319	-12.2037
Compound 115	7.97218	24.2874	-16.3152
Compound 116	7.63665	23.9658	-16.3292
Compound 117	7.84599	23.5022	-15.6562
Compound 118	9.53264	24.1681	-14.6355
Compound 119	7.80207	22.8097	-15.0077
Compound 120	7.19164	24.5872	-17.3955
MG-63	11.7837	23.5614	-11.7777
MG-63	15.8552	28.2553	-12.4001
U2-OS	8.73968	24.4235	-15.6838
U2-OS	8.3396	24.6204	-16.2808
Compound 121	8.32579	24.7817	-16.4559
Compound 122	9.13134	26.0258	-16.8945
Compound 123	7.0519	23.2735	-16.2216
Compound 124	6.58146	23.3825	-16.8011
Compound 125	7.38328	23.1353	-15.752
Compound 126	6.81849	23.1237	-16.3052
Compound 127	7.76975	28.3249	-20.5551
Compound 128	6.42462	22.9661	-16.5415
Compound 129	8.3475	25.2108	-16.8633
Compound 130	6.97224	22.9318	-15.9596
Compound 131	9.49529	25.8557	-16.3604
Compound 132	7.8615	28.0367	-20.1752
Compound 133	9.83161	24.6462	-14.8146
Compound 134	8.17224	23.2078	-15.0356
Compound 135	8.40664	27.0745	-18.6679
Compound 136	7.84546	23.8823	-16.0368
Compound 137	6.75798	23.826	-17.068
Compound 138	6.79089	24.7006	-17.9097
Compound 139	6.44187	23.7545	-17.3126
Compound 140	8.06196	24.7666	-16.7047
MG-63	12.1577	23.6438	-11.4861
MG-63	13.8683	25.6116	-11.7434
U2-OS	8.99619	24.8937	-15.8975
U2-OS	7.68858	24.3044	-16.6158
Compound 141	8.32058	24.6558	-16.3352
Compound 142	9.29547	25.7632	-16.4677
Compound 143	6.51359	22.6103	-16.0967
Compound 144	6.72132	22.1002	-15.3789
Compound 145	7.28274	22.7283	-15.4456
Compound 146	7.01893	23.3657	-16.3468
Compound 147	6.31881	22.4912	-16.1724
Compound 148	6.66516	23.0468	-16.3816
Compound 149	7.35074	23.3369	-15.9862
Compound 150	6.86223	22.7068	-15.8445
Compound 151	6.63823	27.9267	-21.2885
Compound 152	7.08239	27.2661	-20.1837
Compound 153	6.69271	25.8343	-19.1416
Compound 154	6.88992	24.1554	-17.2655
Compound 155	8.73968	24.4773	-15.7377
Compound 156	8.3396	23.8915	-15.5519
Compound 157	8.32579	23.3869	-15.0611
Compound 158	9.13134	24.655	-15.5236
Compound 159	7.0519	23.3381	-16.2862
Compound 160	6.58146	25.0456	-18.4641
MG-63	11.8071	23.286	-11.4789
MG-63	16.5815	29.9286	-13.3471
U2-OS	11.0887	26.9302	-15.8415
U2-OS	7.69787	24.0699	-16.372
Compound 161	9.41907	26.1094	-16.6904
Compound 162	10.0885	27.653	-17.5644
Compound 163	8.30883	24.7847	-16.4759
Compound 164	7.91555	23.917	-16.0015
Compound 165	8.04255	24.2684	-16.2259
Compound 166	8.12207	24.5909	-16.4688
Compound 167	7.63108	23.6689	-16.0378
Compound 168	6.85352	23.8203	-16.9668
Compound 169	8.40394	27.179	-18.7751
Compound 170	7.60596	24.128	-16.5221
Compound 171	7.38328	26.6697	-19.2864
Compound 172	6.81849	26.3217	-19.5033
Compound 173	10.0155	26.8698	-16.8543
Compound 174	6.42462	24.2564	-17.8318
Compound 175	8.3475	25.1073	-16.7598
Compound 176	6.97224	25.0494	-18.0772
Compound 177	8.99619	24.8445	-15.8483
Compound 178	7.68858	25.1435	-17.4549
Compound 179	8.32058	24.8964	-16.5758
Compound 180	9.29547	27.8437	-18.5482
MG-63	13.1893	24.4415	-11.2522
MG-63	14.7645	26.4211	-11.6566
U2-OS	11.7393	28.5006	-16.7614
U2-OS	10.1588	25.4957	-15.337
Compound 181	9.98513	26.8923	-16.9072
Compound 182	8.05104	24.3757	-16.3246
Compound 183	7.80843	24.2216	-16.4132
Compound 184	8.43828	24.513	-16.0747
Compound 185	8.25713	23.9311	-15.6739
Compound 186	6.79655	23.4722	-16.6757
Compound 187	7.88491	23.702	-15.8171
Compound 188	7.30469	24.0493	-16.7446
Compound 189	7.74557	23.8109	-16.0653
Compound 190	7.80053	23.973	-16.1724
Compound 191	6.51359	26.9748	-20.4612
Compound 192	6.72132	28.3695	-21.6482
Compound 193	7.28274	24.8646	-17.5819
Compound 194	7.01893	25.001	-17.9821
Compound 195	6.31881	24.9974	-18.6786
Compound 196	6.66516	25.4182	-18.753
Compound 197	7.35074	25.0569	-17.7062
Compound 198	6.86223	26.394	-19.5318
Compound 199	7.51033	25.4742	-17.9639
Compound 200	7.69787	29.2114	-21.5135
MG-63	13.8579	24.8105	-10.9526
MG-63	14.2602	25.6655	-11.4053
U2-OS	9.82257	24.559	-14.7364
U2-OS	8.41447	24.3167	-15.9023
Compound 201	9.30067	25.1582	-15.8575
Compound 202	8.51012	24.6011	-16.091
Compound 203	7.46268	23.4718	-16.0092
Compound 204	7.69003	23.8829	-16.1929
Compound 205	8.39406	24.1938	-15.7998
Compound 206	8.16072	24.6402	-16.4795
Compound 207	7.06777	23.5525	-16.4847
Compound 208	6.9991	23.8828	-16.8837
Compound 209	7.42242	23.4766	-16.0542
Compound 210	7.66072	24.056	-16.3952
Compound 211	9.41907	26.9688	-17.5497
Compound 212	15.3166	26.8268	-11.5102
Compound 213	8.30883	25.8264	-17.5175
Compound 214	7.91555	24.748	-16.8324
Compound 215	8.04255	25.0547	-17.0121
Compound 216	8.12207	24.7987	-16.6766
Compound 217	7.63108	24.3336	-16.7025
Compound 218	6.85352	25.5225	-18.669
Compound 219	13.4503	24.8528	-11.4026
Compound 220	7.60596	27.9546	-20.3487
MG-63	13.0551	24.2632	-11.2081
MG-63	15.3172	26.82	-11.5028
U2-OS	8.11977	24.0974	-15.9776
U2-OS	8.81633	24.2495	-15.4332
Compound 221	8.17481	23.6573	-15.4825
Compound 222	8.56718	24.8154	-16.2482
Compound 223	7.51478	23.366	-15.8512
Compound 224	7.95313	23.889	-15.9359
Compound 225	8.57619	24.4272	-15.851
Compound 226	7.99632	24.1066	-16.1102
Compound 227	7.55253	23.9206	-16.3681
Compound 228	6.22298	21.0418	-14.8189
Compound 229	7.3701	23.2767	-15.9066
Compound 230	7.63387	23.9173	-16.2834
Compound 231	14.2085	26.895	-12.6865
Compound 232	8.16341	25.955	-17.7916
Compound 233	9.98513	25.1114	-15.1263
Compound 234	8.05104	25.122	-17.0709
Compound 235	7.80843	25.1763	-17.3679
Compound 236	8.43828	25.4323	-16.994
Compound 237	8.25713	25.4119	-17.1548
Compound 238	6.79655	25.5887	-18.7921
Compound 239	7.88491	25.1017	-17.2168
Compound 240	7.30469	25.9361	-18.6314
MG-63	13.6561	25.0851	-11.429
MG-63	13.5325	24.9139	-11.3814
U2-OS	11.1696	27.2485	-16.0789
U2-OS	7.76975	24.2244	-16.4546
Compound 241	8.37811	23.8052	-15.4271
Compound 242	9.47221	25.7836	-16.3114
Compound 243	8.70462	24.9508	-16.2462
Compound 244	7.77723	23.8092	-16.0319
Compound 245	8.40394	24.3081	-15.9042
Compound 246	8.16341	24.3899	-16.2264
Compound 247	9.51691	26.1521	-16.6352
Compound 248	6.65974	22.8965	-16.2368
Compound 249	7.51033	23.6763	-16.166
Compound 250	8.02021	23.9502	-15.93
Compound 251	7.74557	26.7912	-19.0456
Compound 252	7.80053	25.5359	-17.7354
Compound 253	9.82257	24.7586	-14.936
Compound 254	8.41447	26.2856	-17.8711
Compound 255	9.30067	25.3782	-16.0775
Compound 256	8.51012	24.8343	-16.3242
Compound 257	7.46268	24.7727	-17.31
Compound 258	7.69003	25.0331	-17.3431
Compound 259	8.39406	24.5626	-16.1685
Compound 260	8.16072	26.7224	-18.5617
MG-63	14.1002	25.636	-11.5358
MG-63	17.8931	38.6439	-20.7507
U2-OS	12.2812	28.5547	-16.2735
U2-OS	8.31195	23.8846	-15.5727
Compound 261	9.32576	25.0111	-15.6854
Compound 262	8.6547	25.18	-16.5253
Compound 263	8.7692	25.436	-16.6668
Compound 264	7.8392	23.4159	-15.5767
Compound 265	8.72929	24.8953	-16.166
Compound 266	7.93081	24.2739	-16.3431
Compound 267	7.14965	22.1238	-14.9741
Compound 268	6.77386	23.3824	-16.6085
Compound 269	7.34196	23.3671	-16.0252
Compound 270	8.04722	24.0475	-16.0003
Compound 271	7.06777	26.2496	-19.1818
Compound 272	6.9991	27.1728	-20.1737
Compound 273	7.42242	28.4221	-20.9997
Compound 274	7.66072	25.89	-18.2292
Compound 275	8.11977	26.0835	-17.9637
Compound 276	8.81633	24.9686	-16.1523
Compound 277	8.17481	24.1855	-16.0107
Compound 278	8.56718	25.4101	-16.8429
Compound 279	7.51478	24.6802	-17.1654
Compound 280	7.95313	27.6722	-19.7191
MG-63	14.6565	26.4461	-11.7896
MG-63	17.424	25.1674	-7.74332
U2-OS	11.5332	27.4598	-15.9266
U2-OS	7.79468	24.1698	-16.3751
Compound 281	7.82115	23.1847	-15.3635
Compound 282	8.10509	23.5335	-15.4284
Compound 283	9.71113	25.7302	-16.019
Compound 284	8.60164	24.5444	-15.9428
Compound 285	8.38859	24.2859	-15.8973
Compound 286	8.79375	24.3965	-15.6027
Compound 287	8.54214	24.4854	-15.9433
Compound 288	7.36814	23.7242	-16.3561
Compound 289	8.60577	24.2567	-15.6509
Compound 290	8.83459	24.4436	-15.6091
Compound 291	8.57619	27.4374	-18.8612
Compound 292	7.99632	26.0643	-18.068
Compound 293	7.55253	28.6815	-21.129
Compound 294	6.22298	25.2517	-19.0288
Compound 295	7.3701	25.1674	-17.7973
Compound 296	7.63387	25.3772	-17.7433
Compound 297	7.76975	25.957	-18.1872
Compound 298	8.37811	25.2027	-16.8246
Compound 299	9.47221	25.1713	-15.6991
Compound 300	8.70462	29.271	-20.5664
MG-63	13.3144	24.7369	-11.4225
MG-63	14.8099	25.9544	-11.1444
U2-OS	9.43383	23.882	-14.4481
U2-OS	8.65662	24.8492	-16.1925
Compound 301	9.43383	24.142	-14.7082
Compound 302	8.65662	24.8349	-16.1783
Compound 303	10.2697	23.7613	-13.4916
Compound 304	9.4498	26.2951	-16.8453
Compound 305	8.3371	24.2783	-15.9412
Compound 306	10.5187	24.3643	-13.8455
Compound 307	8.60638	23.7657	-15.1593
Compound 308	8.70248	25.7652	-17.0627
Compound 309	8.39466	24.0417	-15.6471
Compound 310	9.55934	24.1239	-14.5646
Compound 311	9.8724	26.7637	-16.8913
Compound 312	9.83827	25.3953	-15.557
Compound 313	7.34196	25.4525	-18.1105
Compound 314	7.84546	25.2075	-17.362
Compound 315	9.28432	25.1343	-15.85
Compound 316	8.27086	24.8568	-16.586
Compound 317	6.97224	25.9544	-18.9821
Compound 318	7.0011	26.8434	-19.8423
Compound 319	9.28432	25.2349	-15.9506
Compound 320	9.28432	28.4773	-19.193
MG-63	14.2544	29.3421	-15.0877
MG-63	14.8592	24.8568	-9.99767

## Sheet: z star plate map
	1	2	3	4	5	6	7	8	9	10	11	12	13	14	15	16	17	18	19	20	21	22	23	24
A																MG-63 (-)
B																							MG-63 (-)
C			MG-63 (-)				MG-63 (-)
D
E												MG-63 (-)
F
G
H																			MG-63 (-)
I
J
K
L														MG-63 (-)								MG-63 (-)
M
N																							MG-63 (-)
O		MG-63 (-)
P									MG-63 (-)

## Sheet: z star raw data telomeric DNA 
Block Type	384-Well Block
Chemistry	SYBR_GREEN
Experiment Type	Comparative Cт (ΔΔCт)
Instrument Type	ViiA 7
Passive Reference	ROX
Quantification Cycle Method	Ct
Well	Well Position	Omit	Sample Name	Target Name	Task	Reporter	Quencher	Quantity	Quantity Mean	Quantity SD	RQ	RQ Min	RQ Max	CT	Ct Mean	Ct SD	Delta Ct	Delta Ct Mean	Delta Ct SE	Delta Delta Ct	Automatic Ct Threshold	Tm1	Ct Threshold	Tm2	Automatic Baseline	Tm3	Baseline Start	Baseline End	Comments	Custom1	Custom2	Custom3	Custom4	Custom5	Custom6	AMPNC	HIGHSD	PRFDROP
1	A1	FALSE	Compound 1	Telomeric DNA	UNKNOWN	SYBR	None							8.2875							TRUE	80.9935	0.0937649		TRUE		1	40								N	Y	N
2	A2	FALSE	Compound 2	Telomeric DNA	UNKNOWN	SYBR	None							8.70787							TRUE	80.725	0.0937649		TRUE		1	40								N	Y	N
3	A3	FALSE	Compound 3	Telomeric DNA	UNKNOWN	SYBR	None							8.00314							TRUE	80.9935	0.0937649		TRUE		1	40								N	Y	N
4	A4	FALSE	Compound 4	Telomeric DNA	UNKNOWN	SYBR	None							8.16613							TRUE	81.1278	0.0937649		TRUE		1	40								N	Y	N
5	A5	FALSE	Compound 5	Telomeric DNA	UNKNOWN	SYBR	None							7.67801							TRUE	81.1278	0.0937649		TRUE		1	40								N	Y	N
6	A6	FALSE	Compound 6	Telomeric DNA	UNKNOWN	SYBR	None							7.76721							TRUE	81.1278	0.0937649		TRUE		1	40								N	Y	N
7	A7	FALSE	Compound 7	Telomeric DNA	UNKNOWN	SYBR	None							7.64965							TRUE	81.1278	0.0937649		TRUE		1	40								N	Y	N
8	A8	FALSE	Compound 8	Telomeric DNA	UNKNOWN	SYBR	None							8.52598							TRUE	81.1278	0.0937649		TRUE		1	40								N	Y	N
9	A9	FALSE	Compound 9	Telomeric DNA	UNKNOWN	SYBR	None							7.7687							TRUE	81.262	0.0937649		TRUE		1	40								N	Y	N
10	A10	FALSE	Compound 10	Telomeric DNA	UNKNOWN	SYBR	None							6.70174							TRUE	81.3963	0.0937649		TRUE		1	40								N	Y	N
11	A11	FALSE	Compound 11	Telomeric DNA	UNKNOWN	SYBR	None							8.27836							TRUE	81.1278	0.0937649		TRUE		1	40								N	Y	N
12	A12	FALSE	Compound 12	Telomeric DNA	UNKNOWN	SYBR	None							6.89045							TRUE	81.3963	0.0937649		TRUE		1	40								N	Y	N
13	A13	FALSE	Compound 13	Telomeric DNA	UNKNOWN	SYBR	None							8.2875							TRUE	79.2483	0.0937649		TRUE		1	40								N	Y	N
14	A14	FALSE	Compound 14	Telomeric DNA	UNKNOWN	SYBR	None							8.70787							TRUE	78.9798	0.0937649		TRUE		1	40								N	Y	N
15	A15	FALSE	Compound 15	Telomeric DNA	UNKNOWN	SYBR	None							8.00314							TRUE	79.5168	0.0937649		TRUE		1	40								N	Y	N
16	A16	FALSE	MG-63	Telomeric DNA	UNKNOWN	SYBR	None							14.17							TRUE	79.3825	0.0937649		TRUE		1	40								N	Y	N
17	A17	FALSE	Compound 16	Telomeric DNA	UNKNOWN	SYBR	None							7.67801							TRUE	79.5168	0.0937649		TRUE		1	40								N	Y	N
18	A18	FALSE	Compound 17	Telomeric DNA	UNKNOWN	SYBR	None							7.76721							TRUE	78.9798	0.0937649		TRUE		1	40								N	Y	N
19	A19	FALSE	Compound 18	Telomeric DNA	UNKNOWN	SYBR	None							7.64965							TRUE	80.3223	0.0937649		TRUE		1	40								N	Y	N
20	A20	FALSE	Compound 19	Telomeric DNA	UNKNOWN	SYBR	None							8.52598							TRUE	80.3223	0.0937649		TRUE		1	40								N	Y	N
21	A21	FALSE	Compound 20	Telomeric DNA	UNKNOWN	SYBR	None							7.7687							TRUE	79.7853	0.0937649		TRUE		1	40								N	Y	N
22	A22	FALSE	Compound 21	Telomeric DNA	UNKNOWN	SYBR	None							6.70174							TRUE	79.7853	0.0937649		TRUE		1	40								N	Y	N
23	A23	FALSE	Compound 22	Telomeric DNA	UNKNOWN	SYBR	None							7.64965							TRUE	79.9195	0.0937649		TRUE		1	40								N	Y	N
24	A24	FALSE	Compound 23	Telomeric DNA	UNKNOWN	SYBR	None							9.53264							TRUE	80.0538	0.0937649		TRUE		1	40								N	Y	N
25	B1	FALSE	Compound 24	Telomeric DNA	UNKNOWN	SYBR	None							15.3166							TRUE	80.8593	0.0937649		TRUE		1	40								N	Y	N
26	B2	FALSE	Compound 25	Telomeric DNA	UNKNOWN	SYBR	None							9.45036							TRUE	80.9935	0.0937649		TRUE		1	40								N	Y	N
27	B3	FALSE	Compound 26	Telomeric DNA	UNKNOWN	SYBR	None							9.41549							TRUE	80.9935	0.0937649		TRUE		1	40								N	Y	N
28	B4	FALSE	Compound 27	Telomeric DNA	UNKNOWN	SYBR	None							8.33937							TRUE	81.1278	0.0937649		TRUE		1	40								N	Y	N
29	B5	FALSE	Compound 28	Telomeric DNA	UNKNOWN	SYBR	None							7.92511							TRUE	81.1278	0.0937649		TRUE		1	40								N	Y	N
30	B6	FALSE	Compound 29	Telomeric DNA	UNKNOWN	SYBR	None							7.55178							TRUE	81.1278	0.0937649		TRUE		1	40								N	Y	N
31	B7	FALSE	Compound 30	Telomeric DNA	UNKNOWN	SYBR	None							7.84526							TRUE	81.262	0.0937649		TRUE		1	40								N	Y	N
32	B8	FALSE	Compound 31	Telomeric DNA	UNKNOWN	SYBR	None							8.74999							TRUE	81.1278	0.0937649		TRUE		1	40								N	Y	N
33	B9	FALSE	Compound 32	Telomeric DNA	UNKNOWN	SYBR	None							7.89087							TRUE	81.262	0.0937649		TRUE		1	40								N	Y	N
34	B10	FALSE	Compound 33	Telomeric DNA	UNKNOWN	SYBR	None							7.47868							TRUE	81.3963	0.0937649		TRUE		1	40								N	Y	N
35	B11	FALSE	Compound 34	Telomeric DNA	UNKNOWN	SYBR	None							7.60352							TRUE	81.262	0.0937649		TRUE		1	40								N	Y	N
36	B12	FALSE	Compound 35	Telomeric DNA	UNKNOWN	SYBR	None							7.81047							TRUE	81.262	0.0937649		TRUE		1	40								N	Y	N
37	B13	FALSE	Compound 36	Telomeric DNA	UNKNOWN	SYBR	None							9.32767							TRUE	80.188	0.0937649		TRUE		1	40								N	Y	N
38	B14	FALSE	Compound 37	Telomeric DNA	UNKNOWN	SYBR	None							8.58643							TRUE	78.9798	0.0937649		TRUE		1	40								N	Y	N
39	B15	FALSE	Compound 38	Telomeric DNA	UNKNOWN	SYBR	None							8.27836							TRUE	80.0538	0.0937649		TRUE		1	40								N	Y	N
40	B16	FALSE	Compound 39	Telomeric DNA	UNKNOWN	SYBR	None							6.89045							TRUE	80.0538	0.0937649		TRUE		1	40								N	Y	N
41	B17	FALSE	Compound 40	Telomeric DNA	UNKNOWN	SYBR	None							9.54451							TRUE	80.188	0.0937649		TRUE		1	40								N	Y	N
42	B18	FALSE	Compound 41	Telomeric DNA	UNKNOWN	SYBR	None							9.45036							TRUE	78.9798	0.0937649		TRUE		1	40								N	Y	N
43	B19	FALSE	Compound 42	Telomeric DNA	UNKNOWN	SYBR	None							9.41549							TRUE	79.9195	0.0937649		TRUE		1	40								N	Y	N
44	B20	FALSE	Compound 43	Telomeric DNA	UNKNOWN	SYBR	None							8.33937							TRUE	79.651	0.0937649		TRUE		1	40								N	Y	N
45	B21	FALSE	Compound 44	Telomeric DNA	UNKNOWN	SYBR	None							7.92511							TRUE	80.3223	0.0937649		TRUE		1	40								N	Y	N
46	B22	FALSE	Compound 45	Telomeric DNA	UNKNOWN	SYBR	None							7.55178							TRUE	80.3223	0.0937649		TRUE		1	40								N	Y	N
47	B23	FALSE	MG-63	Telomeric DNA	UNKNOWN	SYBR	None							16.3265							TRUE	79.114	0.0937649		TRUE		1	40								N	Y	N
48	B24	FALSE	Compound 46	Telomeric DNA	UNKNOWN	SYBR	None							8.40394							TRUE	79.2483	0.0937649		TRUE		1	40								N	Y	N
49	C1	FALSE	Compound 47	Telomeric DNA	UNKNOWN	SYBR	None							8.4583							TRUE	81.1278	0.0937649		TRUE		1	40								N	Y	N
50	C2	FALSE	Compound 48	Telomeric DNA	UNKNOWN	SYBR	None							9.84313							TRUE	80.9935	0.0937649		TRUE		1	40								N	Y	N
51	C3	FALSE	MG-63	Telomeric DNA	UNKNOWN	SYBR	None							16.5244							TRUE	81.262	0.0937649		TRUE		1	40								N	Y	N
52	C4	FALSE	Compound 49	Telomeric DNA	UNKNOWN	SYBR	None							9.31724							TRUE	80.9935	0.0937649		TRUE		1	40								N	Y	N
53	C5	FALSE	Compound 50	Telomeric DNA	UNKNOWN	SYBR	None							7.47001							TRUE	81.262	0.0937649		TRUE		1	40								N	Y	N
54	C6	FALSE	Compound 51	Telomeric DNA	UNKNOWN	SYBR	None							7.75025							TRUE	81.1278	0.0937649		TRUE		1	40								N	Y	N
55	C7	FALSE	MG-63	Telomeric DNA	UNKNOWN	SYBR	None							16.9297							TRUE	81.1278	0.0937649		TRUE		1	40								N	Y	N
56	C8	FALSE	Compound 52	Telomeric DNA	UNKNOWN	SYBR	None							9.51464							TRUE	80.9935	0.0937649		TRUE		1	40								N	Y	N
57	C9	FALSE	Compound 53	Telomeric DNA	UNKNOWN	SYBR	None							7.68048							TRUE	81.262	0.0937649		TRUE		1	40								N	Y	N
58	C10	FALSE	Compound 54	Telomeric DNA	UNKNOWN	SYBR	None							7.64129							TRUE	81.262	0.0937649		TRUE		1	40								N	Y	N
59	C11	FALSE	Compound 55	Telomeric DNA	UNKNOWN	SYBR	None							9.49278							TRUE	81.1278	0.0937649		TRUE		1	40								N	Y	N
60	C12	FALSE	Compound 56	Telomeric DNA	UNKNOWN	SYBR	None							8.48102							TRUE	80.9935	0.0937649		TRUE		1	40								N	Y	N
61	C13	FALSE	Compound 57	Telomeric DNA	UNKNOWN	SYBR	None							7.84526							TRUE	80.4565	0.0937649		TRUE		1	40								N	Y	N
62	C14	FALSE	Compound 58	Telomeric DNA	UNKNOWN	SYBR	None							8.74999							TRUE	80.188	0.0937649		TRUE		1	40								N	Y	N
63	C15	FALSE	Compound 59	Telomeric DNA	UNKNOWN	SYBR	None							7.89087							TRUE	79.5168	0.0937649		TRUE		1	40								N	Y	N
64	C16	FALSE	Compound 60	Telomeric DNA	UNKNOWN	SYBR	None							7.47868							TRUE	80.4565	0.0937649		TRUE		1	40								N	Y	N
65	C17	FALSE	Compound 61	Telomeric DNA	UNKNOWN	SYBR	None							7.60352							TRUE	79.7853	0.0937649		TRUE		1	40								N	Y	N
66	C18	FALSE	Compound 62	Telomeric DNA	UNKNOWN	SYBR	None							7.81047							TRUE	79.651	0.0937649		TRUE		1	40								N	Y	N
67	C19	FALSE	Compound 63	Telomeric DNA	UNKNOWN	SYBR	None							8.4583							TRUE	80.4565	0.0937649		TRUE		1	40								N	Y	N
68	C20	FALSE	Compound 64	Telomeric DNA	UNKNOWN	SYBR	None							9.84313							TRUE	80.3223	0.0937649		TRUE		1	40								N	Y	N
69	C21	FALSE	Compound 65	Telomeric DNA	UNKNOWN	SYBR	None							7.33964							TRUE	80.3223	0.0937649		TRUE		1	40								N	Y	N
70	C22	FALSE	Compound 66	Telomeric DNA	UNKNOWN	SYBR	None							9.31724							TRUE	80.3223	0.0937649		TRUE		1	40								N	Y	N
71	C23	FALSE	Compound 67	Telomeric DNA	UNKNOWN	SYBR	None							6.63823							TRUE	79.114	0.0937649		TRUE		1	40								N	Y	N
72	C24	FALSE	Compound 68	Telomeric DNA	UNKNOWN	SYBR	None							8.43828							TRUE	78.9798	0.0937649		TRUE		1	40								N	Y	N
73	D1	FALSE	Compound 69	Telomeric DNA	UNKNOWN	SYBR	None							8.54658							TRUE	80.9935	0.0937649		TRUE		1	40								N	Y	N
74	D2	FALSE	Compound 70	Telomeric DNA	UNKNOWN	SYBR	None							9.61074							TRUE	80.9935	0.0937649		TRUE		1	40								N	Y	N
75	D3	FALSE	Compound 71	Telomeric DNA	UNKNOWN	SYBR	None							9.28432							TRUE	81.1278	0.0937649		TRUE		1	40								N	Y	N
76	D4	FALSE	Compound 72	Telomeric DNA	UNKNOWN	SYBR	None							11.1049							TRUE	81.1278	0.0937649		TRUE		1	40								N	Y	N
77	D5	FALSE	Compound 73	Telomeric DNA	UNKNOWN	SYBR	None							7.0011							TRUE	81.262	0.0937649		TRUE		1	40								N	Y	N
78	D6	FALSE	Compound 74	Telomeric DNA	UNKNOWN	SYBR	None							7.93609							TRUE	81.262	0.0937649		TRUE		1	40								N	Y	N
79	D7	FALSE	Compound 75	Telomeric DNA	UNKNOWN	SYBR	None							7.50337							TRUE	81.262	0.0937649		TRUE		1	40								N	Y	N
80	D8	FALSE	Compound 76	Telomeric DNA	UNKNOWN	SYBR	None							7.92805							TRUE	81.262	0.0937649		TRUE		1	40								N	Y	N
81	D9	FALSE	Compound 77	Telomeric DNA	UNKNOWN	SYBR	None							7.97134							TRUE	81.262	0.0937649		TRUE		1	40								N	Y	N
82	D10	FALSE	Compound 78	Telomeric DNA	UNKNOWN	SYBR	None							7.01118							TRUE	81.3963	0.0937649		TRUE		1	40								N	Y	N
83	D11	FALSE	Compound 79	Telomeric DNA	UNKNOWN	SYBR	None							8.27086							TRUE	81.262	0.0937649		TRUE		1	40								N	Y	N
84	D12	FALSE	Compound 80	Telomeric DNA	UNKNOWN	SYBR	None							8.15317							TRUE	81.1278	0.0937649		TRUE		1	40								N	Y	N
85	D13	FALSE	Compound 81	Telomeric DNA	UNKNOWN	SYBR	None							7.47001							TRUE	79.114	0.0937649		TRUE		1	40								N	Y	N
86	D14	FALSE	Compound 82	Telomeric DNA	UNKNOWN	SYBR	None							7.75025							TRUE	80.5908	0.0937649		TRUE		1	40								N	Y	Y
87	D15	FALSE	Compound 83	Telomeric DNA	UNKNOWN	SYBR	None							7.98791							TRUE	80.3223	0.0937649		TRUE		1	40								N	Y	N
88	D16	FALSE	Compound 84	Telomeric DNA	UNKNOWN	SYBR	None							9.51464							TRUE	80.4565	0.0937649		TRUE		1	40								N	Y	N
89	D17	FALSE	Compound 85	Telomeric DNA	UNKNOWN	SYBR	None							7.68048							TRUE	79.3825	0.0937649		TRUE		1	40								N	Y	N
90	D18	FALSE	Compound 86	Telomeric DNA	UNKNOWN	SYBR	None							7.64129							TRUE	80.3223	0.0937649		TRUE		1	40								N	Y	N
91	D19	FALSE	Compound 87	Telomeric DNA	UNKNOWN	SYBR	None							9.49278							TRUE	80.5908	0.0937649		TRUE		1	40								N	Y	N
92	D20	FALSE	Compound 88	Telomeric DNA	UNKNOWN	SYBR	None							8.48102							TRUE	80.4565	0.0937649		TRUE		1	40								N	Y	N
93	D21	FALSE	Compound 89	Telomeric DNA	UNKNOWN	SYBR	None							8.54658							TRUE	80.4565	0.0937649		TRUE		1	40								N	Y	N
94	D22	FALSE	Compound 90	Telomeric DNA	UNKNOWN	SYBR	None							9.61074							TRUE	79.7853	0.0937649		TRUE		1	40								N	Y	N
95	D23	FALSE	Compound 91	Telomeric DNA	UNKNOWN	SYBR	None							7.42242							TRUE	79.114	0.0937649		TRUE		1	40								N	Y	N
96	D24	FALSE	Compound 92	Telomeric DNA	UNKNOWN	SYBR	None							7.36814							TRUE	79.114	0.0937649		TRUE		1	40								N	Y	N
97	E1	FALSE	Compound 93	Telomeric DNA	UNKNOWN	SYBR	None							10.2674							TRUE	80.8593	0.0937649		TRUE		1	40								N	Y	N
98	E2	FALSE	Compound 94	Telomeric DNA	UNKNOWN	SYBR	None							8.01333							TRUE	81.262	0.0937649		TRUE		1	40								N	Y	N
99	E3	FALSE	Compound 95	Telomeric DNA	UNKNOWN	SYBR	None							8.62928							TRUE	81.1278	0.0937649		TRUE		1	40								N	Y	N
100	E4	FALSE	Compound 96	Telomeric DNA	UNKNOWN	SYBR	None							9.52819							TRUE	81.1278	0.0937649		TRUE		1	40								N	Y	N
101	E5	FALSE	Compound 97	Telomeric DNA	UNKNOWN	SYBR	None							7.97218							TRUE	81.262	0.0937649		TRUE		1	40								N	Y	N
102	E6	FALSE	Compound 98	Telomeric DNA	UNKNOWN	SYBR	None							7.63665							TRUE	81.262	0.0937649		TRUE		1	40								N	Y	N
103	E7	FALSE	Compound 99	Telomeric DNA	UNKNOWN	SYBR	None							7.84599							TRUE	81.262	0.0937649		TRUE		1	40								N	Y	N
104	E8	FALSE	Compound 100	Telomeric DNA	UNKNOWN	SYBR	None							9.53264							TRUE	81.1278	0.0937649		TRUE		1	40								N	Y	N
105	E9	FALSE	Compound 101	Telomeric DNA	UNKNOWN	SYBR	None							13.4503							TRUE	81.262	0.0937649		TRUE		1	40								N	Y	N
106	E10	FALSE	Compound 102	Telomeric DNA	UNKNOWN	SYBR	None							7.19164							TRUE	81.3963	0.0937649		TRUE		1	40								N	Y	N
107	E11	FALSE	Compound 103	Telomeric DNA	UNKNOWN	SYBR	None							9.49529							TRUE	81.1278	0.0937649		TRUE		1	40								N	Y	N
108	E12	FALSE	MG-63	Telomeric DNA	UNKNOWN	SYBR	None							16.3004							TRUE	81.262	0.0937649		TRUE		1	40								N	Y	N
109	E13	FALSE	Compound 104	Telomeric DNA	UNKNOWN	SYBR	None							9.28432							TRUE	79.5168	0.0937649		TRUE		1	40								N	Y	N
110	E14	FALSE	Compound 105	Telomeric DNA	UNKNOWN	SYBR	None							8.02021							TRUE	79.3825	0.0937649		TRUE		1	40								N	Y	N
111	E15	FALSE	Compound 106	Telomeric DNA	UNKNOWN	SYBR	None							7.0011							TRUE	79.3825	0.0937649		TRUE		1	40								N	Y	N
112	E16	FALSE	Compound 107	Telomeric DNA	UNKNOWN	SYBR	None							7.93609							TRUE	80.4565	0.0937649		TRUE		1	40								N	Y	N
113	E17	FALSE	Compound 108	Telomeric DNA	UNKNOWN	SYBR	None							7.50337							TRUE	80.0538	0.0937649		TRUE		1	40								N	Y	N
114	E18	FALSE	Compound 109	Telomeric DNA	UNKNOWN	SYBR	None							7.92805							TRUE	80.4565	0.0937649		TRUE		1	40								N	Y	N
115	E19	FALSE	Compound 110	Telomeric DNA	UNKNOWN	SYBR	None							7.97134							TRUE	80.725	0.0937649		TRUE		1	40								N	Y	N
116	E20	FALSE	Compound 111	Telomeric DNA	UNKNOWN	SYBR	None							7.01118							TRUE	80.3223	0.0937649		TRUE		1	40								N	Y	N
117	E21	FALSE	Compound 112	Telomeric DNA	UNKNOWN	SYBR	None							8.27086							TRUE	80.5908	0.0937649		TRUE		1	40								N	Y	N
118	E22	FALSE	Compound 113	Telomeric DNA	UNKNOWN	SYBR	None							8.15317							TRUE	79.7853	0.0937649		TRUE		1	40								N	Y	N
119	E23	FALSE	Compound 114	Telomeric DNA	UNKNOWN	SYBR	None							8.56718							TRUE	80.725	0.0937649		TRUE		1	40								N	Y	N
120	E24	FALSE	Compound 115	Telomeric DNA	UNKNOWN	SYBR	None							7.82115							TRUE	80.3223	0.0937649		TRUE		1	40								N	Y	N
121	F1	FALSE	Compound 116	Telomeric DNA	UNKNOWN	SYBR	None							9.83161							TRUE	81.1278	0.0937649		TRUE		1	40								N	Y	N
122	F2	FALSE	Compound 117	Telomeric DNA	UNKNOWN	SYBR	None							8.17224							TRUE	81.262	0.0937649		TRUE		1	40								N	Y	N
123	F3	FALSE	Compound 118	Telomeric DNA	UNKNOWN	SYBR	None							8.40664							TRUE	81.262	0.0937649		TRUE		1	40								N	Y	N
124	F4	FALSE	Compound 119	Telomeric DNA	UNKNOWN	SYBR	None							7.84546							TRUE	81.262	0.0937649		TRUE		1	40								N	Y	N
125	F5	FALSE	Compound 120	Telomeric DNA	UNKNOWN	SYBR	None							6.75798							TRUE	81.3963	0.0937649		TRUE		1	40								N	Y	N
126	F6	FALSE	Compound 121	Telomeric DNA	UNKNOWN	SYBR	None							6.79089							TRUE	81.3963	0.0937649		TRUE		1	40								N	Y	N
127	F7	FALSE	Compound 122	Telomeric DNA	UNKNOWN	SYBR	None							6.44187							TRUE	81.3963	0.0937649		TRUE		1	40								N	Y	N
128	F8	FALSE	Compound 123	Telomeric DNA	UNKNOWN	SYBR	None							8.06196							TRUE	81.262	0.0937649		TRUE		1	40								N	Y	N
129	F9	FALSE	Compound 124	Telomeric DNA	UNKNOWN	SYBR	None							6.63823							TRUE	81.3963	0.0937649		TRUE		1	40								N	Y	N
130	F10	FALSE	Compound 125	Telomeric DNA	UNKNOWN	SYBR	None							7.08239							TRUE	81.3963	0.0937649		TRUE		1	40								N	Y	N
131	F11	FALSE	Compound 126	Telomeric DNA	UNKNOWN	SYBR	None							6.69271							TRUE	81.3963	0.0937649		TRUE		1	40								N	Y	N
132	F12	FALSE	Compound 127	Telomeric DNA	UNKNOWN	SYBR	None							6.88992							TRUE	81.3963	0.0937649		TRUE		1	40								N	Y	N
133	F13	FALSE	Compound 128	Telomeric DNA	UNKNOWN	SYBR	None							10.2674							TRUE	80.3223	0.0937649		TRUE		1	40								N	Y	N
134	F14	FALSE	Compound 129	Telomeric DNA	UNKNOWN	SYBR	None							8.01333							TRUE	80.725	0.0937649		TRUE		1	40								N	Y	N
135	F15	FALSE	Compound 130	Telomeric DNA	UNKNOWN	SYBR	None							8.62928							TRUE	79.9195	0.0937649		TRUE		1	40								N	Y	N
136	F16	FALSE	Compound 131	Telomeric DNA	UNKNOWN	SYBR	None							9.52819							TRUE	80.8593	0.0937649		TRUE		1	40								N	Y	N
137	F17	FALSE	Compound 132	Telomeric DNA	UNKNOWN	SYBR	None							7.97218							TRUE	80.725	0.0937649		TRUE		1	40								N	Y	N
138	F18	FALSE	Compound 133	Telomeric DNA	UNKNOWN	SYBR	None							7.63665							TRUE	80.8593	0.0937649		TRUE		1	40								N	Y	N
139	F19	FALSE	Compound 134	Telomeric DNA	UNKNOWN	SYBR	None							7.84599							TRUE	80.8593	0.0937649		TRUE		1	40								N	Y	N
140	F20	FALSE	Compound 135	Telomeric DNA	UNKNOWN	SYBR	None							9.53264							TRUE	80.725	0.0937649		TRUE		1	40								N	Y	N
141	F21	FALSE	Compound 136	Telomeric DNA	UNKNOWN	SYBR	None							7.80207							TRUE	80.8593	0.0937649		TRUE		1	40								N	Y	Y
142	F22	FALSE	Compound 137	Telomeric DNA	UNKNOWN	SYBR	None							7.19164							TRUE	80.725	0.0937649		TRUE		1	40								N	Y	N
143	F23	FALSE	Compound 138	Telomeric DNA	UNKNOWN	SYBR	None							6.79655							TRUE	80.9935	0.0937649		TRUE		1	40								N	Y	N
144	F24	FALSE	Compound 139	Telomeric DNA	UNKNOWN	SYBR	None							9.45036							TRUE	79.114	0.0937649		TRUE		1	40								N	Y	N
145	G1	FALSE	Compound 140	Telomeric DNA	UNKNOWN	SYBR	None							8.73968							TRUE	81.1278	0.0937649		TRUE		1	40								N	Y	N
146	G2	FALSE	Compound 141	Telomeric DNA	UNKNOWN	SYBR	None							8.3396							TRUE	81.262	0.0937649		TRUE		1	40								N	Y	N
147	G3	FALSE	Compound 142	Telomeric DNA	UNKNOWN	SYBR	None							8.32579							TRUE	81.262	0.0937649		TRUE		1	40								N	Y	N
148	G4	FALSE	Compound 143	Telomeric DNA	UNKNOWN	SYBR	None							9.13134							TRUE	81.262	0.0937649		TRUE		1	40								N	Y	N
149	G5	FALSE	Compound 144	Telomeric DNA	UNKNOWN	SYBR	None							7.0519							TRUE	81.3963	0.0937649		TRUE		1	40								N	Y	N
150	G6	FALSE	Compound 145	Telomeric DNA	UNKNOWN	SYBR	None							6.58146							TRUE	81.3963	0.0937649		TRUE		1	40								N	Y	N
151	G7	FALSE	Compound 146	Telomeric DNA	UNKNOWN	SYBR	None							7.38328							TRUE	81.3963	0.0937649		TRUE		1	40								N	Y	N
152	G8	FALSE	Compound 147	Telomeric DNA	UNKNOWN	SYBR	None							6.81849							TRUE	81.3963	0.0937649		TRUE		1	40								N	Y	N
153	G9	FALSE	Compound 148	Telomeric DNA	UNKNOWN	SYBR	None							7.76975							TRUE	81.1278	0.0937649		TRUE		1	40								N	Y	N
154	G10	FALSE	Compound 149	Telomeric DNA	UNKNOWN	SYBR	None							6.42462							TRUE	81.5305	0.0937649		TRUE		1	40								N	Y	N
155	G11	FALSE	Compound 150	Telomeric DNA	UNKNOWN	SYBR	None							8.3475							TRUE	81.262	0.0937649		TRUE		1	40								N	Y	N
156	G12	FALSE	Compound 151	Telomeric DNA	UNKNOWN	SYBR	None							6.97224							TRUE	81.262	0.0937649		TRUE		1	40								N	Y	N
157	G13	FALSE	Compound 152	Telomeric DNA	UNKNOWN	SYBR	None							9.49529							TRUE	80.188	0.0937649		TRUE		1	40								N	Y	N
158	G14	FALSE	Compound 153	Telomeric DNA	UNKNOWN	SYBR	None							7.8615							TRUE	78.9798	0.0937649		TRUE		1	40								N	Y	N
159	G15	FALSE	Compound 154	Telomeric DNA	UNKNOWN	SYBR	None							9.83161							TRUE	80.8593	0.0937649		TRUE		1	40								N	Y	N
160	G16	FALSE	Compound 155	Telomeric DNA	UNKNOWN	SYBR	None							8.17224							TRUE	80.8593	0.0937649		TRUE		1	40								N	Y	N
161	G17	FALSE	Compound 156	Telomeric DNA	UNKNOWN	SYBR	None							8.40664							TRUE	79.5168	0.0937649		TRUE		1	40								N	Y	N
162	G18	FALSE	Compound 157	Telomeric DNA	UNKNOWN	SYBR	None							7.84546							TRUE	80.8593	0.0937649		TRUE		1	40								N	Y	N
163	G19	FALSE	Compound 158	Telomeric DNA	UNKNOWN	SYBR	None							6.75798							TRUE	80.8593	0.0937649		TRUE		1	40								N	Y	N
164	G20	FALSE	Compound 159	Telomeric DNA	UNKNOWN	SYBR	None							6.79089							TRUE	80.725	0.0937649		TRUE		1	40								N	Y	N
165	G21	FALSE	Compound 160	Telomeric DNA	UNKNOWN	SYBR	None							6.44187							TRUE	80.8593	0.0937649		TRUE		1	40								N	Y	Y
166	G22	FALSE	Compound 161	Telomeric DNA	UNKNOWN	SYBR	None							8.06196							TRUE	80.725	0.0937649		TRUE		1	40								N	Y	N
167	G23	FALSE	Compound 162	Telomeric DNA	UNKNOWN	SYBR	None							7.63108							TRUE	80.9935	0.0937649		TRUE		1	40								N	Y	N
168	G24	FALSE	Compound 163	Telomeric DNA	UNKNOWN	SYBR	None							6.63823							TRUE	80.725	0.0937649		TRUE		1	40								N	Y	N
169	H1	FALSE	Compound 164	Telomeric DNA	UNKNOWN	SYBR	None							8.99619							TRUE	81.262	0.0937649		TRUE		1	40								N	Y	N
170	H2	FALSE	Compound 165	Telomeric DNA	UNKNOWN	SYBR	None							7.68858							TRUE	81.3963	0.0937649		TRUE		1	40								N	Y	N
171	H3	FALSE	Compound 166	Telomeric DNA	UNKNOWN	SYBR	None							8.32058							TRUE	81.262	0.0937649		TRUE		1	40								N	Y	N
172	H4	FALSE	Compound 167	Telomeric DNA	UNKNOWN	SYBR	None							9.29547							TRUE	81.262	0.0937649		TRUE		1	40								N	Y	N
173	H5	FALSE	Compound 168	Telomeric DNA	UNKNOWN	SYBR	None							6.51359							TRUE	81.5305	0.0937649		TRUE		1	40								N	Y	N
174	H6	FALSE	Compound 169	Telomeric DNA	UNKNOWN	SYBR	None							6.72132							TRUE	81.5305	0.0937649		TRUE		1	40								N	Y	N
175	H7	FALSE	Compound 170	Telomeric DNA	UNKNOWN	SYBR	None							7.28274							TRUE	81.3963	0.0937649		TRUE		1	40								N	Y	N
176	H8	FALSE	Compound 171	Telomeric DNA	UNKNOWN	SYBR	None							7.01893							TRUE	81.3963	0.0937649		TRUE		1	40								N	Y	N
177	H9	FALSE	Compound 172	Telomeric DNA	UNKNOWN	SYBR	None							6.31881							TRUE	81.5305	0.0937649		TRUE		1	40								N	Y	N
178	H10	FALSE	Compound 173	Telomeric DNA	UNKNOWN	SYBR	None							6.66516							TRUE	81.3963	0.0937649		TRUE		1	40								N	Y	N
179	H11	FALSE	Compound 174	Telomeric DNA	UNKNOWN	SYBR	None							7.35074							TRUE	81.3963	0.0937649		TRUE		1	40								N	Y	N
180	H12	FALSE	Compound 175	Telomeric DNA	UNKNOWN	SYBR	None							6.86223							TRUE	81.3963	0.0937649		TRUE		1	40								N	Y	N
181	H13	FALSE	Compound 176	Telomeric DNA	UNKNOWN	SYBR	None							6.63823							TRUE	79.3825	0.0937649		TRUE		1	40								N	Y	N
182	H14	FALSE	Compound 177	Telomeric DNA	UNKNOWN	SYBR	None							7.08239							TRUE	79.3825	0.0937649		TRUE		1	40								N	Y	N
183	H15	FALSE	Compound 178	Telomeric DNA	UNKNOWN	SYBR	None							6.69271							TRUE	80.3223	0.0937649		TRUE		1	40								N	Y	N
184	H16	FALSE	Compound 179	Telomeric DNA	UNKNOWN	SYBR	None							6.88992							TRUE	80.8593	0.0937649		TRUE		1	40								N	Y	N
185	H17	FALSE	Compound 180	Telomeric DNA	UNKNOWN	SYBR	None							8.73968							TRUE	80.9935	0.0937649		TRUE		1	40								N	Y	N
186	H18	FALSE	Compound 181	Telomeric DNA	UNKNOWN	SYBR	None							8.3396							TRUE	80.8593	0.0937649		TRUE		1	40								N	Y	N
187	H19	FALSE	MG-63	Telomeric DNA	UNKNOWN	SYBR	None							15.9543							TRUE	80.9935	0.0937649		TRUE		1	40								N	Y	N
188	H20	FALSE	Compound 182	Telomeric DNA	UNKNOWN	SYBR	None							9.13134							TRUE	80.725	0.0937649		TRUE		1	40								N	Y	N
189	H21	FALSE	Compound 183	Telomeric DNA	UNKNOWN	SYBR	None							7.0519							TRUE	80.8593	0.0937649		TRUE		1	40								N	Y	Y
190	H22	FALSE	Compound 184	Telomeric DNA	UNKNOWN	SYBR	None							6.58146							TRUE	80.725	0.0937649		TRUE		1	40								N	Y	Y
191	H23	FALSE	Compound 185	Telomeric DNA	UNKNOWN	SYBR	None							8.17481							TRUE	80.9935	0.0937649		TRUE		1	40								N	Y	N
192	H24	FALSE	Compound 186	Telomeric DNA	UNKNOWN	SYBR	None							7.88491							TRUE	78.9798	0.0937649		TRUE		1	40								N	Y	N
193	I1	FALSE	Compound 187	Telomeric DNA	UNKNOWN	SYBR	None							11.0887							TRUE	80.8593	0.0937649		TRUE		1	40								N	Y	N
194	I2	FALSE	Compound 188	Telomeric DNA	UNKNOWN	SYBR	None							7.69787							TRUE	81.5305	0.0937649		TRUE		1	40								N	Y	N
195	I3	FALSE	Compound 189	Telomeric DNA	UNKNOWN	SYBR	None							9.41907							TRUE	81.262	0.0937649		TRUE		1	40								N	Y	N
196	I4	FALSE	Compound 190	Telomeric DNA	UNKNOWN	SYBR	None							10.0885							TRUE	81.1278	0.0937649		TRUE		1	40								N	Y	N
197	I5	FALSE	Compound 191	Telomeric DNA	UNKNOWN	SYBR	None							8.30883							TRUE	81.262	0.0937649		TRUE		1	40								N	Y	N
198	I6	FALSE	Compound 192	Telomeric DNA	UNKNOWN	SYBR	None							7.91555							TRUE	81.262	0.0937649		TRUE		1	40								N	Y	N
199	I7	FALSE	Compound 193	Telomeric DNA	UNKNOWN	SYBR	None							8.04255							TRUE	81.262	0.0937649		TRUE		1	40								N	Y	N
200	I8	FALSE	Compound 194	Telomeric DNA	UNKNOWN	SYBR	None							8.12207							TRUE	81.262	0.0937649		TRUE		1	40								N	Y	N
201	I9	FALSE	Compound 195	Telomeric DNA	UNKNOWN	SYBR	None							7.63108							TRUE	81.3963	0.0937649		TRUE		1	40								N	Y	N
202	I10	FALSE	Compound 196	Telomeric DNA	UNKNOWN	SYBR	None							6.85352							TRUE	81.5305	0.0937649		TRUE		1	40								N	Y	N
203	I11	FALSE	Compound 197	Telomeric DNA	UNKNOWN	SYBR	None							8.40394							TRUE	81.262	0.0937649		TRUE		1	40								N	Y	N
204	I12	FALSE	Compound 198	Telomeric DNA	UNKNOWN	SYBR	None							7.60596							TRUE	81.262	0.0937649		TRUE		1	40								N	Y	N
205	I13	FALSE	Compound 199	Compound 181	UNKNOWN	SYBR	None							7.38328							TRUE	79.3825	0.0937649		TRUE		1	40								N	Y	N
206	I14	FALSE	Compound 200	Telomeric DNA	UNKNOWN	SYBR	None							6.81849							TRUE	79.7853	0.0937649		TRUE		1	40								N	Y	N
207	I15	FALSE	Compound 201	Telomeric DNA	UNKNOWN	SYBR	None							10.0155							TRUE	79.3825	0.0937649		TRUE		1	40								N	Y	N
208	I16	FALSE	Compound 202	Telomeric DNA	UNKNOWN	SYBR	None							6.42462							TRUE	80.725	0.0937649		TRUE		1	40								N	Y	N
209	I17	FALSE	Compound 203	Telomeric DNA	UNKNOWN	SYBR	None							8.3475							TRUE	80.725	0.0937649		TRUE		1	40								N	Y	N
210	I18	FALSE	Compound 204	Telomeric DNA	UNKNOWN	SYBR	None							6.97224							TRUE	80.8593	0.0937649		TRUE		1	40								N	Y	N
211	I19	FALSE	Compound 205	Telomeric DNA	UNKNOWN	SYBR	None							14.2085							TRUE	80.725	0.0937649		TRUE		1	40								N	Y	N
212	I20	FALSE	Compound 206	Telomeric DNA	UNKNOWN	SYBR	None							7.68858							TRUE	80.725	0.0937649		TRUE		1	40								N	Y	N
213	I21	FALSE	Compound 207	Telomeric DNA	UNKNOWN	SYBR	None							8.32058							TRUE	80.725	0.0937649		TRUE		1	40								N	Y	N
214	I22	FALSE	Compound 208	Telomeric DNA	UNKNOWN	SYBR	None							9.29547							TRUE	79.114	0.0937649		TRUE		1	40								N	Y	N
215	I23	FALSE	Compound 209	Telomeric DNA	UNKNOWN	SYBR	None							7.69787							TRUE	80.8593	0.0937649		TRUE		1	40								N	Y	N
216	I24	FALSE	Compound 210	Telomeric DNA	UNKNOWN	SYBR	None							8.7692							TRUE	79.3825	0.0937649		TRUE		1	40								N	Y	N
217	J1	FALSE	Compound 211	Telomeric DNA	UNKNOWN	SYBR	None							16.3004							TRUE	80.725	0.0937649		TRUE		1	40								N	Y	N
218	J2	FALSE	Compound 212	Telomeric DNA	UNKNOWN	SYBR	None							10.1588							TRUE	80.725	0.0937649		TRUE		1	40								N	Y	N
219	J3	FALSE	Compound 213	Telomeric DNA	UNKNOWN	SYBR	None							9.98513							TRUE	81.1278	0.0937649		TRUE		1	40								N	Y	N
220	J4	FALSE	Compound 214	Telomeric DNA	UNKNOWN	SYBR	None							8.05104							TRUE	81.262	0.0937649		TRUE		1	40								N	Y	N
221	J5	FALSE	Compound 215	Telomeric DNA	UNKNOWN	SYBR	None							7.80843							TRUE	81.262	0.0937649		TRUE		1	40								N	Y	N
222	J6	FALSE	Compound 216	Telomeric DNA	UNKNOWN	SYBR	None							8.43828							TRUE	81.262	0.0937649		TRUE		1	40								N	Y	N
223	J7	FALSE	Compound 217	Telomeric DNA	UNKNOWN	SYBR	None							8.25713							TRUE	81.1278	0.0937649		TRUE		1	40								N	Y	N
224	J8	FALSE	Compound 218	Telomeric DNA	UNKNOWN	SYBR	None							6.79655							TRUE	81.3963	0.0937649		TRUE		1	40								N	Y	N
225	J9	FALSE	Compound 219	Telomeric DNA	UNKNOWN	SYBR	None							7.88491							TRUE	81.262	0.0937649		TRUE		1	40								N	Y	N
226	J10	FALSE	Compound 220	Telomeric DNA	UNKNOWN	SYBR	None							7.30469							TRUE	81.3963	0.0937649		TRUE		1	40								N	Y	N
227	J11	FALSE	Compound 221	Telomeric DNA	UNKNOWN	SYBR	None							7.74557							TRUE	81.262	0.0937649		TRUE		1	40								N	Y	N
228	J12	FALSE	Compound 222	Telomeric DNA	UNKNOWN	SYBR	None							7.80053							TRUE	81.262	0.0937649		TRUE		1	40								N	Y	N
229	J13	FALSE	Compound 223	Telomeric DNA	UNKNOWN	SYBR	None							6.51359							TRUE	79.2483	0.0937649		TRUE		1	40								N	Y	N
230	J14	FALSE	Compound 224	Telomeric DNA	UNKNOWN	SYBR	None							6.72132							TRUE	78.9798	0.0937649		TRUE		1	40								N	Y	N
231	J15	FALSE	Compound 225	Telomeric DNA	UNKNOWN	SYBR	None							7.28274							TRUE	80.8593	0.0937649		TRUE		1	40								N	Y	N
232	J16	FALSE	Compound 226	Telomeric DNA	UNKNOWN	SYBR	None							7.01893							TRUE	80.725	0.0937649		TRUE		1	40								N	Y	N
233	J17	FALSE	Compound 227	Telomeric DNA	UNKNOWN	SYBR	None							6.31881							TRUE	80.725	0.0937649		TRUE		1	40								N	Y	N
234	J18	FALSE	Compound 228	Telomeric DNA	UNKNOWN	SYBR	None							6.66516							TRUE	80.8593	0.0937649		TRUE		1	40								N	Y	N
235	J19	FALSE	Compound 229	Telomeric DNA	UNKNOWN	SYBR	None							7.35074							TRUE	80.725	0.0937649		TRUE		1	40								N	Y	N
236	J20	FALSE	Compound 230	Telomeric DNA	UNKNOWN	SYBR	None							6.86223							TRUE	79.651	0.0937649		TRUE		1	40								N	Y	N
237	J21	FALSE	Compound 231	Telomeric DNA	UNKNOWN	SYBR	None							7.51033							TRUE	80.4565	0.0937649		TRUE		1	40								N	Y	N
238	J22	FALSE	Compound 232	Telomeric DNA	UNKNOWN	SYBR	None							7.69787							TRUE	78.9798	0.0937649		TRUE		1	40								N	Y	N
239	J23	FALSE	Compound 233	Telomeric DNA	UNKNOWN	SYBR	None							6.69271							TRUE	80.725	0.0937649		TRUE		1	40								N	Y	N
240	J24	FALSE	Compound 234	Telomeric DNA	UNKNOWN	SYBR	None							8.32058							TRUE	80.0538	0.0937649		TRUE		1	40								N	Y	N
241	K1	FALSE	Compound 235	Telomeric DNA	UNKNOWN	SYBR	None							9.82257							TRUE	80.9935	0.0937649		TRUE		1	40								N	Y	N
242	K2	FALSE	Compound 236	Telomeric DNA	UNKNOWN	SYBR	None							8.41447							TRUE	81.262	0.0937649		TRUE		1	40								N	Y	N
243	K3	FALSE	Compound 237	Telomeric DNA	UNKNOWN	SYBR	None							9.30067							TRUE	81.1278	0.0937649		TRUE		1	40								N	Y	N
244	K4	FALSE	Compound 238	Telomeric DNA	UNKNOWN	SYBR	None							8.51012							TRUE	81.1278	0.0937649		TRUE		1	40								N	Y	N
245	K5	FALSE	Compound 239	Telomeric DNA	UNKNOWN	SYBR	None							7.46268							TRUE	81.262	0.0937649		TRUE		1	40								N	Y	N
246	K6	FALSE	Compound 240	Telomeric DNA	UNKNOWN	SYBR	None							7.69003							TRUE	81.262	0.0937649		TRUE		1	40								N	Y	N
247	K7	FALSE	Compound 241	Telomeric DNA	UNKNOWN	SYBR	None							8.39406							TRUE	80.9935	0.0937649		TRUE		1	40								N	Y	N
248	K8	FALSE	Compound 242	Telomeric DNA	UNKNOWN	SYBR	None							8.16072							TRUE	81.1278	0.0937649		TRUE		1	40								N	Y	N
249	K9	FALSE	Compound 243	Telomeric DNA	UNKNOWN	SYBR	None							7.06777							TRUE	81.262	0.0937649		TRUE		1	40								N	Y	N
250	K10	FALSE	Compound 244	Telomeric DNA	UNKNOWN	SYBR	None							6.9991							TRUE	81.3963	0.0937649		TRUE		1	40								N	Y	N
251	K11	FALSE	Compound 245	Telomeric DNA	UNKNOWN	SYBR	None							7.42242							TRUE	81.262	0.0937649		TRUE		1	40								N	Y	N
252	K12	FALSE	Compound 246	Telomeric DNA	UNKNOWN	SYBR	None							7.66072							TRUE	81.3963	0.0937649		TRUE		1	40								N	Y	N
253	K13	FALSE	Compound 247	Telomeric DNA	UNKNOWN	SYBR	None							9.41907							TRUE	79.114	0.0937649		TRUE		1	40								N	Y	N
254	K14	FALSE	Compound 248	Telomeric DNA	UNKNOWN	SYBR	None							15.3166							TRUE	79.651	0.0937649		TRUE		1	40								N	Y	N
255	K15	FALSE	Compound 249	Telomeric DNA	UNKNOWN	SYBR	None							8.30883							TRUE	80.4565	0.0937649		TRUE		1	40								N	Y	N
256	K16	FALSE	Compound 250	Telomeric DNA	UNKNOWN	SYBR	None							7.91555							TRUE	80.5908	0.0937649		TRUE		1	40								N	Y	N
257	K17	FALSE	Compound 251	Telomeric DNA	UNKNOWN	SYBR	None							8.04255							TRUE	80.5908	0.0937649		TRUE		1	40								N	Y	N
258	K18	FALSE	Compound 252	Telomeric DNA	UNKNOWN	SYBR	None							8.12207							TRUE	80.725	0.0937649		TRUE		1	40								N	Y	N
259	K19	FALSE	Compound 253	Telomeric DNA	UNKNOWN	SYBR	None							7.63108							TRUE	80.725	0.0937649		TRUE		1	40								N	Y	N
260	K20	FALSE	Compound 254	Telomeric DNA	UNKNOWN	SYBR	None							6.85352							TRUE	80.4565	0.0937649		TRUE		1	40								N	Y	N
261	K21	FALSE	Compound 255	Telomeric DNA	UNKNOWN	SYBR	None							13.4503							TRUE	79.7853	0.0937649		TRUE		1	40								N	Y	N
262	K22	FALSE	Compound 256	Telomeric DNA	UNKNOWN	SYBR	None							7.60596							TRUE	78.9798	0.0937649		TRUE		1	40								N	Y	N
263	K23	FALSE	Compound 257	Telomeric DNA	UNKNOWN	SYBR	None							6.88992							TRUE	80.725	0.0937649		TRUE		1	40								N	Y	N
264	K24	FALSE	Compound 258	Telomeric DNA	UNKNOWN	SYBR	None							7.63387							TRUE	79.114	0.0937649		TRUE		1	40								N	Y	N
265	L1	FALSE	Compound 259	Telomeric DNA	UNKNOWN	SYBR	None							8.11977							TRUE	81.262	0.0937649		TRUE		1	40								N	Y	N
266	L2	FALSE	Compound 260	Telomeric DNA	UNKNOWN	SYBR	None							8.81633							TRUE	81.1278	0.0937649		TRUE		1	40								N	Y	N
267	L3	FALSE	Compound 261	Telomeric DNA	UNKNOWN	SYBR	None							8.17481							TRUE	81.1278	0.0937649		TRUE		1	40								N	Y	N
268	L4	FALSE	Compound 262	Telomeric DNA	UNKNOWN	SYBR	None							8.56718							TRUE	81.1278	0.0937649		TRUE		1	40								N	Y	N
269	L5	FALSE	Compound 263	Telomeric DNA	UNKNOWN	SYBR	None							7.51478							TRUE	81.1278	0.0937649		TRUE		1	40								N	Y	Y
270	L6	FALSE	Compound 264	Telomeric DNA	UNKNOWN	SYBR	None							7.95313							TRUE	81.262	0.0937649		TRUE		1	40								N	Y	N
271	L7	FALSE	Compound 265	Telomeric DNA	UNKNOWN	SYBR	None							8.57619							TRUE	80.9935	0.0937649		TRUE		1	40								N	Y	N
272	L8	FALSE	Compound 266	Telomeric DNA	UNKNOWN	SYBR	None							7.99632							TRUE	81.262	0.0937649		TRUE		1	40								N	Y	N
273	L9	FALSE	Compound 267	Telomeric DNA	UNKNOWN	SYBR	None							7.55253							TRUE	81.262	0.0937649		TRUE		1	40								N	Y	N
274	L10	FALSE	Compound 268	Telomeric DNA	UNKNOWN	SYBR	None							6.22298							TRUE	81.3963	0.0937649		TRUE		1	40								N	Y	N
275	L11	FALSE	Compound 269	Telomeric DNA	UNKNOWN	SYBR	None							7.3701							TRUE	81.262	0.0937649		TRUE		1	40								N	Y	N
276	L12	FALSE	Compound 270	Telomeric DNA	UNKNOWN	SYBR	None							7.63387							TRUE	81.262	0.0937649		TRUE		1	40								N	Y	N
277	L13	FALSE	Compound 271	Telomeric DNA	UNKNOWN	SYBR	None							8.81633							TRUE	79.114	0.0937649		TRUE		1	40								N	Y	N
278	L14	FALSE	MG-63	Telomeric DNA	UNKNOWN	SYBR	None							16.5815							TRUE	80.3223	0.0937649		TRUE		1	40								N	Y	N
279	L15	FALSE	Compound 272	Telomeric DNA	UNKNOWN	SYBR	None							9.98513							TRUE	80.725	0.0937649		TRUE		1	40								N	Y	N
280	L16	FALSE	Compound 273	Telomeric DNA	UNKNOWN	SYBR	None							8.05104							TRUE	80.5908	0.0937649		TRUE		1	40								N	Y	N
281	L17	FALSE	Compound 274	Telomeric DNA	UNKNOWN	SYBR	None							7.80843							TRUE	79.5168	0.0937649		TRUE		1	40								N	Y	N
282	L18	FALSE	Compound 275	Telomeric DNA	UNKNOWN	SYBR	None							8.43828							TRUE	80.4565	0.0937649		TRUE		1	40								N	Y	N
283	L19	FALSE	Compound 276	Telomeric DNA	UNKNOWN	SYBR	None							8.25713							TRUE	80.3223	0.0937649		TRUE		1	40								N	Y	N
284	L20	FALSE	Compound 277	Telomeric DNA	UNKNOWN	SYBR	None							6.79655							TRUE	80.188	0.0937649		TRUE		1	40								N	Y	N
285	L21	FALSE	Compound 278	Telomeric DNA	UNKNOWN	SYBR	None							7.88491							TRUE	80.3223	0.0937649		TRUE		1	40								N	Y	N
286	L22	FALSE	MG-63	Telomeric DNA	UNKNOWN	SYBR	None							15.3172							TRUE	79.2483	0.0937649		TRUE		1	40								N	Y	N
287	L23	FALSE	Compound 279	Telomeric DNA	UNKNOWN	SYBR	None							8.60164							TRUE	80.4565	0.0937649		TRUE		1	40								N	Y	N
288	L24	FALSE	Compound 280	Telomeric DNA	UNKNOWN	SYBR	None							9.45036							TRUE	80.3223	0.0937649		TRUE		1	40								N	Y	N
289	M1	FALSE	Compound 281	Telomeric DNA	UNKNOWN	SYBR	None							7.38328							TRUE	80.725	0.0937649		TRUE		1	40								N	Y	N
290	M2	FALSE	Compound 282	Telomeric DNA	UNKNOWN	SYBR	None							7.76975							TRUE	81.3963	0.0937649		TRUE		1	40								N	Y	N
291	M3	FALSE	Compound 283	Telomeric DNA	UNKNOWN	SYBR	None							8.37811							TRUE	81.1278	0.0937649		TRUE		1	40								N	Y	N
292	M4	FALSE	Compound 284	Telomeric DNA	UNKNOWN	SYBR	None							9.47221							TRUE	80.8593	0.0937649		TRUE		1	40								N	Y	N
293	M5	FALSE	Compound 285	Telomeric DNA	UNKNOWN	SYBR	None							8.70462							TRUE	80.9935	0.0937649		TRUE		1	40								N	Y	N
294	M6	FALSE	Compound 286	Telomeric DNA	UNKNOWN	SYBR	None							7.77723							TRUE	81.1278	0.0937649		TRUE		1	40								N	Y	N
295	M7	FALSE	Compound 287	Telomeric DNA	UNKNOWN	SYBR	None							8.40394							TRUE	80.9935	0.0937649		TRUE		1	40								N	Y	N
296	M8	FALSE	Compound 288	Telomeric DNA	UNKNOWN	SYBR	None							8.16341							TRUE	81.1278	0.0937649		TRUE		1	40								N	Y	N
297	M9	FALSE	Compound 289	Telomeric DNA	UNKNOWN	SYBR	None							9.51691							TRUE	80.9935	0.0937649		TRUE		1	40								N	Y	N
298	M10	FALSE	Compound 290	Telomeric DNA	UNKNOWN	SYBR	None							6.65974							TRUE	81.262	0.0937649		TRUE		1	40								N	Y	N
299	M11	FALSE	Compound 291	Telomeric DNA	UNKNOWN	SYBR	None							7.51033							TRUE	81.1278	0.0937649		TRUE		1	40								N	Y	N
300	M12	FALSE	Compound 292	Telomeric DNA	UNKNOWN	SYBR	None							8.02021							TRUE	81.1278	0.0937649		TRUE		1	40								N	Y	N
301	M13	FALSE	Compound 293	Telomeric DNA	UNKNOWN	SYBR	None							7.74557							TRUE	79.2483	0.0937649		TRUE		1	40								N	Y	N
302	M14	FALSE	Compound 294	Telomeric DNA	UNKNOWN	SYBR	None							7.80053							TRUE	80.188	0.0937649		TRUE		1	40								N	Y	N
303	M15	FALSE	Compound 295	Telomeric DNA	UNKNOWN	SYBR	None							9.82257							TRUE	80.5908	0.0937649		TRUE		1	40								N	Y	N
304	M16	FALSE	Compound 296	Telomeric DNA	UNKNOWN	SYBR	None							8.41447							TRUE	79.5168	0.0937649		TRUE		1	40								N	Y	N
305	M17	FALSE	Compound 297	Telomeric DNA	UNKNOWN	SYBR	None							9.30067							TRUE	80.3223	0.0937649		TRUE		1	40								N	Y	N
306	M18	FALSE	Compound 298	Telomeric DNA	UNKNOWN	SYBR	None							8.51012							TRUE	80.5908	0.0937649		TRUE		1	40								N	Y	N
307	M19	FALSE	Compound 299	Telomeric DNA	UNKNOWN	SYBR	None							7.46268							TRUE	80.3223	0.0937649		TRUE		1	40								N	Y	N
308	M20	FALSE	Compound 300	Telomeric DNA	UNKNOWN	SYBR	None							7.69003							TRUE	80.3223	0.0937649		TRUE		1	40								N	Y	N
309	M21	FALSE	Compound 301	Telomeric DNA	UNKNOWN	SYBR	None							8.39406							TRUE	80.4565	0.0937649		TRUE		1	40								N	Y	N
310	M22	FALSE	Compound 302	Telomeric DNA	UNKNOWN	SYBR	None							8.16072							TRUE	79.3825	0.0937649		TRUE		1	40								N	Y	N
311	M23	FALSE	Compound 303	Telomeric DNA	UNKNOWN	SYBR	None							7.35074							TRUE	79.9195	0.0937649		TRUE		1	40								N	Y	N
312	M24	FALSE	Compound 304	Telomeric DNA	UNKNOWN	SYBR	None							17.8931							TRUE	78.8455	0.0937649		TRUE		1	40								Y	N	N
313	N1	FALSE	Compound 305	Telomeric DNA	UNKNOWN	SYBR	None							6.58146							TRUE	80.4565	0.0937649		TRUE		1	40								N	Y	N
314	N2	FALSE	Compound 306	Telomeric DNA	UNKNOWN	SYBR	None							8.31195							TRUE	81.1278	0.0937649		TRUE		1	40								N	Y	N
315	N3	FALSE	Compound 307	Telomeric DNA	UNKNOWN	SYBR	None							9.32576							TRUE	80.9935	0.0937649		TRUE		1	40								N	Y	N
316	N4	FALSE	Compound 308	Telomeric DNA	UNKNOWN	SYBR	None							8.6547							TRUE	80.9935	0.0937649		TRUE		1	40								N	Y	N
317	N5	FALSE	Compound 309	Telomeric DNA	UNKNOWN	SYBR	None							8.7692							TRUE	80.9935	0.0937649		TRUE		1	40								N	Y	N
318	N6	FALSE	Compound 310	Telomeric DNA	UNKNOWN	SYBR	None							7.8392							TRUE	81.1278	0.0937649		TRUE		1	40								N	Y	N
319	N7	FALSE	Compound 311	Telomeric DNA	UNKNOWN	SYBR	None							8.72929							TRUE	80.8593	0.0937649		TRUE		1	40								N	Y	N
320	N8	FALSE	Compound 312	Telomeric DNA	UNKNOWN	SYBR	None							7.93081							TRUE	81.1278	0.0937649		TRUE		1	40								N	Y	N
321	N9	FALSE	Compound 313	Telomeric DNA	UNKNOWN	SYBR	None							7.14965							TRUE	81.262	0.0937649		TRUE		1	40								N	Y	N
322	N10	FALSE	Compound 314	Telomeric DNA	UNKNOWN	SYBR	None							6.77386							TRUE	81.262	0.0937649		TRUE		1	40								N	Y	N
323	N11	FALSE	Compound 315	Telomeric DNA	UNKNOWN	SYBR	None							7.34196							TRUE	81.262	0.0937649		TRUE		1	40								N	Y	N
324	N12	FALSE	Compound 316	Telomeric DNA	UNKNOWN	SYBR	None							8.04722							TRUE	81.1278	0.0937649		TRUE		1	40								N	Y	N
325	N13	FALSE	Compound 317	Telomeric DNA	UNKNOWN	SYBR	None							7.06777							TRUE	79.5168	0.0937649		TRUE		1	40								N	Y	N
326	N14	FALSE	Compound 318	Telomeric DNA	UNKNOWN	SYBR	None							6.9991							TRUE	79.3825	0.0937649		TRUE		1	40								N	Y	N
327	N15	FALSE	Compound 319	Telomeric DNA	UNKNOWN	SYBR	None							7.42242							TRUE	78.9798	0.0937649		TRUE		1	40								N	Y	N
328	N16	FALSE	Compound 320	Telomeric DNA	UNKNOWN	SYBR	None							7.66072							TRUE	79.7853	0.0937649		TRUE		1	40								N	Y	N
329	N17	FALSE	Compound 321	Telomeric DNA	UNKNOWN	SYBR	None							8.11977							TRUE	79.7853	0.0937649		TRUE		1	40								N	Y	N
330	N18	FALSE	Compound 322	Telomeric DNA	UNKNOWN	SYBR	None							8.81633							TRUE	80.4565	0.0937649		TRUE		1	40								N	Y	N
331	N19	FALSE	Compound 323	Telomeric DNA	UNKNOWN	SYBR	None							8.17481							TRUE	80.5908	0.0937649		TRUE		1	40								N	Y	N
332	N20	FALSE	Compound 324	Telomeric DNA	UNKNOWN	SYBR	None							8.56718							TRUE	80.3223	0.0937649		TRUE		1	40								N	Y	N
333	N21	FALSE	Compound 325	Telomeric DNA	UNKNOWN	SYBR	None							7.51478							TRUE	80.4565	0.0937649		TRUE		1	40								N	Y	N
334	N22	FALSE	MG-63	Telomeric DNA	UNKNOWN	SYBR	None							13.6561							TRUE	78.9798	0.0937649		TRUE		1	40								N	Y	N
335	N23	FALSE	Compound 326	Telomeric DNA	UNKNOWN	SYBR	None							14.6565							TRUE	79.5168	0.0937649		TRUE		1	40								N	Y	N
336	N24	FALSE	Compound 327	Telomeric DNA	UNKNOWN	SYBR	None							17.424							TRUE	78.8455	0.0937649		TRUE		1	40								Y	N	N
337	O1	FALSE	Compound 328	Telomeric DNA	UNKNOWN	SYBR	None							11.5332							TRUE	80.5908	0.0937649		TRUE		1	40								N	Y	N
338	O2	FALSE	MG-63	Telomeric DNA	UNKNOWN	SYBR	None							14.6565							TRUE	81.262	0.0937649		TRUE		1	40								N	Y	N
339	O3	FALSE	Compound 329	Telomeric DNA	UNKNOWN+E388	SYBR	None							7.82115							TRUE	80.9935	0.0937649		TRUE		1	40								N	Y	N
340	O4	FALSE	Compound 330	Telomeric DNA	Compound 280	SYBR	None							8.10509							TRUE	80.9935	0.0937649		TRUE		1	40								N	Y	N
341	O5	FALSE	Compound 331	Telomeric DNA	UNKNOWN	SYBR	None							9.71113							TRUE	80.8593	0.0937649		TRUE		1	40								N	Y	N
342	O6	FALSE	Compound 332	Telomeric DNA	UNKNOWN	SYBR	None							8.60164							TRUE	80.9935	0.0937649		TRUE		1	40								N	Y	N
343	O7	FALSE	Compound 333	Telomeric DNA	UNKNOWN	SYBR	None							8.38859							TRUE	80.9935	0.0937649		TRUE		1	40								N	Y	N
344	O8	FALSE	Compound 334	Telomeric DNA	UNKNOWN	SYBR	None							8.79375							TRUE	80.8593	0.0937649		TRUE		1	40								N	Y	N
345	O9	FALSE	Compound 335	Telomeric DNA	UNKNOWN	SYBR	None							8.54214							TRUE	80.8593	0.0937649		TRUE		1	40								N	Y	N
346	O10	FALSE	Compound 336	Telomeric DNA	UNKNOWN	SYBR	None							7.36814							TRUE	81.1278	0.0937649		TRUE		1	40								N	Y	N
347	O11	FALSE	Compound 337	Telomeric DNA	UNKNOWN	SYBR	None							8.60577							TRUE	80.9935	0.0937649		TRUE		1	40								N	Y	N
348	O12	FALSE	Compound 338	Telomeric DNA	UNKNOWN	SYBR	None							8.83459							TRUE	80.9935	0.0937649		TRUE		1	40								N	Y	N
349	O13	FALSE	Compound 339	Telomeric DNA	UNKNOWN	SYBR	None							8.57619							TRUE	79.114	0.0937649		TRUE		1	40								N	Y	N
350	O14	FALSE	Compound 340	Telomeric DNA	UNKNOWN	SYBR	None							7.99632							TRUE	79.5168	0.0937649		TRUE		1	40								N	Y	N
351	O15	FALSE	Compound 341	Telomeric DNA	UNKNOWN	SYBR	None							7.55253							TRUE	78.9798	0.0937649		TRUE		1	40								N	Y	N
352	O16	FALSE	Compound 342	Telomeric DNA	UNKNOWN	SYBR	None							6.22298							TRUE	80.0538	0.0937649		TRUE		1	40								N	Y	N
353	O17	FALSE	Compound 343	Telomeric DNA	UNKNOWN	SYBR	None							7.3701							TRUE	80.4565	0.0937649		TRUE		1	40								N	Y	N
354	O18	FALSE	Compound 344	Telomeric DNA	UNKNOWN	SYBR	None							7.63387							TRUE	80.188	0.0937649		TRUE		1	40								N	Y	N
355	O19	FALSE	Compound 345	Telomeric DNA	UNKNOWN	SYBR	None							7.76975							TRUE	79.7853	0.0937649		TRUE		1	40								N	Y	N
356	O20	FALSE	Compound 346	Telomeric DNA	UNKNOWN	SYBR	None							8.37811							TRUE	80.0538	0.0937649		TRUE		1	40								N	Y	N
357	O21	FALSE	Compound 347	Telomeric DNA	UNKNOWN	SYBR	None							9.47221							TRUE	80.0538	0.0937649		TRUE		1	40								N	Y	N
358	O22	FALSE	Compound 348	Telomeric DNA	UNKNOWN	SYBR	None							8.70462							TRUE	78.8455	0.0937649		TRUE		1	40								N	Y	N
359	O23	FALSE	Compound 349	Telomeric DNA	UNKNOWN	SYBR	None							7.74557							TRUE	80.0538	0.0937649		TRUE		1	40								N	Y	N
360	O24	FALSE	Compound 350	Telomeric DNA	UNKNOWN	SYBR	None							8.7692							TRUE	78.7113	0.0937649		TRUE		1	40								Y	N	N
361	P1	FALSE	Compound 351	Telomeric DNA	UNKNOWN	SYBR	None							9.43383							TRUE	80.8593	0.0937649		TRUE		1	40								N	Y	N
362	P2	FALSE	Compound 352	Telomeric DNA	UNKNOWN	SYBR	None							8.65662							TRUE	81.1278	0.0937649		TRUE		1	40								N	Y	N
363	P3	FALSE	Compound 353	Telomeric DNA	UNKNOWN	SYBR	None							9.43383							TRUE	80.4565	0.0937649		TRUE		1	40								N	Y	N
364	P4	FALSE	Compound 354	Telomeric DNA	UNKNOWN	SYBR	None							8.65662							TRUE	80.8593	0.0937649		TRUE		1	40								N	Y	N
365	P5	FALSE	Compound 355	Telomeric DNA	UNKNOWN	SYBR	None							10.2697							TRUE	80.9935	0.0937649		TRUE		1	40								N	Y	N
366	P6	FALSE	Compound 356	Telomeric DNA	UNKNOWN	SYBR	None							9.4498							TRUE	80.8593	0.0937649		TRUE		1	40								N	Y	N
367	P7	FALSE	Compound 357	Telomeric DNA	UNKNOWN	SYBR	None							8.3371							TRUE	80.9935	0.0937649		TRUE		1	40								N	Y	N
368	P8	FALSE	Compound 358	Telomeric DNA	UNKNOWN	SYBR	None							10.5187							TRUE	80.9935	0.0937649		TRUE		1	40								N	Y	N
369	P9	FALSE	MG-63	Telomeric DNA	UNKNOWN	SYBR	None							14.8099							TRUE	80.9935	0.0937649		TRUE		1	40								N	Y	N
370	P10	FALSE	Compound 359	Telomeric DNA	UNKNOWN	SYBR	None							8.70248							TRUE	80.9935	0.0937649		TRUE		1	40								N	Y	N
371	P11	FALSE	Compound 360	Telomeric DNA	UNKNOWN	SYBR	None							8.39466							TRUE	80.4565	0.0937649		TRUE		1	40								N	Y	N
372	P12	FALSE	Compound 361	Telomeric DNA	UNKNOWN	SYBR	None							9.55934							TRUE	80.3223	0.0937649		TRUE		1	40								N	Y	N
373	P13	FALSE	Compound 362	Telomeric DNA	UNKNOWN	SYBR	None							9.8724							TRUE	78.8455	0.0937649		TRUE		1	40								N	Y	N
374	P14	FALSE	Compound 363	Telomeric DNA	UNKNOWN	SYBR	None							9.83827							TRUE	78.9798	0.0937649		TRUE		1	40								N	Y	N
375	P15	FALSE	Compound 364	Telomeric DNA	UNKNOWN	SYBR	None							7.34196							TRUE	78.9798	0.0937649		TRUE		1	40								N	Y	N
376	P16	FALSE	Compound 365	Telomeric DNA	UNKNOWN	SYBR	None							7.84546							TRUE	78.9798	0.0937649		TRUE		1	40								N	Y	N
377	P17	FALSE	Compound 366	Telomeric DNA	UNKNOWN	SYBR	None							9.28432							TRUE	79.114	0.0937649		TRUE		1	40								N	Y	N
378	P18	FALSE	Compound 367	Telomeric DNA	UNKNOWN	SYBR	None							8.27086							TRUE	78.1743	0.0937649		TRUE		1	40								N	Y	N
379	P19	FALSE	Compound 368	Telomeric DNA	UNKNOWN	SYBR	None							6.97224							TRUE	79.651	0.0937649		TRUE		1	40								N	Y	N
380	P20	FALSE	Compound 369	Telomeric DNA	UNKNOWN	SYBR	None							7.0011							TRUE	79.3825	0.0937649		TRUE		1	40								N	Y	N
381	P21	FALSE	Compound 370	Telomeric DNA	UNKNOWN	SYBR	None							9.28432							TRUE	79.7853	0.0937649		TRUE		1	40								N	Y	N
382	P22	FALSE	Compound 371	Telomeric DNA	UNKNOWN	SYBR	None							9.28432							TRUE	78.8455	0.0937649		TRUE		1	40								N	Y	N
383	P23	FALSE	Compound 372	Telomeric DNA	UNKNOWN	SYBR	None							9.47221							TRUE	78.7113	0.0937649		TRUE		1	40								N	Y	N
384	P24	FALSE	Compound 373	Telomeric DNA	UNKNOWN	SYBR	None							8.56718							TRUE	78.7113	0.0937649		TRUE		1	40								Y	N	N
Analysis Type	Singleplex
Endogenous Control	Telomeric DNA
RQ Min/Max Confidence Level	95.0
Reference Sample	H2O NTC

## Sheet: z star raw data RPLP0
Block Type	384-Well Block
Chemistry	SYBR_GREEN
Experiment Type	Comparative Cт (ΔΔCт)
Instrument Type	ViiA 7
Passive Reference	ROX
Quantification Cycle Method	Ct
Well	Well Position	Omit	Sample Name	Target Name	Task	Reporter	Quencher	Quantity	Quantity Mean	Quantity SD	RQ	RQ Min	RQ Max	CT	Ct Mean	Ct SD	Delta Ct	Delta Ct Mean	Delta Ct SE	Delta Delta Ct	Automatic Ct Threshold	Tm1	Ct Threshold	Tm2	Automatic Baseline	Tm3	Baseline Start	Baseline End	Comments	Custom1	Custom2	Custom3	Custom4	Custom5	Custom6	HIGHSD	NOAMP	EXPFAIL	PRFDROP	MTP
1	A1	FALSE	Compound 1	RPLP0	UNKNOWN	SYBR	None							24.2952							TRUE	78.5779	0.066669		TRUE		1	40								Y	N	N	N	N
2	A2	FALSE	Compound 2	RPLP0	UNKNOWN	SYBR	None							24.8403							TRUE	78.5779	0.066669		TRUE		1	40								Y	N	N	N	N
3	A3	FALSE	Compound 3	RPLP0	UNKNOWN	SYBR	None							24.4329							TRUE	78.7122	0.066669		TRUE		1	40								Y	N	N	N	N
4	A4	FALSE	Compound 4	RPLP0	UNKNOWN	SYBR	None							24.557							TRUE	78.8464	0.066669		TRUE		1	40								Y	N	N	N	N
5	A5	FALSE	Compound 5	RPLP0	UNKNOWN	SYBR	None							24.2603							TRUE	78.7122	0.066669		TRUE		1	40								Y	N	N	N	N
6	A6	FALSE	Compound 6	RPLP0	UNKNOWN	SYBR	None							23.6295							TRUE	78.7122	0.066669		TRUE		1	40								Y	N	N	N	N
7	A7	FALSE	Compound 7	RPLP0	UNKNOWN	SYBR	None							23.9888							TRUE	78.8464	0.066669		TRUE		1	40								Y	N	N	N	N
8	A8	FALSE	Compound 8	RPLP0	UNKNOWN	SYBR	None							26.0022							TRUE	78.7122	0.066669		TRUE		1	40								Y	N	N	N	N
9	A9	FALSE	Compound 9	RPLP0	UNKNOWN	SYBR	None							23.854							TRUE	78.8464	0.066669		TRUE		1	40								Y	N	N	N	N
10	A10	FALSE	Compound 10	RPLP0	UNKNOWN	SYBR	None							23.8029							TRUE	78.7122	0.066669		TRUE		1	40								Y	N	N	N	N
11	A11	FALSE	Compound 11	RPLP0	UNKNOWN	SYBR	None							24.9699							TRUE	78.7122	0.066669		TRUE		1	40								Y	N	N	N	N
12	A12	FALSE	Compound 12	RPLP0	UNKNOWN	SYBR	None							23.4168							TRUE	78.8464	0.066669		TRUE		1	40								Y	N	N	N	N
13	A13	FALSE	Compound 13	RPLP0	UNKNOWN	SYBR	None							26.5332							TRUE	78.7122	0.066669		TRUE		1	40								Y	N	N	N	N
14	A14	FALSE	Compound 14	RPLP0	UNKNOWN	SYBR	None							24.7186							TRUE	78.7122	0.066669		TRUE		1	40								Y	N	N	N	N
15	A15	FALSE	Compound 15	RPLP0	UNKNOWN	SYBR	None							24.5169							TRUE	78.7122	0.066669		TRUE		1	40								Y	N	N	N	N
16	A16	FALSE	MG-63	RPLP0	UNKNOWN	SYBR	None							26.0411							TRUE	78.7122	0.066669		TRUE		1	40								Y	N	N	N	N
17	A17	FALSE	Compound 16	RPLP0	UNKNOWN	SYBR	None							25.9726							TRUE	78.7122	0.066669		TRUE		1	40								Y	N	N	N	N
18	A18	FALSE	Compound 17	RPLP0	UNKNOWN	SYBR	None							23.9778							TRUE	78.5779	0.066669		TRUE		1	40								Y	N	N	N	N
19	A19	FALSE	Compound 18	RPLP0	UNKNOWN	SYBR	None							25.7262							TRUE	78.5779	0.066669		TRUE		1	40								Y	N	N	N	N
20	A20	FALSE	Compound 19	RPLP0	UNKNOWN	SYBR	None							25.5775							TRUE	78.4437	0.066669		TRUE		1	40								Y	N	N	N	N
21	A21	FALSE	Compound 20	RPLP0	UNKNOWN	SYBR	None							23.4168							TRUE	78.4437	0.066669		TRUE		1	40								Y	N	N	N	N
22	A22	FALSE	Compound 21	RPLP0	UNKNOWN	SYBR	None							24.7262							TRUE	78.5779	0.066669		TRUE		1	40								Y	N	N	N	N
23	A23	FALSE	Compound 22	RPLP0	UNKNOWN	SYBR	None							25.8486							TRUE	78.5779	0.066669		TRUE		1	40								Y	N	N	N	N
24	A24	FALSE	Compound 23	RPLP0	UNKNOWN	SYBR	None							26.806							TRUE	78.5779	0.066669		TRUE		1	40								Y	N	N	N	N
25	B1	FALSE	Compound 24	RPLP0	UNKNOWN	SYBR	None							26.8268							TRUE	78.5779	0.066669		TRUE		1	40								Y	N	N	N	N
26	B2	FALSE	Compound 25	RPLP0	UNKNOWN	SYBR	None							26.5636							TRUE	78.7122	0.066669		TRUE		1	40								Y	N	N	N	N
27	B3	FALSE	Compound 26	RPLP0	UNKNOWN	SYBR	None							26.5256							TRUE	78.7122	0.066669		TRUE		1	40								Y	N	N	N	N
28	B4	FALSE	Compound 27	RPLP0	UNKNOWN	SYBR	None							25.1543							TRUE	78.8464	0.066669		TRUE		1	40								Y	N	N	N	N
29	B5	FALSE	Compound 28	RPLP0	UNKNOWN	SYBR	None							24.364							TRUE	78.7122	0.066669		TRUE		1	40								Y	N	N	N	N
30	B6	FALSE	Compound 29	RPLP0	UNKNOWN	SYBR	None							23.98							TRUE	78.8464	0.066669		TRUE		1	40								Y	N	N	N	N
31	B7	FALSE	Compound 30	RPLP0	UNKNOWN	SYBR	None							23.9778							TRUE	78.8464	0.066669		TRUE		1	40								Y	N	N	N	N
32	B8	FALSE	Compound 31	RPLP0	UNKNOWN	SYBR	None							26.3128							TRUE	78.7122	0.066669		TRUE		1	40								Y	N	N	N	N
33	B9	FALSE	Compound 32	RPLP0	UNKNOWN	SYBR	None							24.4286							TRUE	78.8464	0.066669		TRUE		1	40								Y	N	N	N	N
34	B10	FALSE	Compound 33	RPLP0	UNKNOWN	SYBR	None							24.6548							TRUE	78.7122	0.066669		TRUE		1	40								Y	N	N	N	N
35	B11	FALSE	Compound 34	RPLP0	UNKNOWN	SYBR	None							23.8896							TRUE	78.8464	0.066669		TRUE		1	40								Y	N	N	N	N
36	B12	FALSE	Compound 35	RPLP0	UNKNOWN	SYBR	None							24.3921							TRUE	78.8464	0.066669		TRUE		1	40								Y	N	N	N	N
37	B13	FALSE	Compound 36	RPLP0	UNKNOWN	SYBR	None							24.6548							TRUE	78.8464	0.066669		TRUE		1	40								Y	N	N	N	N
38	B14	FALSE	Compound 37	RPLP0	UNKNOWN	SYBR	None							23.7436							TRUE	78.8464	0.066669		TRUE		1	40								Y	N	N	N	N
39	B15	FALSE	Compound 38	RPLP0	UNKNOWN	SYBR	None							25.735							TRUE	78.7122	0.066669		TRUE		1	40								Y	N	N	N	N
40	B16	FALSE	Compound 39	RPLP0	UNKNOWN	SYBR	None							24.143							TRUE	78.8464	0.066669		TRUE		1	40								Y	N	N	N	N
41	B17	FALSE	Compound 40	RPLP0	UNKNOWN	SYBR	None							26.4906							TRUE	78.7122	0.066669		TRUE		1	40								Y	N	N	N	N
42	B18	FALSE	Compound 41	RPLP0	UNKNOWN	SYBR	None							25.0786							TRUE	78.7122	0.066669		TRUE		1	40								Y	N	N	N	N
43	B19	FALSE	Compound 42	RPLP0	UNKNOWN	SYBR	None							24.7694							TRUE	78.7122	0.066669		TRUE		1	40								Y	N	N	N	N
44	B20	FALSE	Compound 43	RPLP0	UNKNOWN	SYBR	None							23.7436							TRUE	78.5779	0.066669		TRUE		1	40								Y	N	N	N	N
45	B21	FALSE	Compound 44	RPLP0	UNKNOWN	SYBR	None							25.4076							TRUE	78.7122	0.066669		TRUE		1	40								Y	N	N	N	N
46	B22	FALSE	Compound 45	RPLP0	UNKNOWN	SYBR	None							25.4803							TRUE	78.7122	0.066669		TRUE		1	40								Y	N	N	N	N
47	B23	FALSE	MG-63	RPLP0	UNKNOWN	SYBR	None							29.4072							TRUE	78.7122	0.066669		TRUE		1	40								Y	N	N	N	N
48	B24	FALSE	Compound 46	RPLP0	UNKNOWN	SYBR	None							24.6046							TRUE	78.5779	0.066669		TRUE		1	40								Y	N	N	N	N
49	C1	FALSE	Compound 47	RPLP0	UNKNOWN	SYBR	None							24.8384							TRUE	78.7122	0.066669		TRUE		1	40								Y	N	N	N	N
50	C2	FALSE	Compound 48	RPLP0	UNKNOWN	SYBR	None							27.5025							TRUE	78.7122	0.066669		TRUE		1	40								Y	N	N	N	N
51	C3	FALSE	MG-63	RPLP0	UNKNOWN	SYBR	None							23.9254							TRUE	78.7122	0.066669		TRUE		1	40								Y	N	N	N	N
52	C4	FALSE	Compound 49	RPLP0	UNKNOWN	SYBR	None							26.2847							TRUE	78.8464	0.066669		TRUE		1	40								Y	N	N	N	N
53	C5	FALSE	Compound 50	RPLP0	UNKNOWN	SYBR	None							23.7436							TRUE	78.7122	0.066669		TRUE		1	40								Y	N	N	N	N
54	C6	FALSE	Compound 51	RPLP0	UNKNOWN	SYBR	None							24.1792							TRUE	78.8464	0.066669		TRUE		1	40								Y	N	N	N	N
55	C7	FALSE	MG-63	RPLP0	UNKNOWN	SYBR	None							24.367							TRUE	78.8464	0.066669		TRUE		1	40								Y	N	N	N	N
56	C8	FALSE	Compound 52	RPLP0	UNKNOWN	SYBR	None							26.8283							TRUE	78.7122	0.066669		TRUE		1	40								Y	N	N	N	N
57	C9	FALSE	Compound 53	RPLP0	UNKNOWN	SYBR	None							23.947							TRUE	78.8464	0.066669		TRUE		1	40								Y	N	N	N	N
58	C10	FALSE	Compound 54	RPLP0	UNKNOWN	SYBR	None							24.4106							TRUE	78.7122	0.066669		TRUE		1	40								Y	N	N	N	N
59	C11	FALSE	Compound 55	RPLP0	UNKNOWN	SYBR	None							26.8739							TRUE	78.7122	0.066669		TRUE		1	40								Y	N	N	N	N
60	C12	FALSE	Compound 56	RPLP0	UNKNOWN	SYBR	None							25.4825							TRUE	78.7122	0.066669		TRUE		1	40								Y	N	N	N	N
61	C13	FALSE	Compound 57	RPLP0	UNKNOWN	SYBR	None							26.1479							TRUE	78.7122	0.066669		TRUE		1	40								Y	N	N	N	N
62	C14	FALSE	Compound 58	RPLP0	UNKNOWN	SYBR	None							24.315							TRUE	78.8464	0.066669		TRUE		1	40								Y	N	N	N	N
63	C15	FALSE	Compound 59	RPLP0	UNKNOWN	SYBR	None							24.3013							TRUE	78.7122	0.066669		TRUE		1	40								Y	N	N	N	N
64	C16	FALSE	Compound 60	RPLP0	UNKNOWN	SYBR	None							25.5744							TRUE	78.8464	0.066669		TRUE		1	40								Y	N	N	N	N
65	C17	FALSE	Compound 61	RPLP0	UNKNOWN	SYBR	None							24.0956							TRUE	78.8464	0.066669		TRUE		1	40								Y	N	N	N	N
66	C18	FALSE	Compound 62	RPLP0	UNKNOWN	SYBR	None							25.8157							TRUE	78.7122	0.066669		TRUE		1	40								Y	N	N	N	N
67	C19	FALSE	Compound 63	RPLP0	UNKNOWN	SYBR	None							25.0888							TRUE	78.7122	0.066669		TRUE		1	40								Y	N	N	N	N
68	C20	FALSE	Compound 64	RPLP0	UNKNOWN	SYBR	None							26.16							TRUE	78.5779	0.066669		TRUE		1	40								Y	N	N	N	N
69	C21	FALSE	Compound 65	RPLP0	UNKNOWN	SYBR	None							25.227							TRUE	78.7122	0.066669		TRUE		1	40								Y	N	N	N	N
70	C22	FALSE	Compound 66	RPLP0	UNKNOWN	SYBR	None							25.4187							TRUE	78.7122	0.066669		TRUE		1	40								Y	N	N	N	N
71	C23	FALSE	Compound 67	RPLP0	UNKNOWN	SYBR	None							25.1522							TRUE	78.7122	0.066669		TRUE		1	40								Y	N	N	N	N
72	C24	FALSE	Compound 68	RPLP0	UNKNOWN	SYBR	None							24.0858							TRUE	78.5779	0.066669		TRUE		1	40								Y	N	N	N	N
73	D1	FALSE	Compound 69	RPLP0	UNKNOWN	SYBR	None							24.5682							TRUE	78.7122	0.066669		TRUE		1	40								Y	N	N	N	N
74	D2	FALSE	Compound 70	RPLP0	UNKNOWN	SYBR	None							26.5024							TRUE	78.7122	0.066669		TRUE		1	40								Y	N	N	N	N
75	D3	FALSE	Compound 71	RPLP0	UNKNOWN	SYBR	None							26.037							TRUE	78.7122	0.066669		TRUE		1	40								Y	N	N	N	N
76	D4	FALSE	Compound 72	RPLP0	UNKNOWN	SYBR	None							27.42							TRUE	78.8464	0.066669		TRUE		1	40								Y	N	N	N	N
77	D5	FALSE	Compound 73	RPLP0	UNKNOWN	SYBR	None							23.3666							TRUE	78.7122	0.066669		TRUE		1	40								Y	N	N	N	N
78	D6	FALSE	Compound 74	RPLP0	UNKNOWN	SYBR	None							24.3838							TRUE	78.8464	0.066669		TRUE		1	40								Y	N	N	N	N
79	D7	FALSE	Compound 75	RPLP0	UNKNOWN	SYBR	None							23.8859							TRUE	78.8464	0.066669		TRUE		1	40								Y	N	N	N	N
80	D8	FALSE	Compound 76	RPLP0	UNKNOWN	SYBR	None							24.5889							TRUE	78.5779	0.066669		TRUE		1	40								Y	N	N	N	N
81	D9	FALSE	Compound 77	RPLP0	UNKNOWN	SYBR	None							24.2167							TRUE	78.8464	0.066669		TRUE		1	40								Y	N	N	N	N
82	D10	FALSE	Compound 78	RPLP0	UNKNOWN	SYBR	None							23.6551							TRUE	78.7122	0.066669		TRUE		1	40								Y	N	N	N	N
83	D11	FALSE	Compound 79	RPLP0	UNKNOWN	SYBR	None							24.9165							TRUE	78.8464	0.066669		TRUE		1	40								Y	N	N	N	N
84	D12	FALSE	Compound 80	RPLP0	UNKNOWN	SYBR	None							24.7444							TRUE	78.7122	0.066669		TRUE		1	40								Y	N	N	N	N
85	D13	FALSE	Compound 81	RPLP0	UNKNOWN	SYBR	None							24.106							TRUE	78.7122	0.066669		TRUE		1	40								Y	N	N	N	N
86	D14	FALSE	Compound 82	RPLP0	UNKNOWN	SYBR	None							24.7708							TRUE	78.8464	0.066669		TRUE		1	40								Y	N	N	N	N
87	D15	FALSE	Compound 83	RPLP0	UNKNOWN	SYBR	None							24.8819							TRUE	78.7122	0.066669		TRUE		1	40								Y	N	N	N	N
88	D16	FALSE	Compound 84	RPLP0	UNKNOWN	SYBR	None							25.2972							TRUE	78.8464	0.066669		TRUE		1	40								Y	N	N	N	N
89	D17	FALSE	Compound 85	RPLP0	UNKNOWN	SYBR	None							23.8703							TRUE	78.8464	0.066669		TRUE		1	40								Y	N	N	N	N
90	D18	FALSE	Compound 86	RPLP0	UNKNOWN	SYBR	None							25.9802							TRUE	78.7122	0.066669		TRUE		1	40								Y	N	N	N	N
91	D19	FALSE	Compound 87	RPLP0	UNKNOWN	SYBR	None							25.3284							TRUE	78.7122	0.066669		TRUE		1	40								Y	N	N	N	N
92	D20	FALSE	Compound 88	RPLP0	UNKNOWN	SYBR	None							25.6481							TRUE	78.5779	0.066669		TRUE		1	40								Y	N	N	N	N
93	D21	FALSE	Compound 89	RPLP0	UNKNOWN	SYBR	None							24.7468							TRUE	78.7122	0.066669		TRUE		1	40								Y	N	N	N	N
94	D22	FALSE	Compound 90	RPLP0	UNKNOWN	SYBR	None							25.6209							TRUE	78.7122	0.066669		TRUE		1	40								Y	N	N	N	N
95	D23	FALSE	Compound 91	RPLP0	UNKNOWN	SYBR	None							25.8819							TRUE	78.7122	0.066669		TRUE		1	40								Y	N	N	N	N
96	D24	FALSE	Compound 92	RPLP0	UNKNOWN	SYBR	None							25.8694							TRUE	78.7122	0.066669		TRUE		1	40								Y	N	N	N	N
97	E1	FALSE	Compound 93	RPLP0	UNKNOWN	SYBR	None							23.1434							TRUE	78.7122	0.066669		TRUE		1	40								Y	N	N	N	N
98	E2	FALSE	Compound 94	RPLP0	UNKNOWN	SYBR	None							24.6854							TRUE	78.7122	0.066669		TRUE		1	40								Y	N	N	N	N
99	E3	FALSE	Compound 95	RPLP0	UNKNOWN	SYBR	None							25.1216							TRUE	78.7122	0.066669		TRUE		1	40								Y	N	N	N	N
100	E4	FALSE	Compound 96	RPLP0	UNKNOWN	SYBR	None							27.8458							TRUE	78.8464	0.066669		TRUE		1	40								Y	N	N	N	N
101	E5	FALSE	Compound 97	RPLP0	UNKNOWN	SYBR	None							24.445							TRUE	78.7122	0.066669		TRUE		1	40								Y	N	N	N	N
102	E6	FALSE	Compound 98	RPLP0	UNKNOWN	SYBR	None							23.8359							TRUE	78.8464	0.066669		TRUE		1	40								Y	N	N	N	N
103	E7	FALSE	Compound 99	RPLP0	UNKNOWN	SYBR	None							24.0529							TRUE	78.8464	0.066669		TRUE		1	40								Y	N	N	N	N
104	E8	FALSE	Compound 100	RPLP0	UNKNOWN	SYBR	None							28.2395							TRUE	78.7122	0.066669		TRUE		1	40								Y	N	N	N	N
105	E9	FALSE	Compound 101	RPLP0	UNKNOWN	SYBR	None							24.8528							TRUE	78.8464	0.066669		TRUE		1	40								Y	N	N	N	N
106	E10	FALSE	Compound 102	RPLP0	UNKNOWN	SYBR	None							24.0998							TRUE	78.7122	0.066669		TRUE		1	40								Y	N	N	N	N
107	E11	FALSE	Compound 103	RPLP0	UNKNOWN	SYBR	None							26.4784							TRUE	78.7122	0.066669		TRUE		1	40								Y	N	N	N	N
108	E12	FALSE	MG-63	RPLP0	UNKNOWN	SYBR	None							24.5261							TRUE	78.7122	0.066669		TRUE		1	40								Y	N	N	N	N
109	E13	FALSE	Compound 104	RPLP0	UNKNOWN	SYBR	None							26.8623							TRUE	78.7122	0.066669		TRUE		1	40								Y	N	N	N	N
110	E14	FALSE	Compound 105	RPLP0	UNKNOWN	SYBR	None							26.6635							TRUE	78.8464	0.066669		TRUE		1	40								Y	N	N	N	N
111	E15	FALSE	Compound 106	RPLP0	UNKNOWN	SYBR	None							24.2384							TRUE	78.7122	0.066669		TRUE		1	40								Y	N	N	N	N
112	E16	FALSE	Compound 107	RPLP0	UNKNOWN	SYBR	None							24.7598							TRUE	78.8464	0.066669		TRUE		1	40								Y	N	N	N	N
113	E17	FALSE	Compound 108	RPLP0	UNKNOWN	SYBR	None							25.9808							TRUE	78.9807	0.066669		TRUE		1	40								Y	N	N	N	N
114	E18	FALSE	Compound 109	RPLP0	UNKNOWN	SYBR	None							25.1277							TRUE	78.7122	0.066669		TRUE		1	40								Y	N	N	N	N
115	E19	FALSE	Compound 110	RPLP0	UNKNOWN	SYBR	None							24.8422							TRUE	78.7122	0.066669		TRUE		1	40								Y	N	N	N	N
116	E20	FALSE	Compound 111	RPLP0	UNKNOWN	SYBR	None							26.5432							TRUE	78.5779	0.066669		TRUE		1	40								Y	N	N	N	N
117	E21	FALSE	Compound 112	RPLP0	UNKNOWN	SYBR	None							25.1126							TRUE	78.7122	0.066669		TRUE		1	40								Y	N	N	N	N
118	E22	FALSE	Compound 113	RPLP0	UNKNOWN	SYBR	None							27.3599							TRUE	78.7122	0.066669		TRUE		1	40								Y	N	N	N	N
119	E23	FALSE	Compound 114	RPLP0	UNKNOWN	SYBR	None							24.6059							TRUE	78.8464	0.066669		TRUE		1	40								Y	N	N	N	N
120	E24	FALSE	Compound 115	RPLP0	UNKNOWN	SYBR	None							25.7134							TRUE	78.7122	0.066669		TRUE		1	40								Y	N	N	N	N
121	F1	FALSE	Compound 116	RPLP0	UNKNOWN	SYBR	None							26.8589							TRUE	78.7122	0.066669		TRUE		1	40								Y	N	N	N	N
122	F2	FALSE	Compound 117	RPLP0	UNKNOWN	SYBR	None							24.6352							TRUE	78.7122	0.066669		TRUE		1	40								Y	N	N	N	N
123	F3	FALSE	Compound 118	RPLP0	UNKNOWN	SYBR	None							24.9223							TRUE	78.8464	0.066669		TRUE		1	40								Y	N	N	N	N
124	F4	FALSE	Compound 119	RPLP0	UNKNOWN	SYBR	None							24.4833							TRUE	78.8464	0.066669		TRUE		1	40								Y	N	N	N	N
125	F5	FALSE	Compound 120	RPLP0	UNKNOWN	SYBR	None							22.8778							TRUE	78.7122	0.066669		TRUE		1	40								Y	N	N	N	N
126	F6	FALSE	Compound 121	RPLP0	UNKNOWN	SYBR	None							22.817							TRUE	78.8464	0.066669		TRUE		1	40								Y	N	N	N	N
127	F7	FALSE	Compound 122	RPLP0	UNKNOWN	SYBR	None							22.1673							TRUE	78.8464	0.066669		TRUE		1	40								Y	N	N	N	N
128	F8	FALSE	Compound 123	RPLP0	UNKNOWN	SYBR	None							24.6428							TRUE	78.8464	0.066669		TRUE		1	40								Y	N	N	N	N
129	F9	FALSE	Compound 124	RPLP0	UNKNOWN	SYBR	None							22.621							TRUE	78.8464	0.066669		TRUE		1	40								Y	N	N	N	N
130	F10	FALSE	Compound 125	RPLP0	UNKNOWN	SYBR	None							23.7137							TRUE	78.7122	0.066669		TRUE		1	40								Y	N	N	N	N
131	F11	FALSE	Compound 126	RPLP0	UNKNOWN	SYBR	None							22.9281							TRUE	78.8464	0.066669		TRUE		1	40								Y	N	N	N	N
132	F12	FALSE	Compound 127	RPLP0	UNKNOWN	SYBR	None							22.6849							TRUE	78.8464	0.066669		TRUE		1	40								Y	N	N	N	N
133	F13	FALSE	Compound 128	RPLP0	UNKNOWN	SYBR	None							25.806							TRUE	78.8464	0.066669		TRUE		1	40								Y	N	N	N	N
134	F14	FALSE	Compound 129	RPLP0	UNKNOWN	SYBR	None							23.9914							TRUE	78.8464	0.066669		TRUE		1	40								Y	N	N	N	N
135	F15	FALSE	Compound 130	RPLP0	UNKNOWN	SYBR	None							25.6652							TRUE	78.7122	0.066669		TRUE		1	40								Y	N	N	N	N
136	F16	FALSE	Compound 131	RPLP0	UNKNOWN	SYBR	None							24.7319							TRUE	78.8464	0.066669		TRUE		1	40								Y	N	N	Y	N
137	F17	FALSE	Compound 132	RPLP0	UNKNOWN	SYBR	None							24.2874							TRUE	78.7122	0.066669		TRUE		1	40								Y	N	N	N	N
138	F18	FALSE	Compound 133	RPLP0	UNKNOWN	SYBR	None							23.9658							TRUE	78.7122	0.066669		TRUE		1	40								Y	N	N	N	N
139	F19	FALSE	Compound 134	RPLP0	UNKNOWN	SYBR	None							23.5022							TRUE	78.7122	0.066669		TRUE		1	40								Y	N	N	N	N
140	F20	FALSE	Compound 135	RPLP0	UNKNOWN	SYBR	None							24.1681							TRUE	78.7122	0.066669		TRUE		1	40								Y	N	N	N	N
141	F21	FALSE	Compound 136	RPLP0	UNKNOWN	SYBR	None							22.8097							TRUE	78.7122	0.066669		TRUE		1	40								Y	N	N	N	N
142	F22	FALSE	Compound 137	RPLP0	UNKNOWN	SYBR	None							24.5872							TRUE	78.7122	0.066669		TRUE		1	40								Y	N	N	N	N
143	F23	FALSE	Compound 138	RPLP0	UNKNOWN	SYBR	None							23.5614							TRUE	78.7122	0.066669		TRUE		1	40								Y	N	N	N	N
144	F24	FALSE	Compound 139	RPLP0	UNKNOWN	SYBR	None							25.2553							TRUE	78.7122	0.066669		TRUE		1	40								Y	N	N	N	N
145	G1	FALSE	Compound 140	RPLP0	UNKNOWN	SYBR	None							24.4235							TRUE	78.7122	0.066669		TRUE		1	40								Y	N	N	N	N
146	G2	FALSE	Compound 141	RPLP0	UNKNOWN	SYBR	None							24.6204							TRUE	78.8464	0.066669		TRUE		1	40								Y	N	N	N	N
147	G3	FALSE	Compound 142	RPLP0	UNKNOWN	SYBR	None							24.7817							TRUE	78.8464	0.066669		TRUE		1	40								Y	N	N	N	N
148	G4	FALSE	Compound 143	RPLP0	UNKNOWN	SYBR	None							26.0258							TRUE	78.8464	0.066669		TRUE		1	40								Y	N	N	N	N
149	G5	FALSE	Compound 144	RPLP0	UNKNOWN	SYBR	None							23.2735							TRUE	78.7122	0.066669		TRUE		1	40								Y	N	N	N	N
150	G6	FALSE	Compound 145	RPLP0	UNKNOWN	SYBR	None							23.3825							TRUE	78.8464	0.066669		TRUE		1	40								Y	N	N	N	N
151	G7	FALSE	Compound 146	RPLP0	UNKNOWN	SYBR	None							23.1353							TRUE	78.8464	0.066669		TRUE		1	40								Y	N	N	N	N
152	G8	FALSE	Compound 147	RPLP0	UNKNOWN	SYBR	None							23.1237							TRUE	78.7122	0.066669		TRUE		1	40								Y	N	N	N	N
153	G9	FALSE	Compound 148	RPLP0	UNKNOWN	SYBR	None							25.3249							TRUE	78.8464	0.066669		TRUE		1	40								Y	N	N	N	N
154	G10	FALSE	Compound 149	RPLP0	UNKNOWN	SYBR	None							22.9661							TRUE	78.7122	0.066669		TRUE		1	40								Y	N	N	N	N
155	G11	FALSE	Compound 150	RPLP0	UNKNOWN	SYBR	None							25.2108							TRUE	78.7122	0.066669		TRUE		1	40								Y	N	N	N	N
156	G12	FALSE	Compound 151	RPLP0	UNKNOWN	SYBR	None							22.9318							TRUE	78.8464	0.066669		TRUE		1	40								Y	N	N	N	N
157	G13	FALSE	Compound 152	RPLP0	UNKNOWN	SYBR	None							25.8557							TRUE	78.7122	0.066669		TRUE		1	40								Y	N	N	N	N
158	G14	FALSE	Compound 153	RPLP0	UNKNOWN	SYBR	None							25.0367							TRUE	78.7122	0.066669		TRUE		1	40								Y	N	N	N	N
159	G15	FALSE	Compound 154	RPLP0	UNKNOWN	SYBR	None							24.6462							TRUE	78.7122	0.066669		TRUE		1	40								Y	N	N	N	N
160	G16	FALSE	Compound 155	RPLP0	UNKNOWN	SYBR	None							23.2078							TRUE	78.8464	0.066669		TRUE		1	40								Y	N	N	N	N
161	G17	FALSE	Compound 156	RPLP0	UNKNOWN	SYBR	None							27.0745							TRUE	78.7122	0.066669		TRUE		1	40								Y	N	N	N	N
162	G18	FALSE	Compound 157	RPLP0	UNKNOWN	SYBR	None							23.8823							TRUE	78.7122	0.066669		TRUE		1	40								Y	N	N	N	N
163	G19	FALSE	Compound 158	RPLP0	UNKNOWN	SYBR	None							23.826							TRUE	78.8464	0.066669		TRUE		1	40								Y	N	N	N	N
164	G20	FALSE	Compound 159	RPLP0	UNKNOWN	SYBR	None							24.7006							TRUE	78.7122	0.066669		TRUE		1	40								Y	N	N	N	N
165	G21	FALSE	Compound 160	RPLP0	UNKNOWN	SYBR	None							23.7545							TRUE	78.7122	0.066669		TRUE		1	40								Y	N	N	N	N
166	G22	FALSE	Compound 161	RPLP0	UNKNOWN	SYBR	None							24.7666							TRUE	78.7122	0.066669		TRUE		1	40								Y	N	N	N	N
167	G23	FALSE	Compound 162	RPLP0	UNKNOWN	SYBR	None							23.6438							TRUE	78.8464	0.066669		TRUE		1	40								Y	N	N	N	N
168	G24	FALSE	Compound 163	RPLP0	UNKNOWN	SYBR	None							25.6116							TRUE	78.7122	0.066669		TRUE		1	40								Y	N	N	N	N
169	H1	FALSE	Compound 164	RPLP0	UNKNOWN	SYBR	None							24.8937							TRUE	78.7122	0.066669		TRUE		1	40								Y	N	N	N	N
170	H2	FALSE	Compound 165	RPLP0	UNKNOWN	SYBR	None							24.3044							TRUE	78.8464	0.066669		TRUE		1	40								Y	N	N	N	N
171	H3	FALSE	Compound 166	RPLP0	UNKNOWN	SYBR	None							24.6558							TRUE	78.8464	0.066669		TRUE		1	40								Y	N	N	N	N
172	H4	FALSE	Compound 167	RPLP0	UNKNOWN	SYBR	None							25.7632							TRUE	78.7122	0.066669		TRUE		1	40								Y	N	N	N	N
173	H5	FALSE	Compound 168	RPLP0	UNKNOWN	SYBR	None							22.6103							TRUE	78.8464	0.066669		TRUE		1	40								Y	N	N	N	N
174	H6	FALSE	Compound 169	RPLP0	UNKNOWN	SYBR	None							22.1002							TRUE	78.8464	0.066669		TRUE		1	40								Y	N	N	N	N
175	H7	FALSE	Compound 170	RPLP0	UNKNOWN	SYBR	None							22.7283							TRUE	78.8464	0.066669		TRUE		1	40								Y	N	N	N	N
176	H8	FALSE	Compound 171	RPLP0	UNKNOWN	SYBR	None							23.3657							TRUE	78.7122	0.066669		TRUE		1	40								Y	N	N	N	N
177	H9	FALSE	Compound 172	RPLP0	UNKNOWN	SYBR	None							22.4912							TRUE	78.8464	0.066669		TRUE		1	40								Y	N	N	N	N
178	H10	FALSE	Compound 173	RPLP0	UNKNOWN	SYBR	None							23.0468							TRUE	78.7122	0.066669		TRUE		1	40								Y	N	N	N	N
179	H11	FALSE	Compound 174	RPLP0	UNKNOWN	SYBR	None							23.3369							TRUE	78.8464	0.066669		TRUE		1	40								Y	N	N	N	N
180	H12	FALSE	Compound 175	RPLP0	UNKNOWN	SYBR	None							22.7068							TRUE	78.8464	0.066669		TRUE		1	40								Y	N	N	N	N
181	H13	FALSE	Compound 176	RPLP0	UNKNOWN	SYBR	None							24.9267							TRUE	78.8464	0.066669		TRUE		1	40								Y	N	N	N	N
182	H14	FALSE	Compound 177	RPLP0	UNKNOWN	SYBR	None							24.2661							TRUE	78.8464	0.066669		TRUE		1	40								Y	N	N	N	N
183	H15	FALSE	Compound 178	RPLP0	UNKNOWN	SYBR	None							25.8343							TRUE	78.7122	0.066669		TRUE		1	40								Y	N	N	N	N
184	H16	FALSE	Compound 179	RPLP0	UNKNOWN	SYBR	None							24.1554							TRUE	78.7122	0.066669		TRUE		1	40								Y	N	N	N	N
185	H17	FALSE	Compound 180	RPLP0	UNKNOWN	SYBR	None							24.4773							TRUE	78.7122	0.066669		TRUE		1	40								Y	N	N	N	N
186	H18	FALSE	Compound 181	RPLP0	UNKNOWN	SYBR	None							23.8915							TRUE	78.7122	0.066669		TRUE		1	40								Y	N	N	N	N
187	H19	FALSE	MG-63	RPLP0	UNKNOWN	SYBR	None							23.3869							TRUE	78.7122	0.066669		TRUE		1	40								Y	N	N	N	N
188	H20	FALSE	Compound 182	RPLP0	UNKNOWN	SYBR	None							24.655							TRUE	78.8464	0.066669		TRUE		1	40								Y	N	N	N	N
189	H21	FALSE	Compound 183	RPLP0	UNKNOWN	SYBR	None							23.3381							TRUE	78.7122	0.066669		TRUE		1	40								Y	N	N	N	N
190	H22	FALSE	Compound 184	RPLP0	UNKNOWN	SYBR	None							25.0456							TRUE	78.8464	0.066669		TRUE		1	40								Y	N	N	N	N
191	H23	FALSE	Compound 185	RPLP0	UNKNOWN	SYBR	None							23.286							TRUE	78.8464	0.066669		TRUE		1	40								Y	N	N	N	N
192	H24	FALSE	Compound 186	RPLP0	UNKNOWN	SYBR	None							25.9286							TRUE	78.7122	0.066669		TRUE		1	40								Y	N	N	N	N
193	I1	FALSE	Compound 187	RPLP0	UNKNOWN	SYBR	None							26.9302							TRUE	78.7122	0.066669		TRUE		1	40								Y	N	N	N	N
194	I2	FALSE	Compound 188	RPLP0	UNKNOWN	SYBR	None							24.0699							TRUE	78.8464	0.066669		TRUE		1	40								Y	N	N	N	N
195	I3	FALSE	Compound 189	RPLP0	UNKNOWN	SYBR	None							26.1094							TRUE	78.8464	0.066669		TRUE		1	40								Y	N	N	N	N
196	I4	FALSE	Compound 190	RPLP0	UNKNOWN	SYBR	None							27.653							TRUE	78.7122	0.066669		TRUE		1	40								Y	N	N	N	N
197	I5	FALSE	Compound 191	RPLP0	UNKNOWN	SYBR	None							24.7847							TRUE	78.7122	0.066669		TRUE		1	40								Y	N	N	N	N
198	I6	FALSE	Compound 192	RPLP0	UNKNOWN	SYBR	None							23.917							TRUE	78.8464	0.066669		TRUE		1	40								Y	N	N	N	N
199	I7	FALSE	Compound 193	RPLP0	UNKNOWN	SYBR	None							24.2684							TRUE	78.8464	0.066669		TRUE		1	40								Y	N	N	N	N
200	I8	FALSE	Compound 194	RPLP0	UNKNOWN	SYBR	None							24.5909							TRUE	78.7122	0.066669		TRUE		1	40								Y	N	N	N	N
201	I9	FALSE	Compound 195	RPLP0	UNKNOWN	SYBR	None							23.6689							TRUE	78.8464	0.066669		TRUE		1	40								Y	N	N	N	N
202	I10	FALSE	Compound 196	RPLP0	UNKNOWN	SYBR	None							23.8203							TRUE	78.7122	0.066669		TRUE		1	40								Y	N	N	N	N
203	I11	FALSE	Compound 197	RPLP0	UNKNOWN	SYBR	None							27.179							TRUE	78.7122	0.066669		TRUE		1	40								Y	N	N	N	N
204	I12	FALSE	Compound 198	RPLP0	UNKNOWN	SYBR	None							24.128							TRUE	78.8464	0.066669		TRUE		1	40								Y	N	N	N	N
205	I13	FALSE	Compound 199	RPLP0	UNKNOWN	SYBR	None							25.6697							TRUE	78.8464	0.066669		TRUE		1	40								Y	N	N	N	N
206	I14	FALSE	Compound 200	RPLP0	UNKNOWN	SYBR	None							24.3217							TRUE	78.8464	0.066669		TRUE		1	40								Y	N	N	N	N
207	I15	FALSE	Compound 201	RPLP0	UNKNOWN	SYBR	None							26.8698							TRUE	78.8464	0.066669		TRUE		1	40								Y	N	N	N	N
208	I16	FALSE	Compound 202	RPLP0	UNKNOWN	SYBR	None							24.2564							TRUE	78.8464	0.066669		TRUE		1	40								Y	N	N	N	N
209	I17	FALSE	Compound 203	RPLP0	UNKNOWN	SYBR	None							25.1073							TRUE	78.8464	0.066669		TRUE		1	40								Y	N	N	N	N
210	I18	FALSE	Compound 204	RPLP0	UNKNOWN	SYBR	None							25.0494							TRUE	78.7122	0.066669		TRUE		1	40								Y	N	N	N	N
211	I19	FALSE	Compound 205	RPLP0	UNKNOWN	SYBR	None							26.895							TRUE	78.8464	0.066669		TRUE		1	40								Y	N	N	N	N
212	I20	FALSE	Compound 206	RPLP0	UNKNOWN	SYBR	None							25.1435							TRUE	78.8464	0.066669		TRUE		1	40								Y	N	N	N	N
213	I21	FALSE	Compound 207	RPLP0	UNKNOWN	SYBR	None							24.8964							TRUE	78.8464	0.066669		TRUE		1	40								Y	N	N	N	N
214	I22	FALSE	Compound 208	RPLP0	UNKNOWN	SYBR	None							27.8437							TRUE	78.8464	0.066669		TRUE		1	40								Y	N	N	N	N
215	I23	FALSE	Compound 209	RPLP0	UNKNOWN	SYBR	None							24.4415							TRUE	78.9807	0.066669		TRUE		1	40								Y	N	N	N	N
216	I24	FALSE	Compound 210	RPLP0	UNKNOWN	SYBR	None							26.4211							TRUE	78.7122	0.066669		TRUE		1	40								Y	N	N	N	N
217	J1	FALSE	Compound 211	RPLP0	UNKNOWN	SYBR	None							28.5006							TRUE	78.7122	0.066669		TRUE		1	40								Y	N	N	N	N
218	J2	FALSE	Compound 212	RPLP0	UNKNOWN	SYBR	None							25.4957							TRUE	78.8464	0.066669		TRUE		1	40								Y	N	N	N	N
219	J3	FALSE	Compound 213	RPLP0	UNKNOWN	SYBR	None							26.8923							TRUE	78.8464	0.066669		TRUE		1	40								Y	N	N	N	N
220	J4	FALSE	Compound 214	RPLP0	UNKNOWN	SYBR	None							24.3757							TRUE	78.7122	0.066669		TRUE		1	40								Y	N	N	N	N
221	J5	FALSE	Compound 215	RPLP0	UNKNOWN	SYBR	None							24.2216							TRUE	78.7122	0.066669		TRUE		1	40								Y	N	N	N	N
222	J6	FALSE	Compound 216	RPLP0	UNKNOWN	SYBR	None							24.513							TRUE	78.8464	0.066669		TRUE		1	40								Y	N	N	N	N
223	J7	FALSE	Compound 217	RPLP0	UNKNOWN	SYBR	None							23.9311							TRUE	78.8464	0.066669		TRUE		1	40								Y	N	N	N	N
224	J8	FALSE	Compound 218	RPLP0	UNKNOWN	SYBR	None							23.4722							TRUE	78.7122	0.066669		TRUE		1	40								Y	N	N	N	N
225	J9	FALSE	Compound 219	RPLP0	UNKNOWN	SYBR	None							23.702							TRUE	78.8464	0.066669		TRUE		1	40								Y	N	N	N	N
226	J10	FALSE	Compound 220	RPLP0	UNKNOWN	SYBR	None							24.0493							TRUE	78.8464	0.066669		TRUE		1	40								Y	N	N	N	N
227	J11	FALSE	Compound 221	RPLP0	UNKNOWN	SYBR	None							23.8109							TRUE	78.8464	0.066669		TRUE		1	40								Y	N	N	N	N
228	J12	FALSE	Compound 222	RPLP0	UNKNOWN	SYBR	None							23.973							TRUE	78.8464	0.066669		TRUE		1	40								Y	N	N	N	N
229	J13	FALSE	Compound 223	RPLP0	UNKNOWN	SYBR	None							25.9748							TRUE	78.8464	0.066669		TRUE		1	40								Y	N	N	N	N
230	J14	FALSE	Compound 224	RPLP0	UNKNOWN	SYBR	None							24.3695							TRUE	78.8464	0.066669		TRUE		1	40								Y	N	N	N	N
231	J15	FALSE	Compound 225	RPLP0	UNKNOWN	SYBR	None							24.8646							TRUE	78.8464	0.066669		TRUE		1	40								Y	N	N	N	N
232	J16	FALSE	Compound 226	RPLP0	UNKNOWN	SYBR	None							25.001							TRUE	78.8464	0.066669		TRUE		1	40								Y	N	N	N	N
233	J17	FALSE	Compound 227	RPLP0	UNKNOWN	SYBR	None							24.9974							TRUE	78.8464	0.066669		TRUE		1	40								Y	N	N	N	N
234	J18	FALSE	Compound 228	RPLP0	UNKNOWN	SYBR	None							25.4182							TRUE	78.8464	0.066669		TRUE		1	40								Y	N	N	N	N
235	J19	FALSE	Compound 229	RPLP0	UNKNOWN	SYBR	None							25.0569							TRUE	78.8464	0.066669		TRUE		1	40								Y	N	N	N	N
236	J20	FALSE	Compound 230	RPLP0	UNKNOWN	SYBR	None							26.394							TRUE	78.8464	0.066669		TRUE		1	40								Y	N	N	N	N
237	J21	FALSE	Compound 231	RPLP0	UNKNOWN	SYBR	None							25.4742							TRUE	78.8464	0.066669		TRUE		1	40								Y	N	N	N	N
238	J22	FALSE	Compound 232	RPLP0	UNKNOWN	SYBR	None							25.2114							TRUE	78.8464	0.066669		TRUE		1	40								Y	N	N	N	N
239	J23	FALSE	Compound 233	RPLP0	UNKNOWN	SYBR	None							24.8105							TRUE	78.8464	0.066669		TRUE		1	40								Y	N	N	N	N
240	J24	FALSE	Compound 234	RPLP0	UNKNOWN	SYBR	None							25.6655							TRUE	78.8464	0.066669		TRUE		1	40								Y	N	N	N	N
241	K1	FALSE	Compound 235	RPLP0	UNKNOWN	SYBR	None							24.559							TRUE	78.7122	0.066669		TRUE		1	40								Y	N	N	N	N
242	K2	FALSE	Compound 236	RPLP0	UNKNOWN	SYBR	None							24.3167							TRUE	78.8464	0.066669		TRUE		1	40								Y	N	N	N	N
243	K3	FALSE	Compound 237	RPLP0	UNKNOWN	SYBR	None							25.1582							TRUE	78.7122	0.066669		TRUE		1	40								Y	N	N	N	N
244	K4	FALSE	Compound 238	RPLP0	UNKNOWN	SYBR	None							24.6011							TRUE	78.8464	0.066669		TRUE		1	40								Y	N	N	N	N
245	K5	FALSE	Compound 239	RPLP0	UNKNOWN	SYBR	None							23.4718							TRUE	78.7122	0.066669		TRUE		1	40								Y	N	N	N	N
246	K6	FALSE	Compound 240	RPLP0	UNKNOWN	SYBR	None							23.8829							TRUE	78.7122	0.066669		TRUE		1	40								Y	N	N	N	N
247	K7	FALSE	Compound 241	RPLP0	UNKNOWN	SYBR	None							24.1938							TRUE	78.7122	0.066669		TRUE		1	40								Y	N	N	N	N
248	K8	FALSE	Compound 242	RPLP0	UNKNOWN	SYBR	None							24.6402							TRUE	78.7122	0.066669		TRUE		1	40								Y	N	N	N	N
249	K9	FALSE	Compound 243	RPLP0	UNKNOWN	SYBR	None							23.5525							TRUE	78.8464	0.066669		TRUE		1	40								Y	N	N	N	N
250	K10	FALSE	Compound 244	RPLP0	UNKNOWN	SYBR	None							23.8828							TRUE	78.7122	0.066669		TRUE		1	40								Y	N	N	N	N
251	K11	FALSE	Compound 245	RPLP0	UNKNOWN	SYBR	None							23.4766							TRUE	78.7122	0.066669		TRUE		1	40								Y	N	N	N	N
252	K12	FALSE	Compound 246	RPLP0	UNKNOWN	SYBR	None							24.056							TRUE	78.8464	0.066669		TRUE		1	40								Y	N	N	N	N
253	K13	FALSE	Compound 247	RPLP0	UNKNOWN	SYBR	None							26.9688							TRUE	78.8464	0.066669		TRUE		1	40								Y	N	N	N	N
254	K14	FALSE	Compound 248	RPLP0	UNKNOWN	SYBR	None							26.8268							TRUE	78.8464	0.066669		TRUE		1	40								Y	N	N	N	N
255	K15	FALSE	Compound 249	RPLP0	UNKNOWN	SYBR	None							25.8264							TRUE	78.7122	0.066669		TRUE		1	40								Y	N	N	N	N
256	K16	FALSE	Compound 250	RPLP0	UNKNOWN	SYBR	None							24.748							TRUE	78.8464	0.066669		TRUE		1	40								Y	N	N	N	N
257	K17	FALSE	Compound 251	RPLP0	UNKNOWN	SYBR	None							25.0547							TRUE	78.8464	0.066669		TRUE		1	40								Y	N	N	N	N
258	K18	FALSE	Compound 252	RPLP0	UNKNOWN	SYBR	None							24.7987							TRUE	78.8464	0.066669		TRUE		1	40								Y	N	N	N	N
259	K19	FALSE	Compound 253	RPLP0	UNKNOWN	SYBR	None							24.3336							TRUE	78.8464	0.066669		TRUE		1	40								Y	N	N	N	N
260	K20	FALSE	Compound 254	RPLP0	UNKNOWN	SYBR	None							25.5225							TRUE	78.7122	0.066669		TRUE		1	40								Y	N	N	N	N
261	K21	FALSE	Compound 255	RPLP0	UNKNOWN	SYBR	None							24.8528							TRUE	78.8464	0.066669		TRUE		1	40								Y	N	N	N	N
262	K22	FALSE	Compound 256	RPLP0	UNKNOWN	SYBR	None							24.9546							TRUE	78.8464	0.066669		TRUE		1	40								Y	N	N	N	N
263	K23	FALSE	Compound 257	RPLP0	UNKNOWN	SYBR	None							24.2632							TRUE	78.8464	0.066669		TRUE		1	40								Y	N	N	N	N
264	K24	FALSE	Compound 258	RPLP0	UNKNOWN	SYBR	None							24.82							TRUE	78.7122	0.066669		TRUE		1	40								Y	N	N	N	N
265	L1	FALSE	Compound 259	RPLP0	UNKNOWN	SYBR	None							24.0974							TRUE	78.7122	0.066669		TRUE		1	40								Y	N	N	N	N
266	L2	FALSE	Compound 260	RPLP0	UNKNOWN	SYBR	None							24.2495							TRUE	78.7122	0.066669		TRUE		1	40								Y	N	N	N	N
267	L3	FALSE	Compound 261	RPLP0	UNKNOWN	SYBR	None							23.6573							TRUE	78.7122	0.066669		TRUE		1	40								Y	N	N	N	N
268	L4	FALSE	Compound 262	RPLP0	UNKNOWN	SYBR	None							24.8154							TRUE	78.7122	0.066669		TRUE		1	40								Y	N	N	N	N
269	L5	FALSE	Compound 263	RPLP0	UNKNOWN	SYBR	None							23.366							TRUE	78.8464	0.066669		TRUE		1	40								Y	N	N	N	N
270	L6	FALSE	Compound 264	RPLP0	UNKNOWN	SYBR	None							23.889							TRUE	78.7122	0.066669		TRUE		1	40								Y	N	N	N	N
271	L7	FALSE	Compound 265	RPLP0	UNKNOWN	SYBR	None							24.4272							TRUE	78.7122	0.066669		TRUE		1	40								Y	N	N	N	N
272	L8	FALSE	Compound 266	RPLP0	UNKNOWN	SYBR	None							24.1066							TRUE	78.7122	0.066669		TRUE		1	40								Y	N	N	N	N
273	L9	FALSE	Compound 267	RPLP0	UNKNOWN	SYBR	None							23.9206							TRUE	78.8464	0.066669		TRUE		1	40								Y	N	N	N	N
274	L10	FALSE	Compound 268	RPLP0	UNKNOWN	SYBR	None							21.0418							TRUE	78.8464	0.066669		TRUE		1	40								Y	N	N	N	N
275	L11	FALSE	Compound 269	RPLP0	UNKNOWN	SYBR	None							23.2767							TRUE	78.8464	0.066669		TRUE		1	40								Y	N	N	N	N
276	L12	FALSE	Compound 270	RPLP0	UNKNOWN	SYBR	None							23.9173							TRUE	78.8464	0.066669		TRUE		1	40								Y	N	N	N	N
277	L13	FALSE	Compound 271	RPLP0	UNKNOWN	SYBR	None							26.895							TRUE	78.8464	0.066669		TRUE		1	40								Y	N	N	N	N
278	L14	FALSE	MG-63	RPLP0	UNKNOWN	SYBR	None							25.955							TRUE	78.8464	0.066669		TRUE		1	40								Y	N	N	N	N
279	L15	FALSE	Compound 272	RPLP0	UNKNOWN	SYBR	None							25.1114							TRUE	78.7122	0.066669		TRUE		1	40								Y	N	N	N	N
280	L16	FALSE	Compound 273	RPLP0	UNKNOWN	SYBR	None							25.122							TRUE	78.8464	0.066669		TRUE		1	40								Y	N	N	N	N
281	L17	FALSE	Compound 274	RPLP0	UNKNOWN	SYBR	None							25.1763							TRUE	67.4351	0.066669	89.7208	TRUE	93.6141	1	40								N	Y	Y	N	Y
282	L18	FALSE	Compound 275	RPLP0	UNKNOWN	SYBR	None							25.4323							TRUE	78.8464	0.066669		TRUE		1	40								Y	N	N	N	N
283	L19	FALSE	Compound 276	RPLP0	UNKNOWN	SYBR	None							25.4119							TRUE	78.8464	0.066669		TRUE		1	40								Y	N	N	N	N
284	L20	FALSE	Compound 277	RPLP0	UNKNOWN	SYBR	None							25.5887							TRUE	78.7122	0.066669		TRUE		1	40								Y	N	N	N	N
285	L21	FALSE	Compound 278	RPLP0	UNKNOWN	SYBR	None							25.1017							TRUE	78.7122	0.066669		TRUE		1	40								Y	N	N	N	N
286	L22	FALSE	MG-63	RPLP0	UNKNOWN	SYBR	None							25.9361							TRUE	78.8464	0.066669		TRUE		1	40								Y	N	N	N	N
287	L23	FALSE	Compound 279	RPLP0	UNKNOWN	SYBR	None							25.0851							TRUE	78.8464	0.066669		TRUE		1	40								Y	N	N	N	N
288	L24	FALSE	Compound 280	RPLP0	UNKNOWN	SYBR	None							24.9139							TRUE	78.8464	0.066669		TRUE		1	40								Y	N	N	N	N
289	M1	FALSE	Compound 281	RPLP0	UNKNOWN	SYBR	None							24.2485							TRUE	78.7122	0.066669		TRUE		1	40								Y	N	N	N	N
290	M2	FALSE	Compound 282	RPLP0	UNKNOWN	SYBR	None							24.2244							TRUE	78.7122	0.066669		TRUE		1	40								Y	N	N	N	N
291	M3	FALSE	Compound 283	RPLP0	UNKNOWN	SYBR	None							23.8052							TRUE	78.7122	0.066669		TRUE		1	40								Y	N	N	N	N
292	M4	FALSE	Compound 284	RPLP0	UNKNOWN	SYBR	None							25.7836							TRUE	78.7122	0.066669		TRUE		1	40								Y	N	N	N	N
293	M5	FALSE	Compound 285	RPLP0	UNKNOWN	SYBR	None							24.9508							TRUE	78.7122	0.066669		TRUE		1	40								Y	N	N	N	N
294	M6	FALSE	Compound 286	RPLP0	UNKNOWN	SYBR	None							23.8092							TRUE	78.7122	0.066669		TRUE		1	40								Y	N	N	N	N
295	M7	FALSE	Compound 287	RPLP0	UNKNOWN	SYBR	None							24.3081							TRUE	78.7122	0.066669		TRUE		1	40								Y	N	N	N	N
296	M8	FALSE	Compound 288	RPLP0	UNKNOWN	SYBR	None							24.3899							TRUE	78.7122	0.066669		TRUE		1	40								Y	N	N	N	N
297	M9	FALSE	Compound 289	RPLP0	UNKNOWN	SYBR	None							26.1521							TRUE	78.7122	0.066669		TRUE		1	40								Y	N	N	N	N
298	M10	FALSE	Compound 290	RPLP0	UNKNOWN	SYBR	None							22.8965							TRUE	78.8464	0.066669		TRUE		1	40								Y	N	N	N	N
299	M11	FALSE	Compound 291	RPLP0	UNKNOWN	SYBR	None							23.6763							TRUE	78.7122	0.066669		TRUE		1	40								Y	N	N	N	N
300	M12	FALSE	Compound 292	RPLP0	UNKNOWN	SYBR	None							23.9502							TRUE	78.8464	0.066669		TRUE		1	40								Y	N	N	N	N
301	M13	FALSE	Compound 293	RPLP0	UNKNOWN	SYBR	None							25.7912							TRUE	78.8464	0.066669		TRUE		1	40								Y	N	N	N	N
302	M14	FALSE	Compound 294	RPLP0	UNKNOWN	SYBR	None							25.5359							TRUE	78.8464	0.066669		TRUE		1	40								Y	N	N	N	N
303	M15	FALSE	Compound 295	RPLP0	UNKNOWN	SYBR	None							24.7586							TRUE	78.8464	0.066669		TRUE		1	40								Y	N	N	N	N
304	M16	FALSE	Compound 296	RPLP0	UNKNOWN	SYBR	None							26.2856							TRUE	78.8464	0.066669		TRUE		1	40								Y	N	N	N	N
305	M17	FALSE	Compound 297	RPLP0	UNKNOWN	SYBR	None							25.3782							TRUE	78.8464	0.066669		TRUE		1	40								Y	N	N	N	N
306	M18	FALSE	Compound 298	RPLP0	UNKNOWN	SYBR	None							24.8343							TRUE	78.8464	0.066669		TRUE		1	40								Y	N	N	N	N
307	M19	FALSE	Compound 299	RPLP0	UNKNOWN	SYBR	None							24.7727							TRUE	78.8464	0.066669		TRUE		1	40								Y	N	N	N	N
308	M20	FALSE	Compound 300	RPLP0	UNKNOWN	SYBR	None							25.0331							TRUE	78.7122	0.066669		TRUE		1	40								Y	N	N	N	N
309	M21	FALSE	Compound 301	RPLP0	UNKNOWN	SYBR	None							24.5626							TRUE	78.7122	0.066669		TRUE		1	40								Y	N	N	N	N
310	M22	FALSE	Compound 302	RPLP0	UNKNOWN	SYBR	None							24.7224							TRUE	78.8464	0.066669		TRUE		1	40								Y	N	N	N	N
311	M23	FALSE	Compound 303	RPLP0	UNKNOWN	SYBR	None							25.636							TRUE	78.7122	0.066669		TRUE		1	40								Y	N	N	N	N
312	M24	FALSE	Compound 304	RPLP0	UNKNOWN	SYBR	None							24.6439							TRUE	73.6106	0.066669		TRUE		1	40								N	N	N	N	N
313	N1	FALSE	Compound 305	RPLP0	UNKNOWN	SYBR	None							24.5547							TRUE	78.5779	0.066669		TRUE		1	40								Y	N	N	N	N
314	N2	FALSE	Compound 306	RPLP0	UNKNOWN	SYBR	None							23.8846							TRUE	78.8464	0.066669		TRUE		1	40								Y	N	N	N	N
315	N3	FALSE	Compound 307	RPLP0	UNKNOWN	SYBR	None							25.0111							TRUE	78.7122	0.066669		TRUE		1	40								Y	N	N	N	N
316	N4	FALSE	Compound 308	RPLP0	UNKNOWN	SYBR	None							25.18							TRUE	78.7122	0.066669		TRUE		1	40								Y	N	N	N	N
317	N5	FALSE	Compound 309	RPLP0	UNKNOWN	SYBR	None							25.436							TRUE	78.5779	0.066669		TRUE		1	40								Y	N	N	N	N
318	N6	FALSE	Compound 310	RPLP0	UNKNOWN	SYBR	None							23.4159							TRUE	78.7122	0.066669		TRUE		1	40								Y	N	N	N	N
319	N7	FALSE	Compound 311	RPLP0	UNKNOWN	SYBR	None							24.8953							TRUE	78.7122	0.066669		TRUE		1	40								Y	N	N	N	N
320	N8	FALSE	Compound 312	RPLP0	UNKNOWN	SYBR	None							24.2739							TRUE	78.7122	0.066669		TRUE		1	40								Y	N	N	N	N
321	N9	FALSE	Compound 313	RPLP0	UNKNOWN	SYBR	None							22.1238							TRUE	78.7122	0.066669		TRUE		1	40								Y	N	N	N	N
322	N10	FALSE	Compound 314	RPLP0	UNKNOWN	SYBR	None							23.3824							TRUE	78.7122	0.066669		TRUE		1	40								Y	N	N	N	N
323	N11	FALSE	Compound 315	RPLP0	UNKNOWN	SYBR	None							23.3671							TRUE	78.7122	0.066669		TRUE		1	40								Y	N	N	N	N
324	N12	FALSE	Compound 316	RPLP0	UNKNOWN	SYBR	None							24.0475							TRUE	78.8464	0.066669		TRUE		1	40								Y	N	N	N	N
325	N13	FALSE	Compound 317	RPLP0	UNKNOWN	SYBR	None							26.2496							TRUE	78.7122	0.066669		TRUE		1	40								Y	N	N	N	N
326	N14	FALSE	Compound 318	RPLP0	UNKNOWN	SYBR	None							24.1728							TRUE	78.8464	0.066669		TRUE		1	40								Y	N	N	N	N
327	N15	FALSE	Compound 319	RPLP0	UNKNOWN	SYBR	None							25.4221							TRUE	78.7122	0.066669		TRUE		1	40								Y	N	N	N	N
328	N16	FALSE	Compound 320	RPLP0	UNKNOWN	SYBR	None							25.89							TRUE	78.8464	0.066669		TRUE		1	40								Y	N	N	N	N
329	N17	FALSE	Compound 321	RPLP0	UNKNOWN	SYBR	None							26.0835							TRUE	78.7122	0.066669		TRUE		1	40								Y	N	N	N	N
330	N18	FALSE	Compound 322	RPLP0	UNKNOWN	SYBR	None							24.9686							TRUE	78.7122	0.066669		TRUE		1	40								Y	N	N	N	N
331	N19	FALSE	Compound 323	RPLP0	UNKNOWN	SYBR	None							24.1855							TRUE	78.8464	0.066669		TRUE		1	40								Y	N	N	N	N
332	N20	FALSE	Compound 324	RPLP0	UNKNOWN	SYBR	None							25.4101							TRUE	78.7122	0.066669		TRUE		1	40								Y	N	N	N	N
333	N21	FALSE	Compound 325	RPLP0	UNKNOWN	SYBR	None							24.6802							TRUE	78.7122	0.066669		TRUE		1	40								Y	N	N	N	N
334	N22	FALSE	MG-63	RPLP0	UNKNOWN	SYBR	None							27.6722							TRUE	78.8464	0.066669		TRUE		1	40								Y	N	N	N	N
335	N23	FALSE	Compound 326	RPLP0	UNKNOWN	SYBR	None							26.4461							TRUE	78.7122	0.066669		TRUE		1	40								Y	N	N	N	N
336	N24	FALSE	Compound 327	RPLP0	UNKNOWN	SYBR	None							25.1674							TRUE	69.4488	0.066669	73.4764	TRUE		1	40								N	N	N	N	Y
337	O1	FALSE	Compound 328	RPLP0	UNKNOWN	SYBR	None							27.4598							TRUE	78.5779	0.066669		TRUE		1	40								Y	N	N	N	N
338	O2	FALSE	MG-63	RPLP0	UNKNOWN	SYBR	None							24.1698							TRUE	78.7122	0.066669		TRUE		1	40								Y	N	N	N	N
339	O3	FALSE	Compound 329	RPLP0	UNKNOWN	SYBR	None							23.1847							TRUE	78.7122	0.066669		TRUE		1	40								Y	N	N	N	N
340	O4	FALSE	Compound 330	RPLP0	UNKNOWN	SYBR	None							23.5335							TRUE	78.7122	0.066669		TRUE		1	40								Y	N	N	N	N
341	O5	FALSE	Compound 331	RPLP0	UNKNOWN	SYBR	None							25.7302							TRUE	78.7122	0.066669		TRUE		1	40								Y	N	N	N	N
342	O6	FALSE	Compound 332	RPLP0	UNKNOWN	SYBR	None							24.5444							TRUE	78.7122	0.066669		TRUE		1	40								Y	N	N	N	N
343	O7	FALSE	Compound 333	RPLP0	UNKNOWN	SYBR	None							24.2859							TRUE	78.7122	0.066669		TRUE		1	40								Y	N	N	N	N
344	O8	FALSE	Compound 334	RPLP0	UNKNOWN	SYBR	None							24.3965							TRUE	78.7122	0.066669		TRUE		1	40								Y	N	N	N	N
345	O9	FALSE	Compound 335	RPLP0	UNKNOWN	SYBR	None							24.4854							TRUE	78.7122	0.066669		TRUE		1	40								Y	N	N	N	N
346	O10	FALSE	Compound 336	RPLP0	UNKNOWN	SYBR	None							23.7242							TRUE	78.7122	0.066669		TRUE		1	40								Y	N	N	N	N
347	O11	FALSE	Compound 337	RPLP0	UNKNOWN	SYBR	None							24.2567							TRUE	78.8464	0.066669		TRUE		1	40								Y	N	N	N	N
348	O12	FALSE	Compound 338	RPLP0	UNKNOWN	SYBR	None							24.4436							TRUE	78.8464	0.066669		TRUE		1	40								Y	N	N	N	N
349	O13	FALSE	Compound 339	RPLP0	UNKNOWN	SYBR	None							24.4374							TRUE	78.8464	0.066669		TRUE		1	40								Y	N	N	N	N
350	O14	FALSE	Compound 340	RPLP0	UNKNOWN	SYBR	None							26.0643							TRUE	78.8464	0.066669		TRUE		1	40								Y	N	N	N	N
351	O15	FALSE	Compound 341	RPLP0	UNKNOWN	SYBR	None							25.6815							TRUE	78.7122	0.066669		TRUE		1	40								Y	N	N	N	N
352	O16	FALSE	Compound 342	RPLP0	UNKNOWN	SYBR	None							25.2517							TRUE	78.8464	0.066669		TRUE		1	40								Y	N	N	N	N
353	O17	FALSE	Compound 343	RPLP0	UNKNOWN	SYBR	None							25.1674							TRUE	78.7122	0.066669		TRUE		1	40								Y	N	N	N	N
354	O18	FALSE	Compound 344	RPLP0	UNKNOWN	SYBR	None							25.3772							TRUE	78.8464	0.066669		TRUE		1	40								Y	N	N	N	N
355	O19	FALSE	Compound 345	RPLP0	UNKNOWN	SYBR	None							25.957							TRUE	78.7122	0.066669		TRUE		1	40								Y	N	N	N	N
356	O20	FALSE	Compound 346	RPLP0	UNKNOWN	SYBR	None							25.2027							TRUE	78.7122	0.066669		TRUE		1	40								Y	N	N	N	N
357	O21	FALSE	Compound 347	RPLP0	UNKNOWN	SYBR	None							25.1713							TRUE	78.7122	0.066669		TRUE		1	40								Y	N	N	N	N
358	O22	FALSE	Compound 348	RPLP0	UNKNOWN	SYBR	None							24.271							TRUE	78.8464	0.066669		TRUE		1	40								Y	N	N	N	N
359	O23	FALSE	Compound 349	RPLP0	UNKNOWN	SYBR	None							24.7369							TRUE	78.7122	0.066669		TRUE		1	40								Y	N	N	N	N
360	O24	FALSE	Compound 350	RPLP0	UNKNOWN	SYBR	None							25.9544							TRUE	73.3421	0.066669		TRUE		1	40								N	N	N	N	N
361	P1	FALSE	Compound 351	RPLP0	UNKNOWN	SYBR	None							23.882							TRUE	78.8464	0.066669		TRUE		1	40								Y	N	N	N	N
362	P2	FALSE	Compound 352	RPLP0	UNKNOWN	SYBR	None							24.8492							TRUE	78.7122	0.066669		TRUE		1	40								Y	N	N	N	N
363	P3	FALSE	Compound 353	RPLP0	UNKNOWN	SYBR	None							24.142							TRUE	78.7122	0.066669		TRUE		1	40								Y	N	N	N	N
364	P4	FALSE	Compound 354	RPLP0	UNKNOWN	SYBR	None							24.8349							TRUE	78.7122	0.066669		TRUE		1	40								Y	N	N	N	N
365	P5	FALSE	Compound 355	RPLP0	UNKNOWN	SYBR	None							23.7613							TRUE	78.7122	0.066669		TRUE		1	40								Y	N	N	N	N
366	P6	FALSE	Compound 356	RPLP0	UNKNOWN	SYBR	None							26.2951							TRUE	78.7122	0.066669		TRUE		1	40								Y	N	N	N	N
367	P7	FALSE	Compound 357	RPLP0	UNKNOWN	SYBR	None							24.2783							TRUE	78.7122	0.066669		TRUE		1	40								Y	N	N	N	N
368	P8	FALSE	Compound 358	RPLP0	UNKNOWN	SYBR	None							24.3643							TRUE	78.7122	0.066669		TRUE		1	40								Y	N	N	N	N
369	P9	FALSE	MG-63	RPLP0	UNKNOWN	SYBR	None							23.7657							TRUE	78.7122	0.066669		TRUE		1	40								Y	N	N	N	N
370	P10	FALSE	Compound 359	RPLP0	UNKNOWN	SYBR	None							25.7652							TRUE	78.7122	0.066669		TRUE		1	40								Y	N	N	N	N
371	P11	FALSE	Compound 360	RPLP0	UNKNOWN	SYBR	None							24.0417							TRUE	78.7122	0.066669		TRUE		1	40								Y	N	N	N	N
372	P12	FALSE	Compound 361	RPLP0	UNKNOWN	SYBR	None							24.1239							TRUE	78.8464	0.066669		TRUE		1	40								Y	N	N	N	N
373	P13	FALSE	Compound 362	RPLP0	UNKNOWN	SYBR	None							26.7637							TRUE	78.8464	0.066669		TRUE		1	40								Y	N	N	N	N
374	P14	FALSE	Compound 363	RPLP0	UNKNOWN	SYBR	None							25.3953							TRUE	78.8464	0.066669		TRUE		1	40								Y	N	N	N	N
375	P15	FALSE	Compound 364	RPLP0	UNKNOWN	SYBR	None							25.4525							TRUE	78.7122	0.066669		TRUE		1	40								Y	N	N	N	N
376	P16	FALSE	Compound 365	RPLP0	UNKNOWN	SYBR	None							25.2075							TRUE	78.8464	0.066669		TRUE		1	40								Y	N	N	N	N
377	P17	FALSE	Compound 366	RPLP0	UNKNOWN	SYBR	None							25.1343							TRUE	78.7122	0.066669		TRUE		1	40								Y	N	N	N	N
378	P18	FALSE	Compound 367	RPLP0	UNKNOWN	SYBR	None							24.8568							TRUE	78.7122	0.066669		TRUE		1	40								Y	N	N	N	N
379	P19	FALSE	Compound 368	RPLP0	UNKNOWN	SYBR	None							24.9544							TRUE	78.8464	0.066669		TRUE		1	40								Y	N	N	N	N
380	P20	FALSE	Compound 369	RPLP0	UNKNOWN	SYBR	None							24.8434							TRUE	78.7122	0.066669		TRUE		1	40								Y	N	N	N	N
381	P21	FALSE	Compound 370	RPLP0	UNKNOWN	SYBR	None							25.2349							TRUE	78.7122	0.066669		TRUE		1	40								Y	N	N	N	N
382	P22	FALSE	Compound 371	RPLP0	UNKNOWN	SYBR	None							24.4773							TRUE	78.8464	0.066669		TRUE		1	40								Y	N	N	N	N
383	P23	FALSE	Compound 372	RPLP0	UNKNOWN	SYBR	None							25.2075							TRUE	78.7122	0.066669		TRUE		1	40								Y	N	N	N	N
384	P24	FALSE	Compound 373	RPLP0	UNKNOWN	SYBR	None							24.8568							TRUE	73.4764	0.066669		TRUE		1	40								N	N	N	N	N
Analysis Type	Singleplex
Endogenous Control	RPLP0
RQ Min/Max Confidence Level	95.0
Reference Sample	H2O NTC

## Sheet: z star analysis
Sample Name	Telomeric DNA Ct	RPLP0 Ct	delta Ct	Absolute value of delta Ct-median	z* score
Compound 1	8.2875	24.2952	-16.0077	0.43556	0.485827																	2.7	-2.7
Compound 2	8.70787	24.8403	-16.1324	0.310845	0.346719																	2.7	-2.7
Compound 3	8.00314	24.4329	-16.4297	0.0135541	0.0151183																	2.7	-2.7
Compound 4	8.16613	24.557	-16.3908	0.0524383	0.05849																	2.7	-2.7
Compound 5	7.67801	24.2603	-16.5823	0.139029	-0.155073	median																2.7	-2.7
Compound 6	7.76721	23.6295	-15.8622	0.581018	0.648072	-16.4433																2.7	-2.7
Compound 7	7.64965	23.9888	-16.3391	0.104152	0.116172																	2.7	-2.7
Compound 8	8.52598	26.0022	-17.4762	1.03291	-1.15211	median of column E																2.7	-2.7
Compound 9	7.7687	23.854	-16.0853	0.357944	0.399253	0.604703																2.7	-2.7
Compound 10	6.70174	23.8029	-17.1012	0.65789	-0.733815																	2.7	-2.7
Compound 11	8.27836	24.9699	-16.6916	0.248298	-0.276954	MAD	3*MAD															2.7	-2.7
Compound 12	6.89045	23.4168	-16.5264	0.0830889	-0.092678	0.896533	2.6896															2.7	-2.7
Compound 13	8.2875	26.5332	-18.2457	1.80243	-2.01045																	2.7	-2.7
Compound 14	8.70787	24.7186	-16.0107	0.432528	0.482445																	2.7	-2.7
Compound 15	8.00314	24.5169	-16.5137	0.0704722	-0.0786053																	2.7	-2.7
MG-63	14.17	26.0411	-11.871	4.57222	5.09988																	2.7	-2.7
Compound 16	7.67801	25.9726	-18.2946	1.85129	-2.06494																	2.7	-2.7
Compound 17	7.76721	23.9778	-16.2106	0.232706	0.259562																	2.7	-2.7
Compound 18	7.64965	25.7262	-18.0766	1.63332	-1.82182																	2.7	-2.7
Compound 19	8.52598	25.5775	-17.0515	0.608225	-0.678419																	2.7	-2.7
Compound 20	7.7687	23.4168	-15.6481	0.79516	0.886927																	2.7	-2.7
Compound 21	6.70174	24.7262	-18.0245	1.58123	-1.76371																	2.7	-2.7
Compound 22	7.64965	25.8486	-18.199	1.75569	-1.95831																	2.7	-2.7
Compound 23	9.53264	26.806	-17.2734	0.830122	-0.925924																	2.7	-2.7
Compound 24	15.3166	26.8268	-11.5102	4.93303	5.50234																	2.7	-2.7
Compound 25	9.45036	26.5636	-17.1132	0.669951	-0.747268																	2.7	-2.7
Compound 26	9.41549	26.5256	-17.1101	0.666818	-0.743774																	2.7	-2.7
Compound 27	8.33937	25.1543	-16.8149	0.371677	-0.414571																	2.7	-2.7
Compound 28	7.92511	24.364	-16.4388	0.00441599	0.00492563																	2.7	-2.7
Compound 29	7.55178	23.98	-16.4282	0.0150185	0.0167517																	2.7	-2.7
Compound 30	7.84526	23.9778	-16.1325	0.310759	0.346622																	2.7	-2.7
Compound 31	8.74999	26.3128	-17.5628	1.11958	-1.24879																	2.7	-2.7
Compound 32	7.89087	24.4286	-16.5377	0.0944252	-0.105323																	2.7	-2.7
Compound 33	7.47868	24.6548	-17.1762	0.732891	-0.817472																	2.7	-2.7
Compound 34	7.60352	23.8896	-16.2861	0.157211	0.175355																	2.7	-2.7
Compound 35	7.81047	24.3921	-16.5816	0.138347	-0.154313																	2.7	-2.7
Compound 36	9.32767	24.6548	-15.3272	1.11609	1.2449																	2.7	-2.7
Compound 37	8.58643	23.7436	-15.1572	1.28612	1.43454																	2.7	-2.7
Compound 38	8.27836	25.735	-17.4567	1.01339	-1.13035																	2.7	-2.7
Compound 39	6.89045	24.143	-17.2525	0.809245	-0.902638																	2.7	-2.7
Compound 40	9.54451	26.4906	-16.9461	0.502818	-0.560847																	2.7	-2.7
Compound 41	9.45036	25.0786	-15.6282	0.815019	0.909078																	2.7	-2.7
Compound 42	9.41549	24.7694	-15.3539	1.08933	1.21505																	2.7	-2.7
Compound 43	8.33937	23.7436	-15.4042	1.03906	1.15897																	2.7	-2.7
Compound 44	7.92511	25.4076	-17.4825	1.03928	-1.15922																	2.7	-2.7
Compound 45	7.55178	25.4803	-17.9286	1.4853	-1.65671																	2.7	-2.7
MG-63	16.3265	29.4072	-13.0806	3.36265	3.75072																	2.7	-2.7
Compound 46	8.40394	24.6046	-16.2007	0.242587	0.270583																	2.7	-2.7
Compound 47	8.4583	24.8384	-16.3801	0.0631385	0.0704251																	2.7	-2.7
Compound 48	9.84313	27.5025	-17.6593	1.21607	-1.35642																	2.7	-2.7
MG-63	16.5244	23.9254	-7.40097	9.04229	10.0858																	2.7	-2.7
Compound 49	9.31724	26.2847	-16.9674	0.524158	-0.58465																	2.7	-2.7
Compound 50	7.47001	23.7436	-16.2736	0.169695	0.189279																	2.7	-2.7
Compound 51	7.75025	24.1792	-16.429	0.0143132	0.0159651																	2.7	-2.7
MG-63	16.9297	24.367	-7.43731	9.00596	10.0453																	2.7	-2.7
Compound 52	9.51464	26.8283	-17.3137	0.870429	-0.970883																	2.7	-2.7
Compound 53	7.68048	23.947	-16.2666	0.176702	0.197095																	2.7	-2.7
Compound 54	7.64129	24.4106	-16.7693	0.326021	-0.363646																	2.7	-2.7
Compound 55	9.49278	26.8739	-17.3811	0.937838	-1.04607																	2.7	-2.7
Compound 56	8.48102	25.4825	-17.0015	0.558231	-0.622655																	2.7	-2.7
Compound 57	7.84526	26.1479	-18.3026	1.85938	-2.07396																	2.7	-2.7
Compound 58	8.74999	24.315	-15.565	0.878216	0.979569																	2.7	-2.7
Compound 59	7.89087	24.3013	-16.4104	0.0328751	0.0366691																	2.7	-2.7
Compound 60	7.47868	25.5744	-18.0957	1.65246	-1.84316																	2.7	-2.7
Compound 61	7.60352	24.0956	-16.4921	0.0487995	-0.0544313																	2.7	-2.7
Compound 62	7.81047	25.8157	-18.0052	1.56195	-1.74221																	2.7	-2.7
Compound 63	8.4583	25.0888	-16.6305	0.187275	-0.208888																	2.7	-2.7
Compound 64	9.84313	26.16	-16.3168	0.126431	0.141022																	2.7	-2.7
Compound 65	7.33964	25.227	-17.8874	1.4441	-1.61077																	2.7	-2.7
Compound 66	9.31724	25.4187	-16.1015	0.341813	0.38126																	2.7	-2.7
Compound 67	6.63823	25.1522	-18.514	2.07074	-2.30972																	2.7	-2.7
Compound 68	8.43828	24.0858	-15.6475	0.795793	0.887634																	2.7	-2.7
Compound 69	8.54658	24.5682	-16.0216	0.421647	0.470308																	2.7	-2.7
Compound 70	9.61074	26.5024	-16.8916	0.448376	-0.500122																	2.7	-2.7
Compound 71	9.28432	26.037	-16.7527	0.309419	-0.345128																	2.7	-2.7
Compound 72	11.1049	27.42	-16.3151	0.128171	0.142963																	2.7	-2.7
Compound 73	7.0011	23.3666	-16.3655	0.077765	0.0867397																	2.7	-2.7
Compound 74	7.93609	24.3838	-16.4477	0.00441599	-0.00492563																	2.7	-2.7
Compound 75	7.50337	23.8859	-16.3826	0.060708	0.0677142																	2.7	-2.7
Compound 76	7.92805	24.5889	-16.6608	0.217541	-0.242647																	2.7	-2.7
Compound 77	7.97134	24.2167	-16.2453	0.197945	0.220789																	2.7	-2.7
Compound 78	7.01118	23.6551	-16.644	0.200693	-0.223854																	2.7	-2.7
Compound 79	8.27086	24.9165	-16.6456	0.202372	-0.225727																	2.7	-2.7
Compound 80	8.15317	24.7444	-16.5912	0.147957	-0.165033																	2.7	-2.7
Compound 81	7.47001	24.106	-16.636	0.192757	-0.215002																	2.7	-2.7
Compound 82	7.75025	24.7708	-17.0206	0.577289	-0.643913																	2.7	-2.7
Compound 83	7.98791	24.8819	-16.894	0.450716	-0.502732																	2.7	-2.7
Compound 84	9.51464	25.2972	-15.7826	0.66069	0.736938																	2.7	-2.7
Compound 85	7.68048	23.8703	-16.1898	0.253464	0.282715																	2.7	-2.7
Compound 86	7.64129	25.9802	-18.339	1.89569	-2.11446																	2.7	-2.7
Compound 87	9.49278	25.3284	-15.8356	0.607646	0.677773																	2.7	-2.7
Compound 88	8.48102	25.6481	-17.1671	0.723804	-0.807336																	2.7	-2.7
Compound 89	8.54658	24.7468	-16.2003	0.242999	0.271042																	2.7	-2.7
Compound 90	9.61074	25.6209	-16.0102	0.433103	0.483086																	2.7	-2.7
Compound 91	7.42242	25.8819	-18.4595	2.0162	-2.24889																	2.7	-2.7
Compound 92	7.36814	25.8694	-18.5012	2.05798	-2.29549																	2.7	-2.7
Compound 93	10.2674	23.1434	-12.8759	3.56733	3.97902																	2.7	-2.7
Compound 94	8.01333	24.6854	-16.6721	0.228831	-0.25524																	2.7	-2.7
Compound 95	8.62928	25.1216	-16.4924	0.0491023	-0.0547691																	2.7	-2.7
Compound 96	9.52819	27.8458	-18.3176	1.87431	-2.09061																	2.7	-2.7
Compound 97	7.97218	24.445	-16.4728	0.0295596	-0.032971																	2.7	-2.7
Compound 98	7.63665	23.8359	-16.1993	0.243963	0.272118																	2.7	-2.7
Compound 99	7.84599	24.0529	-16.207	0.236308	0.263579																	2.7	-2.7
Compound 100	9.53264	28.2395	-18.7068	2.26355	-2.52478																	2.7	-2.7
Compound 101	13.4503	24.8528	-11.4026	5.0407	5.62243																	2.7	-2.7
Compound 102	7.19164	24.0998	-16.9082	0.464913	-0.518567																	2.7	-2.7
Compound 103	9.49529	26.4784	-16.9831	0.539811	-0.602109																	2.7	-2.7
MG-63	16.3004	24.5261	-8.22571	8.21756	9.16593																	2.7	-2.7
Compound 104	9.28432	26.8623	-17.578	1.13476	-1.26572																	2.7	-2.7
Compound 105	8.02021	26.6635	-18.6433	2.2	-2.45389																	2.7	-2.7
Compound 106	7.0011	24.2384	-17.2373	0.793993	-0.885625																	2.7	-2.7
Compound 107	7.93609	24.7598	-16.8237	0.380463	-0.424371																	2.7	-2.7
Compound 108	7.50337	25.9808	-18.4774	2.03412	-2.26887																	2.7	-2.7
Compound 109	7.92805	25.1277	-17.1997	0.756421	-0.843717																	2.7	-2.7
Compound 110	7.97134	24.8422	-16.8709	0.427593	-0.476941																	2.7	-2.7
Compound 111	7.01118	26.5432	-19.532	3.08871	-3.44517																	2.7	-2.7
Compound 112	8.27086	25.1126	-16.8417	0.398465	-0.444451																	2.7	-2.7
Compound 113	8.15317	27.3599	-19.2068	2.7635	-3.08243																	2.7	-2.7
Compound 114	8.56718	24.6059	-16.0387	0.404547	0.451235																	2.7	-2.7
Compound 115	7.82115	25.7134	-17.8923	1.449	-1.61622																	2.7	-2.7
Compound 116	9.83161	26.8589	-17.0273	0.583989	-0.651385																	2.7	-2.7
Compound 117	8.17224	24.6352	-16.463	0.0197129	-0.0219879																	2.7	-2.7
Compound 118	8.40664	24.9223	-16.5157	0.0724339	-0.0807934																	2.7	-2.7
Compound 119	7.84546	24.4833	-16.6379	0.194603	-0.217062																	2.7	-2.7
Compound 120	6.75798	22.8778	-16.1198	0.323438	0.360765																	2.7	-2.7
Compound 121	6.79089	22.817	-16.0261	0.417133	0.465274																	2.7	-2.7
Compound 122	6.44187	22.1673	-15.7254	0.717841	0.800685																	2.7	-2.7
Compound 123	8.06196	24.6428	-16.5808	0.137527	-0.153399																	2.7	-2.7
Compound 124	6.63823	22.621	-15.9828	0.460457	0.513598																	2.7	-2.7
Compound 125	7.08239	23.7137	-16.6313	0.188009	-0.209706																	2.7	-2.7
Compound 126	6.69271	22.9281	-16.2354	0.20786	0.231849																	2.7	-2.7
Compound 127	6.88992	22.6849	-15.795	0.648301	0.723119																	2.7	-2.7
Compound 128	10.2674	25.806	-15.5386	0.904657	1.00906																	2.7	-2.7
Compound 129	8.01333	23.9914	-15.9781	0.465154	0.518836																	2.7	-2.7
Compound 130	8.62928	25.6652	-17.0359	0.592615	-0.661007																	2.7	-2.7
Compound 131	9.52819	24.7319	-15.2037	1.2396	1.38266																	2.7	-2.7
Compound 132	7.97218	24.2874	-16.3152	0.128085	0.142867																	2.7	-2.7
Compound 133	7.63665	23.9658	-16.3292	0.114084	0.12725																	2.7	-2.7
Compound 134	7.84599	23.5022	-15.6562	0.787095	0.877931																	2.7	-2.7
Compound 135	9.53264	24.1681	-14.6355	1.80778	2.01641																	2.7	-2.7
Compound 136	7.80207	22.8097	-15.0077	1.4356	1.60128																	2.7	-2.7
Compound 137	7.19164	24.5872	-17.3955	0.952279	-1.06218																	2.7	-2.7
Compound 138	6.79655	23.5614	-16.7648	0.321568	-0.358679																	2.7	-2.7
Compound 139	9.45036	25.2553	-15.8049	0.638319	0.711985																	2.7	-2.7
Compound 140	8.73968	24.4235	-15.6838	0.759472	0.847121																	2.7	-2.7
Compound 141	8.3396	24.6204	-16.2808	0.16247	0.181221																	2.7	-2.7
Compound 142	8.32579	24.7817	-16.4559	0.0126367	-0.014095																	2.7	-2.7
Compound 143	9.13134	26.0258	-16.8945	0.451238	-0.503314																	2.7	-2.7
Compound 144	7.0519	23.2735	-16.2216	0.22166	0.247241																	2.7	-2.7
Compound 145	6.58146	23.3825	-16.8011	0.357806	-0.399099																	2.7	-2.7
Compound 146	7.38328	23.1353	-15.752	0.691282	0.771061																	2.7	-2.7
Compound 147	6.81849	23.1237	-16.3052	0.138097	0.154034																	2.7	-2.7
Compound 148	7.76975	25.3249	-17.5551	1.11184	-1.24016																	2.7	-2.7
Compound 149	6.42462	22.9661	-16.5415	0.0982461	-0.109584																	2.7	-2.7
Compound 150	8.3475	25.2108	-16.8633	0.42002	-0.468493																	2.7	-2.7
Compound 151	6.97224	22.9318	-15.9596	0.483685	0.539505																	2.7	-2.7
Compound 152	9.49529	25.8557	-16.3604	0.0828395	0.0923998																	2.7	-2.7
Compound 153	7.8615	25.0367	-17.1752	0.73197	-0.816445																	2.7	-2.7
Compound 154	9.83161	24.6462	-14.8146	1.6287	1.81667																	2.7	-2.7
Compound 155	8.17224	23.2078	-15.0356	1.40767	1.57013																	2.7	-2.7
Compound 156	8.40664	27.0745	-18.6679	2.22463	-2.48137																	2.7	-2.7
Compound 157	7.84546	23.8823	-16.0368	0.406457	0.453366																	2.7	-2.7
Compound 158	6.75798	23.826	-17.068	0.624716	-0.696813																	2.7	-2.7
Compound 159	6.79089	24.7006	-17.9097	1.46642	-1.63565																	2.7	-2.7
Compound 160	6.44187	23.7545	-17.3126	0.869348	-0.969677																	2.7	-2.7
Compound 161	8.06196	24.7666	-16.7047	0.261404	-0.291572																	2.7	-2.7
Compound 162	7.63108	23.6438	-16.0127	0.430542	0.48023																	2.7	-2.7
Compound 163	6.63823	25.6116	-18.9734	2.53013	-2.82212																	2.7	-2.7
Compound 164	8.99619	24.8937	-15.8975	0.545801	0.60879																	2.7	-2.7
Compound 165	7.68858	24.3044	-16.6158	0.172541	-0.192454																	2.7	-2.7
Compound 166	8.32058	24.6558	-16.3352	0.108051	0.120521																	2.7	-2.7
Compound 167	9.29547	25.7632	-16.4677	0.0244365	-0.0272566																	2.7	-2.7
Compound 168	6.51359	22.6103	-16.0967	0.346521	0.386513																	2.7	-2.7
Compound 169	6.72132	22.1002	-15.3789	1.06434	1.18718																	2.7	-2.7
Compound 170	7.28274	22.7283	-15.4456	0.997666	1.1128																	2.7	-2.7
Compound 171	7.01893	23.3657	-16.3468	0.0965047	0.107642																	2.7	-2.7
Compound 172	6.31881	22.4912	-16.1724	0.270848	0.302106																	2.7	-2.7
Compound 173	6.66516	23.0468	-16.3816	0.0616326	0.0687455																	2.7	-2.7
Compound 174	7.35074	23.3369	-15.9862	0.457074	0.509824																	2.7	-2.7
Compound 175	6.86223	22.7068	-15.8445	0.598719	0.667816																	2.7	-2.7
Compound 176	6.63823	24.9267	-18.2885	1.84522	-2.05817																	2.7	-2.7
Compound 177	7.08239	24.2661	-17.1837	0.740407	-0.825856																	2.7	-2.7
Compound 178	6.69271	25.8343	-19.1416	2.69834	-3.00975																	2.7	-2.7
Compound 179	6.88992	24.1554	-17.2655	0.822244	-0.917137																	2.7	-2.7
Compound 180	8.73968	24.4773	-15.7377	0.705595	0.787027																	2.7	-2.7
Compound 181	8.3396	23.8915	-15.5519	0.891366	0.994236																	2.7	-2.7
MG-63	15.9543	23.3869	-7.43256	9.0107	10.0506																	2.7	-2.7
Compound 182	9.13134	24.655	-15.5236	0.919642	1.02578																	2.7	-2.7
Compound 183	7.0519	23.3381	-16.2862	0.157039	0.175163																	2.7	-2.7
Compound 184	6.58146	25.0456	-18.4641	2.02086	-2.25408																	2.7	-2.7
Compound 185	8.17481	23.286	-15.1112	1.33211	1.48584																	2.7	-2.7
Compound 186	7.88491	25.9286	-18.0437	1.60047	-1.78518																	2.7	-2.7
Compound 187	11.0887	26.9302	-15.8415	0.60176	0.671208																	2.7	-2.7
Compound 188	7.69787	24.0699	-16.372	0.0712814	0.0795078																	2.7	-2.7
Compound 189	9.41907	26.1094	-16.6904	0.247104	-0.275622																	2.7	-2.7
Compound 190	10.0885	27.653	-17.5644	1.12117	-1.25056																	2.7	-2.7
Compound 191	8.30883	24.7847	-16.4759	0.0326381	-0.0364048																	2.7	-2.7
Compound 192	7.91555	23.917	-16.0015	0.441814	0.492803																	2.7	-2.7
Compound 193	8.04255	24.2684	-16.2259	0.217409	0.242499																	2.7	-2.7
Compound 194	8.12207	24.5909	-16.4688	0.0255523	-0.0285012																	2.7	-2.7
Compound 195	7.63108	23.6689	-16.0378	0.405483	0.452279																	2.7	-2.7
Compound 196	6.85352	23.8203	-16.9668	0.523553	-0.583975																	2.7	-2.7
Compound 197	8.40394	27.179	-18.7751	2.33179	-2.6009																	2.7	-2.7
Compound 198	7.60596	24.128	-16.5221	0.078824	-0.0879209																	2.7	-2.7
Compound 199	7.38328	25.6697	-18.2864	1.8431	-2.05581																	2.7	-2.7
Compound 200	6.81849	24.3217	-17.5033	1.05999	-1.18232																	2.7	-2.7
Compound 201	10.0155	26.8698	-16.8543	0.411014	-0.458448																	2.7	-2.7
Compound 202	6.42462	24.2564	-17.8318	1.38855	-1.5488																	2.7	-2.7
Compound 203	8.3475	25.1073	-16.7598	0.316493	-0.353018																	2.7	-2.7
Compound 204	6.97224	25.0494	-18.0772	1.6339	-1.82246																	2.7	-2.7
Compound 205	14.2085	26.895	-12.6865	3.75678	4.19034																	2.7	-2.7
Compound 206	7.68858	25.1435	-17.4549	1.01166	-1.12841																	2.7	-2.7
Compound 207	8.32058	24.8964	-16.5758	0.132559	-0.147858																	2.7	-2.7
Compound 208	9.29547	27.8437	-18.5482	2.10497	-2.3479																	2.7	-2.7
Compound 209	7.69787	24.4415	-16.7436	0.300337	-0.334998																	2.7	-2.7
Compound 210	8.7692	26.4211	-17.6519	1.20863	-1.34812																	2.7	-2.7
Compound 211	16.3004	28.5006	-12.2003	4.24301	4.73269																	2.7	-2.7
Compound 212	10.1588	25.4957	-15.337	1.1063	1.23398																	2.7	-2.7
Compound 213	9.98513	26.8923	-16.9072	0.463911	-0.517449																	2.7	-2.7
Compound 214	8.05104	24.3757	-16.3246	0.118651	0.132344																	2.7	-2.7
Compound 215	7.80843	24.2216	-16.4132	0.0300436	0.0335109																	2.7	-2.7
Compound 216	8.43828	24.513	-16.0747	0.368549	0.411082																	2.7	-2.7
Compound 217	8.25713	23.9311	-15.6739	0.769331	0.858118																	2.7	-2.7
Compound 218	6.79655	23.4722	-16.6757	0.232439	-0.259264																	2.7	-2.7
Compound 219	7.88491	23.702	-15.8171	0.626127	0.698387																	2.7	-2.7
Compound 220	7.30469	24.0493	-16.7446	0.301347	-0.336124																	2.7	-2.7
Compound 221	7.74557	23.8109	-16.0653	0.377923	0.421538																	2.7	-2.7
Compound 222	7.80053	23.973	-16.1724	0.270827	0.302082																	2.7	-2.7
Compound 223	6.51359	25.9748	-19.4612	3.01793	-3.36622																	2.7	-2.7
Compound 224	6.72132	24.3695	-17.6482	1.20494	-1.344																	2.7	-2.7
Compound 225	7.28274	24.8646	-17.5819	1.13864	-1.27005																	2.7	-2.7
Compound 226	7.01893	25.001	-17.9821	1.53884	-1.71643																	2.7	-2.7
Compound 227	6.31881	24.9974	-18.6786	2.23533	-2.49331																	2.7	-2.7
Compound 228	6.66516	25.4182	-18.753	2.30978	-2.57634																	2.7	-2.7
Compound 229	7.35074	25.0569	-17.7062	1.26289	-1.40864																	2.7	-2.7
Compound 230	6.86223	26.394	-19.5318	3.08851	-3.44495																	2.7	-2.7
Compound 231	7.51033	25.4742	-17.9639	1.52062	-1.69611																	2.7	-2.7
Compound 232	7.69787	25.2114	-17.5135	1.07022	-1.19374																	2.7	-2.7
Compound 233	6.69271	24.8105	-18.1178	1.67457	-1.86783																	2.7	-2.7
Compound 234	8.32058	25.6655	-17.3449	0.901661	-1.00572																	2.7	-2.7
Compound 235	9.82257	24.559	-14.7364	1.70682	1.9038																	2.7	-2.7
Compound 236	8.41447	24.3167	-15.9023	0.541004	0.60344																	2.7	-2.7
Compound 237	9.30067	25.1582	-15.8575	0.585785	0.653389																	2.7	-2.7
Compound 238	8.51012	24.6011	-16.091	0.352251	0.392903																	2.7	-2.7
Compound 239	7.46268	23.4718	-16.0092	0.434113	0.484213																	2.7	-2.7
Compound 240	7.69003	23.8829	-16.1929	0.250406	0.279305																	2.7	-2.7
Compound 241	8.39406	24.1938	-15.7998	0.643495	0.717759																	2.7	-2.7
Compound 242	8.16072	24.6402	-16.4795	0.0362601	-0.0404448																	2.7	-2.7
Compound 243	7.06777	23.5525	-16.4847	0.0414577	-0.0462422																	2.7	-2.7
Compound 244	6.9991	23.8828	-16.8837	0.440399	-0.491225																	2.7	-2.7
Compound 245	7.42242	23.4766	-16.0542	0.389054	0.433954																	2.7	-2.7
Compound 246	7.66072	24.056	-16.3952	0.0480175	0.0535591																	2.7	-2.7
Compound 247	9.41907	26.9688	-17.5497	1.10644	-1.23413																	2.7	-2.7
Compound 248	15.3166	26.8268	-11.5102	4.93303	5.50234																	2.7	-2.7
Compound 249	8.30883	25.8264	-17.5175	1.07427	-1.19824																	2.7	-2.7
Compound 250	7.91555	24.748	-16.8324	0.389157	-0.434068																	2.7	-2.7
Compound 251	8.04255	25.0547	-17.0121	0.568854	-0.634504																	2.7	-2.7
Compound 252	8.12207	24.7987	-16.6766	0.233345	-0.260274																	2.7	-2.7
Compound 253	7.63108	24.3336	-16.7025	0.259249	-0.289168																	2.7	-2.7
Compound 254	6.85352	25.5225	-18.669	2.22573	-2.48259																	2.7	-2.7
Compound 255	13.4503	24.8528	-11.4026	5.0407	5.62243																	2.7	-2.7
Compound 256	7.60596	24.9546	-17.3487	0.905425	-1.00992																	2.7	-2.7
Compound 257	6.88992	24.2632	-17.3733	0.930009	-1.03734																	2.7	-2.7
Compound 258	7.63387	24.82	-17.1861	0.742857	-0.828588																	2.7	-2.7
Compound 259	8.11977	24.0974	-15.9776	0.465631	0.519368																	2.7	-2.7
Compound 260	8.81633	24.2495	-15.4332	1.01007	1.12664																	2.7	-2.7
Compound 261	8.17481	23.6573	-15.4825	0.960795	1.07168																	2.7	-2.7
Compound 262	8.56718	24.8154	-16.2482	0.19508	0.217594																	2.7	-2.7
Compound 263	7.51478	23.366	-15.8512	0.592036	0.660361																	2.7	-2.7
Compound 264	7.95313	23.889	-15.9359	0.50739	0.565947																	2.7	-2.7
Compound 265	8.57619	24.4272	-15.851	0.592303	0.660659																	2.7	-2.7
Compound 266	7.99632	24.1066	-16.1102	0.333017	0.37145																	2.7	-2.7
Compound 267	7.55253	23.9206	-16.3681	0.0751562	0.0838298																	2.7	-2.7
Compound 268	6.22298	21.0418	-14.8189	1.62441	1.81188																	2.7	-2.7
Compound 269	7.3701	23.2767	-15.9066	0.536652	0.598586																	2.7	-2.7
Compound 270	7.63387	23.9173	-16.2834	0.159834	0.17828																	2.7	-2.7
Compound 271	8.81633	26.895	-18.0787	1.63543	-1.82418																	2.7	-2.7
MG-63	16.5815	25.955	-9.37351	7.06975	7.88565																	2.7	-2.7
Compound 272	9.98513	25.1114	-15.1263	1.31701	1.46901																	2.7	-2.7
Compound 273	8.05104	25.122	-17.0709	0.627649	-0.700084																	2.7	-2.7
Compound 274	7.80843	25.1763	-17.3679	0.924639	-1.03135																	2.7	-2.7
Compound 275	8.43828	25.4323	-16.994	0.550717	-0.614274																	2.7	-2.7
Compound 276	8.25713	25.4119	-17.1548	0.711515	-0.793629																	2.7	-2.7
Compound 277	6.79655	25.5887	-18.7921	2.34885	-2.61992																	2.7	-2.7
Compound 278	7.88491	25.1017	-17.2168	0.773573	-0.86285																	2.7	-2.7
MG-63	15.3172	25.9361	-10.619	5.8243	6.49647																	2.7	-2.7
Compound 279	8.60164	25.0851	-16.4835	0.0402369	-0.0448806																	2.7	-2.7
Compound 280	9.45036	24.9139	-15.4635	0.979742	1.09281																	2.7	-2.7
Compound 281	7.38328	24.2485	-16.8652	0.421944	-0.47064																	2.7	-2.7
Compound 282	7.76975	24.2244	-16.4546	0.0113454	-0.0126547																	2.7	-2.7
Compound 283	8.37811	23.8052	-15.4271	1.01613	1.1334																	2.7	-2.7
Compound 284	9.47221	25.7836	-16.3114	0.131902	0.147125																	2.7	-2.7
Compound 285	8.70462	24.9508	-16.2462	0.197073	0.219817																	2.7	-2.7
Compound 286	7.77723	23.8092	-16.0319	0.411345	0.458817																	2.7	-2.7
Compound 287	8.40394	24.3081	-15.9042	0.539107	0.601324																	2.7	-2.7
Compound 288	8.16341	24.3899	-16.2264	0.216815	0.241838																	2.7	-2.7
Compound 289	9.51691	26.1521	-16.6352	0.191917	-0.214066																	2.7	-2.7
Compound 290	6.65974	22.8965	-16.2368	0.206468	0.230296																	2.7	-2.7
Compound 291	7.51033	23.6763	-16.166	0.277284	0.309284																	2.7	-2.7
Compound 292	8.02021	23.9502	-15.93	0.513305	0.572544																	2.7	-2.7
Compound 293	7.74557	25.7912	-18.0456	1.60232	-1.78724																	2.7	-2.7
Compound 294	7.80053	25.5359	-17.7354	1.29213	-1.44125																	2.7	-2.7
Compound 295	9.82257	24.7586	-14.936	1.50728	1.68123																	2.7	-2.7
Compound 296	8.41447	26.2856	-17.8711	1.42787	-1.59266																	2.7	-2.7
Compound 297	9.30067	25.3782	-16.0775	0.365742	0.407952																	2.7	-2.7
Compound 298	8.51012	24.8343	-16.3242	0.119068	0.132809																	2.7	-2.7
Compound 299	7.46268	24.7727	-17.31	0.866779	-0.966812																	2.7	-2.7
Compound 300	7.69003	25.0331	-17.3431	0.899825	-1.00367																	2.7	-2.7
Compound 301	8.39406	24.5626	-16.1685	0.27474	0.306447																	2.7	-2.7
Compound 302	8.16072	24.7224	-16.5617	0.118436	-0.132105																	2.7	-2.7
Compound 303	7.35074	25.636	-18.2853	1.84204	-2.05463																	2.7	-2.7
Compound 304	17.8931	24.6439	-6.75073	9.69253	10.8111																	2.7	-2.7
Compound 305	6.58146	24.5547	-17.9732	1.52995	-1.70651																	2.7	-2.7
Compound 306	8.31195	23.8846	-15.5727	0.87058	0.971052																	2.7	-2.7
Compound 307	9.32576	25.0111	-15.6854	0.757905	0.845372																	2.7	-2.7
Compound 308	8.6547	25.18	-16.5253	0.0820432	-0.0915116																	2.7	-2.7
Compound 309	8.7692	25.436	-16.6668	0.223524	-0.24932																	2.7	-2.7
Compound 310	7.8392	23.4159	-15.5767	0.866595	0.966606																	2.7	-2.7
Compound 311	8.72929	24.8953	-16.166	0.277274	0.309273																	2.7	-2.7
Compound 312	7.93081	24.2739	-16.3431	0.100143	0.111701																	2.7	-2.7
Compound 313	7.14965	22.1238	-14.9741	1.46913	1.63868																	2.7	-2.7
Compound 314	6.77386	23.3824	-16.6085	0.16527	-0.184344																	2.7	-2.7
Compound 315	7.34196	23.3671	-16.0252	0.418086	0.466336																	2.7	-2.7
Compound 316	8.04722	24.0475	-16.0003	0.442981	0.494105																	2.7	-2.7
Compound 317	7.06777	26.2496	-19.1818	2.73853	-3.05458																	2.7	-2.7
Compound 318	6.9991	24.1728	-17.1737	0.730431	-0.814728																	2.7	-2.7
Compound 319	7.42242	25.4221	-17.9997	1.5564	-1.73602																	2.7	-2.7
Compound 320	7.66072	25.89	-18.2292	1.78597	-1.99209																	2.7	-2.7
Compound 321	8.11977	26.0835	-17.9637	1.52045	-1.69592																	2.7	-2.7
Compound 322	8.81633	24.9686	-16.1523	0.290984	0.324565																	2.7	-2.7
Compound 323	8.17481	24.1855	-16.0107	0.432574	0.482496																	2.7	-2.7
Compound 324	8.56718	25.4101	-16.8429	0.399637	-0.445758																	2.7	-2.7
Compound 325	7.51478	24.6802	-17.1654	0.722118	-0.805456																	2.7	-2.7
MG-63	13.6561	27.6722	-14.0161	2.42713	2.70724																	2.7	-2.7
Compound 326	14.6565	26.4461	-11.7896	4.65369	5.19076																	2.7	-2.7
Compound 327	17.424	25.1674	-7.74332	8.69995	9.70399																	2.7	-2.7
Compound 328	11.5332	27.4598	-15.9266	0.516648	0.576273																	2.7	-2.7
MG-63	14.6565	24.1698	-9.51328	6.92999	7.72976																	2.7	-2.7
Compound 329	7.82115	23.1847	-15.3635	1.07972	1.20433																	2.7	-2.7
Compound 330	8.10509	23.5335	-15.4284	1.01488	1.13201																	2.7	-2.7
Compound 331	9.71113	25.7302	-16.019	0.424228	0.473187																	2.7	-2.7
Compound 332	8.60164	24.5444	-15.9428	0.500487	0.558247																	2.7	-2.7
Compound 333	8.38859	24.2859	-15.8973	0.545941	0.608947																	2.7	-2.7
Compound 334	8.79375	24.3965	-15.6027	0.840559	0.937565																	2.7	-2.7
Compound 335	8.54214	24.4854	-15.9433	0.499979	0.557681																	2.7	-2.7
Compound 336	7.36814	23.7242	-16.3561	0.0872111	0.097276																	2.7	-2.7
Compound 337	8.60577	24.2567	-15.6509	0.792318	0.883757																	2.7	-2.7
Compound 338	8.83459	24.4436	-15.6091	0.834203	0.930477																	2.7	-2.7
Compound 339	8.57619	24.4374	-15.8612	0.58203	0.6492																	2.7	-2.7
Compound 340	7.99632	26.0643	-18.068	1.62469	-1.8122																	2.7	-2.7
Compound 341	7.55253	25.6815	-18.129	1.68575	-1.8803																	2.7	-2.7
Compound 342	6.22298	25.2517	-19.0288	2.58549	-2.88388																	2.7	-2.7
Compound 343	7.3701	25.1674	-17.7973	1.354	-1.51026																	2.7	-2.7
Compound 344	7.63387	25.3772	-17.7433	1.30007	-1.45011																	2.7	-2.7
Compound 345	7.76975	25.957	-18.1872	1.74393	-1.94519																	2.7	-2.7
Compound 346	8.37811	25.2027	-16.8246	0.381308	-0.425314																	2.7	-2.7
Compound 347	9.47221	25.1713	-15.6991	0.744146	0.830026																	2.7	-2.7
Compound 348	8.70462	24.271	-15.5664	0.876845	0.978039																	2.7	-2.7
Compound 349	7.74557	24.7369	-16.9913	0.54808	-0.611333																	2.7	-2.7
Compound 350	8.7692	25.9544	-17.1852	0.741889	-0.827509																	2.7	-2.7
Compound 351	9.43383	23.882	-14.4481	1.99514	2.22539																	2.7	-2.7
Compound 352	8.65662	24.8492	-16.1925	0.250725	0.279661																	2.7	-2.7
Compound 353	9.43383	24.142	-14.7082	1.73507	1.93532																	2.7	-2.7
Compound 354	8.65662	24.8349	-16.1783	0.264967	0.295547																	2.7	-2.7
Compound 355	10.2697	23.7613	-13.4916	2.95168	3.29232																	2.7	-2.7
Compound 356	9.4498	26.2951	-16.8453	0.402015	-0.448411																	2.7	-2.7
Compound 357	8.3371	24.2783	-15.9412	0.502079	0.560023																	2.7	-2.7
Compound 358	10.5187	24.3643	-13.8455	2.59773	2.89753																	2.7	-2.7
MG-63	14.8099	23.7657	-8.95572	7.48754	8.35166																	2.7	-2.7
Compound 359	8.70248	25.7652	-17.0627	0.619446	-0.690935																	2.7	-2.7
Compound 360	8.39466	24.0417	-15.6471	0.796193	0.888079																	2.7	-2.7
Compound 361	9.55934	24.1239	-14.5646	1.87866	2.09548																	2.7	-2.7
Compound 362	9.8724	26.7637	-16.8913	0.447994	-0.499696																	2.7	-2.7
Compound 363	9.83827	25.3953	-15.557	0.88622	0.988496																	2.7	-2.7
Compound 364	7.34196	25.4525	-18.1105	1.66726	-1.85968																	2.7	-2.7
Compound 365	7.84546	25.2075	-17.362	0.918738	-1.02477																	2.7	-2.7
Compound 366	9.28432	25.1343	-15.85	0.593312	0.661784																	2.7	-2.7
Compound 367	8.27086	24.8568	-16.586	0.142716	-0.159186																	2.7	-2.7
Compound 368	6.97224	24.9544	-17.9821	1.53885	-1.71645																	2.7	-2.7
Compound 369	7.0011	24.8434	-17.8423	1.39903	-1.56049																	2.7	-2.7
Compound 370	9.28432	25.2349	-15.9506	0.492669	0.549526																	2.7	-2.7
Compound 371	9.28432	24.4773	-15.193	1.2503	1.3946																	2.7	-2.7
Compound 372	9.47221	25.2075	-15.7353	0.708013	0.789723																	2.7	-2.7
Compound 373	8.56718	24.8568	-16.2897	0.153603	0.17133																	2.7	-2.7
